# Supplementary material for: Inhibitory responses to retinohypothalamic tract stimulation in the circadian clock of the diurnal rodent Rhabdomys pumilio
Source: FASEB J. 2022 Jul 22;36(8):e22415. doi: 10.1096/fj.202200477R (PMC9544711; doi:10.1096/fj.202200477R)
Supplement: Supplementary file 2 — Table S2 [file FSB2-36-e22415-s001.xlsx]

## Sheet: 23_03_2021
	[Ca2+]1 in ACSF control; [Ca2+]2 in AP5+CNQX, [Ca2+]3 in AP5+CNQX+GZ (in nM)
Slice 1
	Cell 1			Cell 2			Cell 3			Cell 4			Cell 5			Cell 6			Cell 7			Cell 8			Cell 9			Cell 10			Cell 11			Cell 12			Cell 13			Cell 14			Cell 15			Cell 16			Cell 17
Time (s)	[Ca2+]1	[Ca2+]2	[Ca2+]3	[Ca2+]1	[Ca2+]2	[Ca2+]3	[Ca2+]1	[Ca2+]2	[Ca2+]3	[Ca2+]1	[Ca2+]2	[Ca2+]3	[Ca2+]1	[Ca2+]2	[Ca2+]3	[Ca2+]1	[Ca2+]2	[Ca2+]3	[Ca2+]1	[Ca2+]2	[Ca2+]3	[Ca2+]1	[Ca2+]2	[Ca2+]3	[Ca2+]1	[Ca2+]2	[Ca2+]3	[Ca2+]1	[Ca2+]2	[Ca2+]3	[Ca2+]1	[Ca2+]2	[Ca2+]3	[Ca2+]1	[Ca2+]2	[Ca2+]3	[Ca2+]1	[Ca2+]2	[Ca2+]3	[Ca2+]1	[Ca2+]2	[Ca2+]3	[Ca2+]1	[Ca2+]2	[Ca2+]3	[Ca2+]1	[Ca2+]2	[Ca2+]3	[Ca2+]1
0	163.702	192.492	200.211	188.373	226.761	252	154.807	285.7	314.81	12.2571	57.405	93.5006	205.589	229.277	218.002	129.179	161.199	152.739	82.289	206.237	265.614	173.767	264.314	235.068	227.536	256.66	237.252	86.0905	111.946	100.769	80.2113	115.391	100.751	115.946	138.937	158.752	44.8066	74.9767	81.3317	92.659	117.461	118.14	85.4321	102.959	103.283	143.174	207.132	218.096	143.555
2	167.56	200.662	201.926	185.992	235.698	249.707	155.507	293.417	330.167	11.9724	57.9407	99.3369	207.873	237.253	235.61	132.123	158.811	159.516	76.9869	207.631	285.439	173.071	222.68	202.65	217.191	242.451	222.67	80.4172	107.061	108.437	82.201	116.974	113.762	113.848	141.225	162.202	44.974	75.4412	83.6582	93.1343	117.474	125.263	82.5638	102.291	107.974	143.32	211.519	241.566	141.87
4	166.516	205.878	190.326	189.578	215.865	246.665	152.26	286.357	320.056	12.6625	57.9054	100.436	209.741	227.019	234.666	134.284	164.541	160.341	80.1875	220.207	273.884	174.319	229.053	201.91	227.039	240.167	213.081	76.3695	111.627	107.116	82.7812	104.608	98.0311	115.559	139.685	159.869	45.6305	75.0555	81.2894	98.675	114.617	122.489	82.0616	106.794	103.979	143.529	208.188	223.13	137.85
6	167.097	207.121	199.67	190.902	212.558	249.67	157.745	292.246	335.181	14.3256	56.6592	95.8371	208.875	227.2	234.693	129.663	156.571	167.604	86.2627	217.458	284.888	135.879	221.023	186.243	207.788	212.918	217.816	80.5369	112.789	105.384	80.8822	108.134	111.361	115.248	139.574	159.103	46.5758	74.5071	82.4917	97.3968	117.843	124.131	82.713	101.941	108.876	148.36	215.158	235.737	136.152
8	167.427	206.792	183.492	183.48	210.411	256.512	151.121	286.607	321.621	12.681	57.2281	105.923	210.621	221.68	231.565	130.7	160.394	157.254	84.0685	218.98	264.41	152.68	218.641	206.592	198.341	184.706	238.151	80.9746	112.142	107.948	77.5922	104.891	113.132	116.563	138.269	157.542	45.5184	74.8795	80.959	94.0694	112.984	121.71	75.111	105.068	109.554	138.149	210.394	229.748	132.299
10	161.313	197.497	187.89	184.502	217.289	255.18	156.45	284.873	333.652	12.8008	57.2294	94.3123	209.502	219.37	229.848	128.966	153.569	168.132	86.8085	205.819	254.765	153.824	235.984	214.944	185.844	200.556	227.446	82.5343	103.755	107.402	79.4167	112.357	114.722	115.151	136.014	161.678	45.3821	73.9725	81.3436	93.7943	114.164	121.411	79.5072	100.305	112.953	139.905	207.452	229.15	142.502
12	164.644	207.382	190.444	175.223	233.724	253.088	157.949	299.648	327.945	13.9582	60.4915	124.096	222.168	226.586	236.66	137.417	165.126	167.96	87.8528	217.805	270.697	183.994	298.27	251.335	212.202	213.262	261.205	85.5243	107.814	110.628	84.5963	107.327	109.258	116.75	139.524	166.776	46.7505	76.1928	81.2846	95.7986	121.431	123.18	85.2412	106.297	114.064	143.984	212.699	225.183	150.385
14	162.58	207.535	194.384	191.663	216.471	247.075	158.483	306.651	321.359	14.0932	62.8104	115.42	218.959	236.813	257.57	146.379	153.994	157.25	89.5415	222.314	271.723	192.879	290.106	209.868	216.629	229.677	256.034	83.6159	108.805	108.1	77.5268	112.493	110.693	116.334	142.655	164.647	46.3266	78.0531	81.2535	92.9983	122.45	123.577	86.0906	104.555	108.801	143.764	213.656	234.894	131.432
16	163.022	207.112	197.98	188.238	209.722	266.677	157.153	296.516	342.707	14.1071	60.4607	117.028	209.169	230.304	261.437	140.709	161.267	165.475	87.1165	221.566	280.177	187.183	291.12	218.612	210.059	218.318	239.54	79.3451	111.385	113.878	78.0861	108.563	127.449	117.111	140.358	168.638	46.5263	77.9546	84.189	88.9617	119.58	125.915	83.9395	105.784	110.929	144.461	210.985	242.969	125.019
18	160.488	200.162	194.042	180.698	214.645	240.878	157.158	294.099	314.707	12.3821	61.4777	104.151	194.862	238.487	232.972	127.299	154.265	154.571	83.428	217.911	270.823	184.171	290.781	214.594	212.179	234.265	207.367	77.8329	111.902	111.338	80.0693	110.735	119.186	116.195	144.415	167.315	45.2683	79.0805	81.8924	91.2118	119.496	121.411	84.0201	103.929	105.245	138.713	212.845	231.715	123.513
20	161.505	203.212	189.314	193.594	221.476	246.736	157.304	293.071	302.153	13.5589	58.3184	94.2341	212.422	228.742	243.387	135.382	152.172	154.437	86.399	211.324	251.927	167.519	247.653	182.02	197.016	216.357	193.011	77.9322	110.056	111.942	76.8933	108.056	114.706	119.045	144.578	159.442	45.6155	77.9142	82.5051	93.2263	119.437	122.546	89.411	108.121	110.655	140.187	211.737	219.071	139.654
22	166.207	202.716	208.961	191.986	237.288	239.709	158.272	295.824	325.477	14.1232	62.2317	86.9308	226.594	240.279	259.175	136.979	158.241	150.457	93.6599	218.102	272.045	180.299	263.405	219.521	180.395	234.483	222.235	78.703	109.22	111.429	82.2602	107.833	111.735	120.014	141.414	169.657	47.3769	77.9932	85.5785	93.1634	117.6	124.541	81.29	108.999	110.799	142.516	211.43	228.638	158.33
24	168.711	218.259	217.369	164.05	206.755	262.358	158.716	314.272	342.057	15.758	67.0993	99.2385	236.158	247.858	244.029	145.089	171.06	167.754	89.7892	247.135	295.485	206.189	299.239	234.099	222.917	235.767	230.695	86.4569	114.775	117.785	74.8468	111.418	129.807	116.822	147.747	173.163	48.5354	79.2785	87.0799	97.7106	116.93	127.215	84.032	104.579	113.909	147.15	225.734	241.823	181.296
26	170.442	205.298	204.855	128.514	158.33	254.87	156.571	304.997	335.874	14.601	62.9449	110.516	230.737	247.013	234.081	141.052	162.333	165.246	88.9272	247.302	287.523	226.227	280.967	205.844	227.202	210.089	212.267	88.2878	114.33	114.636	72.5898	107.06	119.869	119.154	146.954	177.154	48.8739	77.8036	86.2524	102.193	118.424	128.276	82.3575	98.839	111.417	150.976	226.884	235.299	200.717
28	170.902	207.628	214.955	113.569	145.823	263.021	153.437	296.164	341.971	13.1912	69.2754	114.207	218.763	244.77	247.324	144.223	169.133	177.01	87.1596	252.039	300.103	207.291	321.717	278.617	212.217	219.944	208.892	88.291	113.933	118.001	81.698	95.5764	121.735	118.755	149.555	177.526	47.943	80.7791	86.5453	101.707	122.637	130.788	86.4772	100.425	113.705	154.587	219.514	237.791	192.109
30	180.494	218.409	206.344	107.44	132.344	252.701	160.527	285.387	347.746	13.4025	63.8069	121.383	225.486	226.374	237.692	149.033	167.255	170.96	93.6858	255.947	300.106	205.354	354.295	285.713	240.523	236.1	227.092	88.1413	112.739	118.442	92.2253	101.147	122.681	120.002	147.452	178.322	49.906	80.3682	85.0093	110.423	119.455	128.017	89.3233	98.7359	113.141	153.156	219.433	233.423	200.866
32	182.081	215.294	218.564	96.4375	130.68	266.832	154.53	290.907	347.122	15.1593	67.1462	113.189	218.731	223.682	231.466	144.486	173.471	176.546	87.5971	265.589	315.709	181.572	347.367	291.468	248.8	267.156	214.772	83.759	114.884	122.831	91.7464	101.468	134.638	115.381	149.876	179.073	48.4491	82.3304	87.8589	101.996	123.033	130.063	82.9494	104.668	116.368	151.447	222.35	251.814	168.689
34	178.594	209.119	215.017	116.454	153.461	263.873	161.225	287.529	338.192	15.0859	63.4313	123.606	214.356	218.783	254.021	137.418	175.71	181.092	95.716	254.624	311.204	176.833	338.515	285.714	232.754	233.431	228.543	83.5807	115.064	116.071	83.8312	110.851	128.354	120.02	149.206	177.254	48.1457	82.9611	87.5064	101.563	122.373	130.152	87.8407	105.201	117.879	148.697	217.113	245.721	164.187
36	180.537	206.379	200.127	163.589	186.023	255.095	164.781	295.906	314.552	14.1154	62.0375	100.095	220.015	214.094	235.23	138.273	169.125	176.946	101.697	223.638	285.294	192.621	307.738	218.854	229.733	217.064	230.714	82.3037	118.521	110.232	91.6529	112.37	131.698	120.128	153.12	169.03	46.4497	81.4935	85.5488	104.093	124.338	129.446	93.1892	111.84	113.998	146.094	215.915	231.378	142.216
38	174.754	209.141	202.909	162.27	218.991	252.962	160.92	297.974	313.176	16.2194	64.9502	96.4283	214.104	232.309	230.399	142.8	179.458	175.689	89.4448	237.724	274.517	141.15	291.116	260.722	232.913	207.608	214.209	85.5551	114.53	111.85	95.0899	109.822	120.263	119.297	155.31	166.84	47.1919	83.6255	84.7483	100.524	126.932	125.491	89.151	117.766	113.788	142.88	216.893	232.137	145.792
40	176.2	197.638	203.633	179.824	224.043	257.467	164.77	288.279	328.119	14.768	64.69	91.9779	223.339	219.93	232.2	144.668	161.927	177.556	90.1396	234.865	283.034	180.672	303.233	277.482	215.792	200.029	189.23	87.144	109.129	108.007	95.0118	100.946	118.936	121.054	147.573	167.399	46.9161	79.7122	83.8846	100.301	122.003	126.287	92.1242	111.28	113.508	144.776	204.981	233.478	135.995
42	171.266	199.095	211.27	189.721	225.205	249.888	160.31	293.33	332.034	16.5857	64.5568	84.0911	224.521	237.796	225.394	144.044	164.451	173.711	86.5252	231.248	283.197	199.259	306.483	279.299	217.238	224.28	171.114	82.49	110.018	111.058	93.8745	107.772	112.695	121.824	150.442	166.674	46.2529	79.9063	84.2223	98.8549	122.861	119.854	87.7334	107.089	109.615	141.329	208.586	235.119	144.884
44	171.101	203.273	209.084	199.331	230.236	252.523	164.974	288.699	329.989	16.7826	59.8895	102.489	222.403	231.745	221.08	141.84	170.049	182.264	87.364	229.377	283.779	192.664	251.524	292.046	216.994	205.608	157.985	86.4072	109.377	110.706	90.602	110.668	120.523	119.83	145.139	166.944	46.4894	78.4139	83.4773	100.476	119.187	120.903	84.2819	109.79	109.469	141.024	205.605	225.475	149.835
46	169.707	200.988	208.869	195.536	216.471	258.239	162.713	291.846	320.488	12.3673	57.2412	108.39	225.822	229.326	247.046	148.027	170.438	175.343	89.6925	238.335	280.197	157.628	256.142	252.594	205.674	233.035	146.082	83.3331	111.994	108.876	89.8964	108.601	124.287	117.915	148.797	169.69	45.0626	79.4793	81.8564	97.4164	121.26	123.091	85.9354	108.603	107.944	143.05	211.856	231.306	146.684
48	158.965	207.598	214.225	182.522	233.928	257.619	156.978	314.303	313.828	12.1907	57.5553	94.4973	214.476	237.653	244.928	142.662	172.413	182.139	92.3399	238.067	280.808	152.136	307.137	219.173	192.749	240.546	175.75	79.7178	114.874	104.009	82.3153	118.877	126.066	115.692	151.848	165.134	43.9356	81.7743	82.0699	100.381	125.229	120.962	83.6151	109.463	109.59	139.762	214.734	223.64	131.911
50	161.709	208.041	217.338	180.042	229.809	262.559	157.155	300.108	321.894	13.6546	58.3798	138.497	218.334	236.527	241.685	144.523	175.035	180.084	96.9113	240.41	291.616	154.805	324.142	192.293	163.881	246.028	177.765	85.255	116.363	107.532	87.8332	111.248	125.181	116.643	151.044	162.538	44.7582	81.0319	84.6848	96.9937	121.662	125.991	87.3501	110.298	113.989	137.993	212.93	220	128.332
52	165.476	208.689	204.798	188.568	225.953	258.314	159.889	290.229	324.553	12.6567	56.5762	132.242	218.147	242.647	231.119	138.909	172.905	180.376	91.1533	242.366	303.303	139.092	333.876	228.797	198.102	233.338	162.451	81.9808	114.13	104.378	87.8108	109.78	121.716	119.061	151.171	165.287	45.3422	81.0349	84.89	96.5696	121.16	126.616	85.0645	104.77	109.621	140.353	214.774	229.56	136.753
54	165.29	212.065	202.353	185.209	225.716	254.773	158.762	302.234	314.133	12.1304	56.709	118.224	221.5	256.309	216.903	147.681	169.884	169.398	84.6709	250.392	286.624	173.612	339.53	190.373	201.979	231.49	148.792	81.6068	111.733	103.766	87.6165	107.047	109.493	121.916	153.159	162.15	45.8108	82.9066	82.1621	97.1734	121.402	121.303	89.1211	107.596	108.294	143.653	210.988	221.721	148.424
56	171.32	204.74	208.966	183.753	229.149	259.179	160.232	310.727	335.568	11.8206	57.9736	106.503	228.785	263.353	250.042	147.898	172.478	178.644	84.2128	266.412	290.818	194.223	311.095	255.489	197.504	218.657	190.27	84.935	115.414	105.467	83.4415	112.369	117.535	122.814	154.606	162.45	46.4268	82.2669	84.9399	95.0133	119.787	124.022	82.7487	105.815	113.932	144.427	221.264	231.756	140.5
58	168.736	207.947	198.487	176.613	240.888	251.782	153.013	315.6	321.564	12.1801	59.5197	127.995	221.008	259.166	238.828	137.603	173.747	181.87	87.1825	249.154	327.247	165.915	362.057	285.837	186.526	224.205	185.424	83.7014	117.205	109.118	81.4583	118.508	114.033	119.74	157.288	167.49	46.6279	81.6071	84.452	96.0789	121.548	125.701	87.8514	105.823	116.188	139.123	219.588	230.642	119.959
60	169.666	203.807	197.617	185.459	225.448	242.255	156.612	280.616	302.144	12.9053	56.1565	103.103	227.016	241.537	230.954	139.927	180.222	175.008	93.009	257.093	291.349	197.146	363.989	268.542	185.086	221.803	163.843	82.5622	116.763	97.7979	86.8607	106.389	103.66	119.937	153.478	164.442	45.925	80.6335	80.3253	93.7897	122.553	117.678	85.8494	104.34	108.834	138.905	206.464	222.775	142.444
62	173.078	201.762	212.771	184.752	229.906	243.486	156.862	289.715	318.57	17.4222	55.2485	93.0868	224.226	239.514	227.463	150.508	175.418	180.024	93.3116	255.503	280.219	174.775	329.093	222.274	170.978	236.195	163.3	81.9926	109.736	102.799	88.651	106.379	99.4576	126.997	152.754	162.035	46.8763	78.9584	81.6707	94.2311	120.03	117.634	91.4067	101.302	106.915	144.43	208.79	231.432	130.037
64	167.015	201.933	212.402	195.686	217.165	245.69	161.357	299.263	330.16	16.3857	57.9599	97.9536	214.372	235.871	221.477	148.078	171.988	190.225	89.721	247.696	306.386	178.184	341.393	213.691	147.803	259.337	151.105	83.7773	110.907	107.912	87.821	119.652	113.474	125.537	151.366	166.328	47.4002	80.0543	85.1558	96.4217	118.883	123.187	91.6955	106.852	109.897	145.154	204.471	233.301	147.743
66	170.526	210.589	209.327	193.778	224.814	245.35	158.332	303.782	328.866	16.2394	55.8129	102.026	216.622	235.721	216.632	146.735	163.603	175.503	90.2065	249.168	316.042	177.076	321.994	187.696	183.574	257.941	143.144	84.0754	107.023	103.624	86.6387	103.168	104.253	123.736	150.473	162.245	48.3079	79.0312	83.86	99.5924	119.644	127.415	88.9383	104.272	108.445	147.305	208.304	228.538	147.316
68	168.806	217.803	215.99	185.521	230.079	246.095	153.535	301.288	321.299	12.2772	57.7304	134.214	215.237	246.192	238.329	146.289	169.232	184.293	88.9279	251.051	322.653	188.905	331.807	189.157	191.557	243.964	151.587	85.9977	106.871	106.906	89.6674	95.9072	106.405	121.959	152.593	169.99	46.3147	80.1484	84.5862	96.4245	117.845	125.418	90.53	105.204	108.663	144.141	208.277	230.481	141.57
70	158.337	200.694	207.663	176.236	234.393	236.023	157.69	287.518	317.423	12.0541	56.7889	110.461	214.822	227.29	237.311	151.556	173.12	184.897	86.597	231.801	309.508	161.793	314.447	183.698	183.058	258.316	168.551	83.3769	103.578	103.202	75.1115	107.55	104.36	119.806	147.849	163.663	45.6247	78.5621	81.31	89.996	113.958	122.487	92.8888	104.181	105.539	138.535	206.535	221.391	133.753
72	162.784	220.09	212.71	186.748	256.897	245.428	161.634	307.417	323.092	14.7057	61.9421	99.2485	219.715	240.598	241.459	157.952	175.598	176.4	93.5401	243.529	298.942	170.296	304.583	170.161	170.586	259.796	182.122	84.8525	112.046	102.676	90.5663	102.712	115.175	123.914	149.662	161.017	47.8444	80.755	82.4782	93.4109	120.328	124.534	91.5137	106.359	107.548	138.134	219.153	218.247	132.869
74	162.479	209.407	214.249	173.967	232.476	241.091	155.272	296.328	322.53	13.3765	57.9765	103.482	209.875	231.58	229.54	155.176	171.188	177.73	96.4259	251.469	342.913	188.638	318.943	193.38	197.72	241.377	204.345	80.146	112.083	105.939	81.9151	100.876	118.119	119.581	152.044	168.675	46.4425	79.5956	83.5713	86.683	117.101	126.323	92.1001	102.92	107.914	135.776	213.486	220.737	136.278
76	156.675	213.151	212.038	196.457	235.856	244.732	153.149	301.258	316.73	16.2815	65.1603	98.2951	218.465	250.63	227.437	154.824	176.303	183.548	99.6067	248.554	313.934	191.322	337.088	165.492	183.306	259.29	220.832	82.3222	112.053	104.095	88.6313	104.588	108.249	121.053	152.435	165.342	48.5699	82.0549	80.9533	90.2768	122.407	121.394	95.2916	104.443	107.219	134.317	220.961	214.654	140.038
78	152.86	205.264	221.291	182.285	236.229	251.926	151.012	298.076	324.353	15.3671	63.7958	94.0896	210.468	246.958	228.93	147.695	170.801	185.324	94.1577	242.447	353.164	160.066	332.013	212.168	182.389	262.847	203.206	81.1243	111.681	111.716	87.02	108.303	107.58	118.908	147.696	170.265	46.3319	78.8559	83.5297	87.9889	117.587	125.343	91.0208	103.262	113.251	136.43	216.965	231.55	144.892
80	159.881	210.717	219.595	195.617	219.338	253.681	153.3	305.015	330.47	14.2978	64.5532	113.751	212.394	248.82	243.389	155.71	155.734	187.377	90.222	237.588	360.297	166.689	337.834	224.402	180.559	247.929	193.552	81.4051	115.212	110.968	88.1688	108.746	113.93	122.941	147.492	171.974	47.3337	80.7643	84.4421	91.8861	119.146	124.492	89.4746	103.784	118.784	138.976	211.785	242.515	135.126
82	162.808	210.387	220.949	183.968	207.349	250.953	147.437	313.669	334.098	12.6871	63.1744	105.809	211.916	259.897	233.294	155.661	165.583	185.321	92.3299	255.078	331.264	165.501	351.134	231.402	190.305	270.831	200.798	80.7363	117.848	112.189	80.5778	117.147	114.355	122.85	152.614	170.979	47.1745	82.2517	84.0547	90.7615	116.275	124.159	89.9191	102.858	114.034	134.79	217.51	245.335	150.471
84	169.249	214.251	225.283	163.863	165.019	273.244	152.864	311.754	350.204	14.3132	65.9977	110.643	220.087	253.914	222.336	158.886	161.01	196.593	104.029	247.431	378.472	206.834	375.072	260.983	215.767	262.213	197.234	83.5544	112.616	123.644	82.1561	106.564	130.545	124.536	152.567	178.804	48.6837	84.1366	89.8801	92.7693	120.528	128.799	82.8737	104.254	114.309	145.954	226.757	252.048	169.962
86	171.971	215.854	222.213	127.962	140.99	271.708	151.793	299.687	345.093	12.7519	61.0905	154.638	206.777	252.994	241.902	159.129	172.976	200.933	106.462	248.744	385.995	222.69	444.706	257.53	236.596	286.245	184.364	81.5163	114.228	126.284	81.2713	109.414	129.429	124.546	155.604	178.616	48.6272	84.2047	89.583	95.0946	122.848	133.216	83.3905	102.329	116.698	145.009	229.324	259.81	176.75
88	176.888	205.635	231.998	117.292	126.133	269.589	152.065	279.617	341.14	15.2058	60.3617	147.07	209.496	218.022	245.231	154.968	162.154	195.556	104.52	258.295	399.684	203.17	360.557	291.68	237.854	268.271	170.125	81.64	108.031	129.234	74.7544	102.321	127.113	123.159	153.174	184.169	49.6502	80.852	90.9956	96.1384	118.407	128.265	87.5996	100.312	117.526	148.757	215.247	258.149	178.765
90	182.111	220.973	224.535	123.721	139.722	259.218	151.119	289.113	342.492	15.3359	63.8835	152.886	211.657	220.757	255.63	160.63	164.335	202.818	98.7196	270.605	393.551	204.62	401.401	299.311	238.556	275.605	187.999	82.2772	113.418	120.862	75.5835	103.847	124.405	123.856	152.356	178.136	51.7346	84.3435	91.3238	101.895	123.582	130.835	81.996	100.259	114.843	153.737	228.204	232.337	178.227
92	178.209	221.286	217.307	118.074	152.197	263.65	152.057	292.271	322.143	16.312	67.8676	126.508	213.454	230.395	222.419	155.563	172.079	190.343	91.6362	267.948	351.662	227.309	370.478	336.78	240.373	282.498	196.801	83.4577	114.619	117.367	80.9539	104.414	127.552	123.982	149.928	176.808	51.4558	85.6679	91.8189	98.2949	129.318	126.566	87.2058	100.628	112.884	153.835	230.365	229.595	151.118
94	171.933	208.078	216.909	127.747	181.777	269.146	151.289	288.078	352.877	13.0123	66.2083	148.523	205.191	225.875	227.418	148.265	154.28	189.548	93.8132	242.304	358.013	224.589	352.637	311.739	212.223	237.515	212.965	78.103	117.553	116.223	78.3738	110.568	126.307	123.82	148.812	179.697	51.3138	82.6564	91.4654	93.0627	126.111	126.387	83.2894	110.611	114.409	144.862	220.925	232.07	145.109
96	166.917	210.27	226.681	168.982	204.804	262.521	155.823	295.052	324.576	12.6694	63.8244	128.743	204.4	227.653	228.74	152.569	173.374	182.603	99.9138	242.736	379.408	175.54	351.974	265.257	215.973	221.636	231.812	81.477	116.946	120.954	93.2864	114.261	112.136	123.033	150.14	177.107	52.1218	82.952	88.4334	91.2701	124.934	125.952	83.1749	111.912	114.556	148.757	226.585	234.777	135.123
98	165.584	203.734	219.454	180.496	216.126	261.982	153.01	294.489	314.833	12.1871	61.831	107.977	209.293	221.98	238.184	150.371	172.619	190.187	103.393	247.759	374.034	165.06	323.694	225.755	187.947	223.643	208.901	78.806	116.081	114.694	86.9606	116.778	97.3645	124.93	151.748	173.639	51.3581	81.257	88.8916	91.5607	123.209	129.197	84.6063	113.409	115.122	144.026	213.541	245.486	142.499
100	166.87	207.891	221.535	200.31	216.233	259.39	153.786	298.581	324.16	12.4379	60.7467	106.128	208.94	225.639	231.803	150.276	167.279	189.595	102.484	252.674	389.392	160.572	336.394	192.663	188.197	229.429	192.832	80.0236	115.103	112.957	90.6448	117.87	111.813	125.808	152.238	174.746	50.0321	81.828	86.825	92.5974	123.643	125.175	88.0508	112.862	116.974	145.806	213.502	238.74	132.326
102	162.704	212.678	209.678	196.199	224.238	252.564	152.031	288.188	323.914	13.3195	61.0612	95.6205	206.691	220.554	242.41	143.755	168.496	192.639	108.173	264.3	326.878	209.528	353.515	198.428	196.301	227.479	207.557	80.5888	117.774	115.413	82.0335	120.411	100.805	124.74	154.084	174.429	50.9839	82.547	84.4253	91.3579	122.969	125.36	88.3235	111.937	114.194	146.4	213.719	230.169	132.917
104	162.449	202.643	220.12	181.499	227.301	259.011	145.759	296.198	318.349	9.79545	59.6684	123.207	209.804	219.318	234.015	135.545	159.726	189.251	102.01	251.404	334.389	169.48	336.213	206.564	200.801	240.135	194.572	79.7167	109.91	110.852	84.5624	111.947	99.0066	123.146	152.308	177.812	49.1361	82.8764	85.9036	89.5581	122.344	128.601	87.5221	111.73	114.099	140.072	209.014	230.194	118.392
106	159.846	206.915	213.11	176.097	222.738	249.804	145.201	300.637	314.253	11.5648	56.9504	138.093	220.882	221.372	233.481	150.683	160.415	180.636	100.568	259.529	320.857	184.729	356.281	176.585	211.344	237.289	204.912	79.5845	104.828	114.771	87.7926	112.45	114.279	123.576	150.42	174.128	49.3945	81.454	86.6179	87.4511	123.169	128.148	85.5103	107.277	113.058	136.932	207.098	229.379	140.617
108	166.426	216.536	210.619	182.925	225.274	241.487	145.852	313.007	307.77	10.4718	57.1543	106.631	211.621	239.699	238.651	150.443	166.447	177.882	95.447	267.797	302.302	204.463	358.095	159.426	226.252	243.985	209.912	81.1142	109.636	110.045	85.1125	113.524	108.131	122.411	152.515	164.363	50.0551	83.4943	85.8715	91.3467	126.523	122.045	87.5034	114.685	114.056	141.429	218.398	225.305	145.055
110	164.692		217.041	186.545		251.783	142.772		318.428	15.9682		105.521	204.592		238.345	143.213		181.696	98.0204		339.288	202.713		185.457	197.396		225.34	83.8392		114.983	92.6847		106.898	119.519		177.94	49.2695		90.4885	91.5055		129.035	88.2837		117.781	135.892		231.295	132.874
112	163.369		213.107	164.082		251.745	141.127		313.127	13.8385		100.818	210.316		226.741	144.928		178.5	98.3471		327.443	192.084		164.846	167.814		199.795	83.6778		112.473	80.5422		108.323	119.813		177.541	48.1849		87.6997	89.8656		123.416	87.2142		113.032	136.593		224.656	142.204
114	163.579		209.869	180.048		255.997	144.183		324.204	12.6627		93.2739	216.007		234.216	147.478		179.23	93.9315		316.392	174.526		162.621	180.052		194.193	81.4139		118.012	86.0665		109.596	120.873		174.679	49.5047		86.6	88.6832		122.221	80.6296		110.138	136.207		226.51	145.27
116	160.808		203.289	181.098		250.04	143.111		321.334	15.3049		103.054	218.782		250.042	144.806		185.775	96.3318		318.206	153.172		178.485	181.999		210.304	81.0192		118.678	83.5781		111.714	120.935		174.586	48.2219		88.2784	89.9548		126.409	82.0644		112.189	133.892		230.359	136.712
Slice 2
	Cell 1			Cell 2			Cell 3			Cell 4			Cell 5			Cell 6			Cell 7			Cell 8			Cell 9			Cell 10			Cell 11			Cell 12			Cell 13			Cell 14			Cell 15			Cell 16			Cell 17
Time (s)	[Ca2+]1	[Ca2+]2	[Ca2+]3	[Ca2+]1	[Ca2+]2	[Ca2+]3	[Ca2+]1	[Ca2+]2	[Ca2+]3	[Ca2+]1	[Ca2+]2	[Ca2+]3	[Ca2+]1	[Ca2+]2	[Ca2+]3	[Ca2+]1	[Ca2+]2	[Ca2+]3	[Ca2+]1	[Ca2+]2	[Ca2+]3	[Ca2+]1	[Ca2+]2	[Ca2+]3	[Ca2+]1	[Ca2+]2	[Ca2+]3	[Ca2+]1	[Ca2+]2	[Ca2+]3	[Ca2+]1	[Ca2+]2	[Ca2+]3	[Ca2+]1	[Ca2+]2	[Ca2+]3	[Ca2+]1	[Ca2+]2	[Ca2+]3	[Ca2+]1	[Ca2+]2	[Ca2+]3	[Ca2+]1	[Ca2+]2	[Ca2+]3	[Ca2+]1	[Ca2+]2	[Ca2+]3	[Ca2+]1
0	133.2	121.975	115.326	224.015	149.773	106.407	179.075	161.064	142.228	185.862	150.154	105.914	91.0446	83.972	81.3214	151.178	125.665	112.808	113.539	113.65	103.536	55.7144	43.2272	49.9028	131.211	129.667	127.534	122.715	114.319	103.329	134.721	129.402	121.528	111.57	62.8887	53.605	134.916	125.271	112.173	77.0986	72.1412	69.264	94.2475	87.7692	86.5639	55.1212	48.7306	44.9904	38.6317
2	134.36	122.436	115.812	225.994	149.791	102.108	178.753	162.458	134.501	172.382	129.053	96.4372	92.3823	79.2856	78.3184	147.41	124.046	109.957	115.071	109.726	105.965	59.7145	46.3574	50.4178	133.153	136.572	128.827	119.348	114.1	108.369	131.419	127.934	121.405	108.513	62.2736	53.339	135.387	121.73	114.239	79.3396	70.1155	68.3145	95.1086	85.2283	83.5933	56.1928	48.9212	45.0878	38.5592
4	135.227	124.223	116.592	225.953	141.775	100.628	177.884	162.557	142.474	172.51	130.089	92.935	92.0001	78.6592	78.8859	144.961	125.759	115.05	116.295	112.275	107.272	53.496	43.9762	47.2005	135.409	135.409	128.696	122.354	115.002	109.407	135.894	127.904	122.492	108.585	70.5105	53.3239	136.707	128.467	113.943	79.6059	68.9746	68.6995	94.4512	83.8552	87.6969	55.2055	49.4419	45.6507	39.0966
6	134.544	122.841	118.143	223.41	142.778	107.809	174.522	161.696	137.382	159.473	124.121	86.8319	95.2359	78.0555	78.7481	144.362	123.832	113.643	116.212	110.797	105.659	48.9892	46.5946	43.1072	128.365	137.328	117.539	121.722	111.626	107.055	133.84	123.479	118.946	105.419	74.4089	53.1046	131.901	127.096	111.846	78.689	70.0541	66.0468	91.924	85.6933	84.6642	55.2337	48.9247	44.2859	38.1503
8	134.078	122.087	117.34	219.03	142.534	107.696	172.919	164.914	137.045	160.93	130.895	87.2067	94.3491	77.0916	77.1389	144.633	126.195	112.015	112.989	111.997	104.034	46.4805	45.6137	49.3266	128.737	137.836	122.313	125.778	109.398	107.189	134.257	125.448	121.328	95.5667	69.9986	53.9078	131.522	126.561	112.273	80.6267	72.6841	64.4545	90.8378	86.5652	84.3154	53.5602	49.576	44.9328	38.4749
10	133.717	121.207	117.04	222.669	132.65	106.388	174.4	163.401	139.367	185.197	136.148	97.499	94.3853	76.9934	76.5125	145.716	121.992	111.942	115.895	110.346	102.536	44.4875	46.9361	49.0011	129.823	136.514	125.418	126.174	108.787	110.158	139.896	123.165	119.624	102.926	66.7812	52.1191	136.006	121.778	113.46	80.3599	69.9312	66.2295	92.1572	83.366	82.0743	53.5631	48.3875	43.2526	37.7416
12	136.116	120.563	117.71	217.924	133.833	108.559	173.789	163.096	136.591	170.214	124.047	98.5908	96.1071	80.2997	78.2782	143.347	124.21	113.856	113.827	113.115	104.505	43.9027	49.0788	45.6615	134.374	137.841	122.242	130.938	105.704	109.811	136.757	122.247	115.593	107.063	65.0582	53.7082	135.901	123.446	113.149	82.2398	70.7755	66.4013	92.6445	86.1471	83.4666	54.3279	48.6279	44.1708	38.6642
14	136.249	122.741	117.374	220.832	147.571	102.107	174.567	162.63	140.088	174.417	123.853	102.021	93.79	80.7597	78.6831	148.968	120.091	110.415	117.627	113.035	100.149	42.9098	50.5415	42.8203	135.533	140.31	125.799	132.682	109.118	109.018	138.813	122.887	117.534	100.619	63.54	53.4332	137.185	124.926	114.095	83.2427	70.9814	65.3157	92.067	89.0209	84.3799	53.9156	48.97	43.9369	38.4197
16	134.669	123.24	117.369	228.663	142.912	114.039	174.841	161.598	141.313	165.132	121.491	99.4404	97.5186	80.7945	79.8163	144.008	124.558	113.552	115.869	114.586	104.397	42.2322	45.7243	43.2194	133.405	141.31	126.649	134.013	109.643	108.525	142.296	124.633	121.575	104.343	62.152	53.9381	137.491	125.519	115.795	83.6781	69.0749	66.7661	93.7785	86.9315	84.7322	54.4753	50.2697	44.9717	38.463
18	135.908	124.306	117.282	223.399	135.182	108.148	177.483	164.594	146.774	197.717	130.812	96.9212	96.2779	84.3514	82.5217	150.132	124.329	110.421	119.502	114.72	100.482	42.6132	45.139	50.9683	133.753	141.625	127.2	130.322	114.255	106.942	140.516	124.746	121.165	102.263	64.382	54.7555	136.689	128.429	114.784	80.2679	68.704	66.1508	93.6296	85.9508	89.063	55.9415	49.758	46.2152	39.1241
20	134.048	123.035	117.083	224.998	128.634	106.764	176.319	163.439	142.974	191.366	122.539	88.7638	96.2141	80.9494	81.344	144.584	122.2	113.503	115.826	112.904	105.261	41.5148	46.5329	50.4094	127.008	142.514	124.755	130.001	117.002	111.08	139.734	123.425	122.237	111.751	66.7529	54.8891	140.3	124.721	115.774	80.6824	70.1621	67.0148	92.831	89.1272	86.2538	54.5263	49.3623	45.7361	37.758
22	134.264	123.612	117.899	225.559	137.764	107.224	172.165	162.27	142.571	167.831	143.043	82.5413	92.6593	79.8186	81.2334	145.571	126.083	112.002	118.52	116.859	103.645	41.2894	43.4805	46.2156	128.915	134.313	119.107	127.032	113.296	111.503	139.247	121.969	123.216	106.235	63.1997	54.2045	134.663	123.204	115.243	80.433	68.503	66.0665	88.3937	89.7012	87.1258	57.1497	47.9976	44.6361	38.333
24	139.019	128.961	126.196	225.166	128.738	108.298	175.98	161.033	151.03	173.91	137.347	99.1375	96.1717	82.5765	85.3321	153.152	128.27	115.527	124.324	118.488	108.424	42.6892	44.2733	45.7713	130.197	137.923	127.354	129.024	113.857	115.652	143.615	123.728	122.906	104.823	63.9976	58.0811	143.424	125.585	118.352	88.2254	68.8074	69.4973	93.8051	86.3361	91.0008	57.6854	50.587	47.608	39.4388
26	135.031	125.674	126.819	222.922	126.731	108.62	169.397	163.16	145.712	159.732	139.007	104.229	96.4036	84.0661	86.3542	149.537	127.965	114.818	124.624	121.598	104.713	41.9362	43.8025	44.6589	131.065	144.768	130.392	134.581	114.691	115.136	144.137	125.231	122.366	106.63	75.7911	56.6903	144.106	124.676	119.564	89.5627	69.6232	70.3201	94.391	86.4569	90.2813	56.1657	51.0364	46.5877	38.2279
28	142.986	127.488	126.423	229.323	124.724	105.286	176.356	161.219	150.544	187.111	135.871	111.645	97.3758	86.205	87.3069	153.198	130.628	117.467	126.615	122.202	106.86	42.4751	42.0824	43.4469	132.038	142.046	128.081	139.707	114.989	113.976	143.661	128.648	123.26	110.485	72.2394	57.202	146.492	128.909	120.893	92.6858	70.543	69.5322	92.6769	85.8662	91.6787	55.6046	50.3071	47.7509	38.6313
30	152.135	129.53	126.681	228.109	128.67	101.463	182.205	163.763	151.118	178.92	133.38	110.771	100.227	89.5779	86.623	152.298	128.176	115.606	127.277	120.997	108.086	43.4393	41.8279	45.9338	137.094	143.822	131.006	145.097	118.99	116.594	143.715	131.251	124.635	111.197	71.856	57.4838	147.493	132.506	118.387	94.7819	70.2374	68.5014	92.8437	84.6752	89.7709	57.2978	51.0807	48.543	38.8041
32	154.263	128.597	123.885	230.706	134.768	107.668	179.604	166.598	149.126	188.085	153.835	115.563	102.774	91.9785	87.3994	157.495	127.287	114.838	129.765	122.137	104.022	43.2348	40.851	43.6039	137.128	142.523	133.322	141.462	117.509	113.466	146.94	129.122	120.716	117.284	79.9542	56.2775	143.786	128.72	118.127	92.9172	71.1748	70.6838	92.7027	87.7064	89.4795	55.2269	49.691	46.6907	37.6087
34	148.935	125.739	121.518	231.37	129.277	107.861	179.422	163.135	147.961	169.98	162.419	115.176	100.523	88.3318	84.2806	153.772	121.827	114.629	130.534	117.54	103.433	43.2032	39.8099	48.0151	138.15	136.818	133.476	141.851	115.52	114.099	147.716	127.786	121.168	111.23	77.5836	55.8806	142.555	124.844	118.779	93.6787	67.8898	68.8383	93.61	88.8978	87.9512	55.6485	48.0179	46.4967	37.1773
36	147.871	121.594	121.53	232.028	136.047	114.225	179.967	164.817	147.342	169.376	145.216	103.688	100.375	85.4195	86.853	154.977	120.288	108.818	127.693	113.619	102.181	43.142	39.2184	44.9554	137.902	140.888	132.594	137.404	113.834	109.315	146.902	126.943	118.748	109.533	71.4363	56.0057	141.554	125.424	118.967	90.1726	68.134	67.2982	90.9316	86.4169	88.5794	56.3926	47.5844	45.1985	38.0655
38	141.639	122.233	119.738	225.596	137.499	113.694	174.193	166.808	150.247	163.61	134.799	97.7705	98.4028	84.7802	86.1578	148.516	123.091	110.693	123.122	116.744	103.896	41.3145	39.7249	42.6445	133.593	136.838	130.907	135.78	116.035	109.713	144.337	127.479	120.951	104.175	72.1718	54.8522	138.541	122.094	117.03	84.1497	69.0354	64.9672	97.7853	85.2881	86.3321	54.793	48.6233	44.7081	36.537
40	138.834	123.2	118.392	217.533	130.079	108.933	173.056	162.751	149.683	174.66	121.353	109.837	94.2772	84.8857	85.4419	146.859	123.61	111.968	121.176	114.24	102.525	40.0106	39.8099	41.6726	132.188	131.365	128.265	132.717	113.896	107.609	138.741	125.089	120.218	100.435	66.4582	54.9264	140.695	118.904	113.671	84.9518	70.633	66.3329	97.2314	89.1206	86.8784	54.1612	47.0216	43.9922	36.845
42	137.481	120.769	117.939	221.703	122.639	117.599	171.43	160.508	148.953	160.783	121.063	113.376	94.4116	85.8073	85.0497	147.501	123.459	112.001	118.798	115.827	103.129	40.5502	39.5456	40.7541	137.119	134.691	130.923	131.631	115.346	110.419	138.666	123.668	120.931	100.852	63.5741	54.7456	140.76	122.829	116.248	85.1146	68.5257	66.7657	94.6678	84.584	83.8876	53.5242	47.8611	44.0463	37.1568
44	131.631	119.783	117.275	216.885	123.411	108.44	170.122	164.496	146.474	166.109	148.386	114.991	95.2435	83.1702	83.4385	141.076	119.21	115.089	116.092	112.755	102.171	39.8998	39.091	39.7145	135.386	137.437	133.334	131.39	112.88	111.092	137.889	125.237	119.571	100.193	64.2568	54.7279	136.038	121.75	115.83	83.7083	69.5243	70.6108	93.1069	87.4588	89.7076	53.4878	48.1344	45.4612	35.6622
46	133.944	119.384	118.663	223.845	126.045	112.024	168.051	162.248	144.44	162.08	172.173	115.688	95.2635	86.1371	86.0011	143.389	120.932	113.128	119.175	113.758	103.866	39.9348	39.3132	39.6169	136.533	135.087	134.928	131.448	110.641	111.564	137.619	124.127	118.928	102.755	61.8016	56.1273	137.876	124.098	117.802	83.8275	66.5008	69.0707	93.3144	86.1332	88.4816	54.0123	47.0981	44.9704	37.1144
48	132.572	117.609	117.214	226.662	125.636	109.507	168.224	164.052	146.813	153.615	165.523	115.942	93.4268	87.4263	84.8342	138.367	119.889	112.616	113.3	115.676	102.501	38.8201	38.4639	39.4607	132.812	136.669	128.787	131.503	115.171	109.019	138.46	123	119.453	106.414	60.9587	53.9853	132.045	119.406	114.61	82.8881	66.609	68.2227	91.6978	82.7207	88.4515	52.9571	47.0056	44.2221	36.2301
50	132.342	116.527	117.566	225.08	126.838	105.381	169.759	162.725	148.814	161.453	156.92	115.111	90.6116	81.6581	83.296	140.668	118.392	113.149	116.351	112.477	102.104	38.6811	38.525	40.2601	131.172	136.747	126.956	132.683	113.258	107.005	140.322	123.373	117.824	108.336	61.274	55.3136	133.855	118.628	117.089	81.9751	65.8689	69.3063	90.2459	84.7103	87.3227	52.43	45.9858	45.0998	35.6407
52	134.422	119.005	117.481	218.056	122.349	119.506	168.238	161.635	145.223	148.747	132.578	108.182	91.9069	81.9795	82.066	137.344	116.508	113.71	115.111	113.303	104.279	38.9527	37.8079	40.0035	131.2	136.784	125.931	130.556	114.844	109.775	139.615	127.02	119.319	103.146	66.703	54.6795	132.618	124.833	117.024	80.0406	68.6098	68.5169	89.1783	86.136	85.546	52.4178	46.9083	44.3985	36.0173
54	137.118	121.382	116.635	233.643	124.695	114.718	168.32	164.313	136.171	151.687	134.247	104.131	91.4248	80.209	84.2918	141.767	122.087	113.407	116.675	114.495	103.014	39.7516	38.448	39.4697	131.6	141.862	125.123	130.075	113.898	110.381	144.303	125.302	119.255	105.175	69.9093	54.0827	135.768	126.36	115.022	81.2289	67.6062	68.7134	95.7707	87.6533	87.038	52.4056	47.7701	43.9086	37.6441
56	134.626	122.237	116.494	218.729	124.815	112.118	168.497	164.17	139.516	152.174	133.924	103.268	92.5074	79.2354	86.5573	140.804	121.303	110.285	113.565	116.275	104.262	39.6691	38.6552	38.7622	131.711	140.692	127.203	132.271	114.204	112.852	140.974	126.318	118.515	104.659	70.1261	54.6739	134.576	126.661	119.579	84.802	67.2123	66.8041	89.6522	87.4874	90.9017	55.2369	47.889	44.5539	37.406
58	132.991	121.425	116.731	219.144	115.725	113.051	169.855	161.602	137.513	165.49	125	94.698	86.5628	78.4008	83.7755	140.261	121.603	111.723	114.717	107.425	105.455	39.0716	38.85	38.9715	130.757	139.147	128.001	132.011	112.803	109.572	135.339	129.468	119.416	104.795	66.2409	53.5866	133.573	126.402	115.789	83.8566	69.4264	65.7151	87.831	90.5554	86.6853	53.1843	48.4706	44.689	36.5548
60	132.834	120.12	117.591	217.529	123.51	110.215	169.158	158.109	134.871	170.133	126.474	94.7563	89.1431	76.9643	80.7677	137.863	119.842	112.438	111.844	111.369	103.826	38.6009	38.4938	38.6316	137.475	138.043	129.582	127.844	109.852	108.686	139.88	124.159	120.953	111.605	63.4912	53.1325	136.162	122.347	117.252	81.8927	68.4587	67.1776	90.5873	85.8086	88.7151	53.5348	46.715	44.4156	35.9961
62	134.356	118.927	115.906	223.296	121.4	114.317	170.654	160.536	143.858	191.988	127.312	119.696	85.0668	80.2709	80.9828	139.336	121.795	109.924	111.881	114.126	100.266	38.9613	38.9024	38.5276	135.883	139.442	129.463	126.396	110.972	111.434	142.635	126.693	120.943	109.66	62.8411	53.0918	133.895	122.276	115.858	84.351	72.1623	67.6082	93.9483	90.6563	88.66	53.1233	47.3478	43.7495	36.8662
64	133.526	118.819	116.413	224.433	113.492	115.483	168.746	160.676	144.049	170.739	127.35	116.678	86.3668	78.1484	82.8307	140.715	119.98	113.21	115.587	114.002	104.259	39.0214	38.2572	38.1383	133.164	136.721	132.779	126.828	108.728	111.683	142.577	123.909	122.069	109.983	65.5469	54.9363	135.71	121.042	116.254	81.8107	68.2648	69.3174	93.6538	85.9765	93.3024	52.5524	47.7905	43.8679	35.9404
66	130.052	118.862	117.262	225.095	116.084	114.367	166.545	161.551	143.057	145.218	127.27	107.353	85.9078	80.3761	83.3293	137.409	119.372	109.497	113.016	115.358	102.169	38.9774	39.5394	38.5702	136.069	138.969	126.595	129.163	109.889	112.406	138.911	125.155	121.208	98.0816	64.7786	54.6057	136.166	121.07	117.023	82.0365	69.1189	68.6203	89.4715	87.3616	90.3448	51.018	47.5229	45.4525	36.0849
68	133.134	120.304	116.478	217.439	113.415	105.825	165.65	163.109	142.043	130.221	130.828	100.026	85.3716	81.3187	83.5208	138.723	122.11	110.489	113.077	115.629	103.422	38.7805	39.1957	42.0769	137.117	137.114	123.278	130.252	110.752	112.52	139.84	125.581	119.643	94.3326	70.0247	53.9066	134.803	124.405	115.777	82.4877	70.636	68.3797	95.0767	84.9813	90.462	51.6477	46.9195	44.6736	36.4656
70	134.386	121.485	118.727	213.857	130.02	105.041	167.504	165.747	142.413	141.857	140.817	95.3797	88.2411	81.7196	82.06	142.204	121.674	113.118	112.206	111.265	105.145	39.4711	38.5706	41.3361	134.302	141.646	124.771	131.388	111.195	112.869	137.156	126.397	121.363	98.2764	71.6286	54.0374	135.798	125.118	117.666	85.9132	70.5878	70.4857	96.3913	85.5498	90.7125	53.8686	47.2367	44.6798	36.8306
72	134.272	119.555	117.315	217.453	127.146	103.531	163.289	162.678	143.118	135.506	129.87	97.1608	89.9664	81.1932	81.482	136.459	118.023	110.362	109.902	112.247	104.533	39.2378	38.1934	40.2698	134.254	141.316	124.278	130.391	112.292	113.296	140.588	124.006	119.225	97.4189	66.5155	52.6011	131.853	123.238	116.566	82.5491	73.1445	67.4583	90.0616	84.8744	89.8312	53.0005	47.6121	43.596	35.6636
74	133.943	120.51	119.249	228.407	121.081	106.761	168.819	162.129	145.623	164.692	133.279	104.714	90.9111	84.7031	78.3465	139.679	116.365	110.817	112.029	113.171	103.534	39.4062	38.1021	39.9229	136.221	138.968	127.248	130.714	112.732	112.923	139.677	125.983	119.653	93.3565	64.6557	54.273	133.631	124.542	117.883	85.4619	72.1518	66.7968	94.9852	87.1054	92.2295	52.9138	47.5754	43.1335	37.3007
76	136.359	120.341	118.267	220.731	114.412	114.289	168.79	163.663	139.525	161.489	140.694	102.16	87.0088	84.1356	79.9211	134.188	116.835	110.362	111.585	113.27	101.9	39.1777	37.2509	38.6738	135.056	138.247	130.124	132.014	110.955	114.945	133.416	123.18	120.467	104.74	67.6155	54.6615	143.376	121.535	118.808	83.0369	73.5326	68.9544	91.6188	85.615	91.3418	52.7269	45.8127	43.9932	37.6984
78	133.415	120.627	117.432	215.831	115.696	107.38	164.022	161.025	139.623	151.899	126.078	103.409	82.962	83.4964	76.8547	136.284	120.619	109.752	109.048	114.245	101.619	38.623	37.7407	39.1413	137.328	139.504	130.942	130.564	111.994	113.86	132.039	124.986	122.039	100.3	68.8697	54.7248	139.173	121.948	118.067	83.1793	72.2776	67.5251	96.9098	90.9137	92.0514	51.6024	45.999	45.2241	36.383
80	135.06	119.962	120.258	218.043	118.723	109.573	167.462	158.527	142.792	167.928	127.702	99.6122	88.7847	83.4059	77.6515	135.989	113.041	113.282	110.35	113.165	105.743	39.6709	37.2978	39.2152	134.069	138.112	131.999	129.62	114.062	112.365	134.874	123.964	124.524	102.233	66.0818	54.4106	137.52	123.947	120.974	83.0891	71.067	69.4488	92.2647	86.5401	94.1528	52.9127	47.186	45.283	36.3994
82	134.832	119.191	121.15	213.561	123.69	102.994	167.361	162.8	143.618	161.727	134.635	102.934	91.3284	84.9271	79.2459	140.932	116.51	111.927	118.16	113.949	108.804	39.4748	38.1111	38.6952	131.424	139.859	128.649	127.554	113.36	111.619	139.902	128.172	122.63	101.663	63.7398	54.1433	133.258	122.439	119.03	83.3705	71.5228	69.3723	97.3817	85.7468	91.6817	53.6834	46.9889	44.0052	37.9352
84	136.555	125.682	120.089	222.781	120.602	104.83	168.676	165.165	140.377	168.348	161.933	98.9495	94.925	86.3388	82.2386	141.685	122.003	110.646	117.445	116.742	108.183	40.8612	39.777	38.4758	133.936	141.488	136.094	133.555	115.377	111.674	141.574	134.139	121.311	108.524	64.4766	54.334	138.549	126.169	119.458	83.3059	76.8773	68.9964	96.6172	87.342	90.3837	53.6863	48.9202	44.2552	37.4183
86	137.205	125.544	127.091	233.145	116.712	100.51	167.518	163.451	137.534	162.72	151.878	105.475	93.876	87.0255	84.815	144.352	123.024	117.647	119.151	115.337	113.363	41.5089	39.1769	39.3587	135.174	140.454	137.116	135.847	111.391	113.376	142.041	130.44	125.218	114.072	65.6449	58.1259	140.41	127.196	121.356	88.5105	72.4311	69.7042	95.8857	87.1243	92.4832	55.5945	49.4669	45.1515	39.1204
88	138.233	126.829	127.185	225.894	112.941	102.663	170.464	164.227	134.136	179.654	149.416	100.331	98.0424	84.2083	82.7227	143.7	123.901	115.684	121.999	112.196	107.596	40.6053	39.3023	39.6621	136.382	146.624	133.854	136.406	114.922	113.445	146.8	130.733	126.031	115.939	70.8976	56.5172	139.19	127.612	119.873	88.7356	72.9228	71.6562	95.0464	88.5801	94.087	53.6994	47.8979	45.9934	37.1939
90	143.422	129.4	128.597	227.252	114.88	97.4213	177.427	161.118	140.814	194.151	128.361	102.929	97.5523	87.8316	79.9726	142.474	124.213	115.931	122.985	113.119	108.575	41.5597	39.4591	41.0942	140.393	143.666	133.554	136.907	116.168	115.73	141.694	133.137	124.568	117.557	76.2922	57.4179	140.51	126.821	119.149	88.7538	72.2344	71.4273	102.726	86.5418	95.3408	54.8396	48.224	46.0484	37.6362
92	142.84	130.917	126.422	222.284	125.659	99.2542	172.373	163.714	145.516	177.621	147.495	103.979	98.8812	87.3949	81.1088	142.676	123.998	113.233	119.647	115.912	104.751	40.8854	39.3286	40.8303	139.38	146.95	136.63	140.323	117.203	116.867	143.414	132.07	126.286	116.181	77.9249	56.7579	139.216	127.492	118.99	89.5423	75.0499	69.4617	99.4894	87.8321	93.0891	55.2207	50.3978	45.0475	37.201
94	140.274	126.349	128.105	218.827	127.702	105.841	170.271	158.614	143.535	196.023	140.01	101.097	95.0263	84.3416	80.8565	140.564	122.043	115.667	115.627	113.344	108.027	40.5106	38.0187	41.9852	139.4	141.167	139.115	136.594	113.232	117.505	144.288	128.315	128.086	111.332	71.1081	58.4687	137.099	127.136	121.202	86.3536	72.9512	69.5182	97.8152	87.1548	96.4507	53.0051	49.0747	46.338	36.0481
96	139.638	123.355	123.782	221.437	123.735	103.998	168.265	161.096	146.136	172.532	135.074	97.5911	94.319	84.1375	79.5748	143.98	120.874	111.98	120.401	114.254	103.666	40.4547	38.2095	39.211	140.191	141.455	140.164	133.496	114.679	118.005	140.791	131.993	127.202	109.442	66.6006	55.9733	137.045	124.85	120.543	85.9023	74.7712	69.4694	96.8183	82.4663	91.8928	53.8075	47.6437	44.9234	35.8218
98	137.543	124.666	123.135	201.279	113.695	102.203	164.728	160.255	147.536	175.828	137.743	113.028	92.0209	84.0059	75.8273	141.533	122.033	113.246	118.509	113.097	104.202	39.402	38.0571	39.7548	131.609	139.209	138.422	128.567	114.167	115.664	135.402	130.382	127.168	103.653	63.5475	54.7509	134.306	126.019	120.128	82.6485	73.881	70.2143	93.5319	86.7782	94.1574	53.3666	48.5832	44.7492	35.3354
100	136.865	122.212	121.178	212.822	123.897	106.582	169.142	158.416	143.464	167.119	125.811	101.903	95.6573	87.0253	78.3365	142.634	119.575	110.542	117.359	113.955	101.934	40.0037	37.2652	38.8654	137.678	144.993	136.59	131.055	116.089	113.717	141.831	127.098	123.875	107.437	71.7724	53.6435	133.852	122.75	118.303	85.7741	72.1014	66.8485	97.3407	85.8886	89.448	52.5344	47.0798	44.7112	36.5407
102	134.098	122.815	119.367	221.175	116.925	103.952	169.515	162.453	145.19	156.001	134.416	97.0818	92.6142	88.6512	79.3035	137.231	115.157	110.498	115.104	111.396	103.923	39.6292	37.9707	39.2607	138.327	141.685	133.02	124.92	116.002	112.388	139.781	130.235	122.524	103.405	67.8467	55.5173	130.797	125.876	117.836	83.307	71.5101	67.9117	93.0171	87.1337	88.3741	51.1646	46.8087	44.5714	35.4282
104	134.641	121.713	120.378	225.185	118.901	98.4042	168.843	162.071	141.133	151.837	143.55	100.55	89.5373	89.4144	78.2751	141.492	115.623	110.205	117.5	108.89	101.728	39.9471	38.2868	38.3402	135.856	140.937	134.678	124.207	116.689	116.085	142.003	132.649	122.307	103.756	71.3767	53.6295	131.703	127.333	117.894	84.7951	71.0687	67.9	97.6234	86.0737	88.6749	52.4632	47.9885	44.9087	36.0678
106	134.468	121.558	120.876	219.203	121.281	93.9709	165.762	160.397	143.706	135.931	134.393	96.5492	90.0273	87.47	77.0767	137.335	117.317	111.667	114.376	111.643	103.436	39.1111	38.8256	37.6945	130.137	139.04	136.376	120.52	113.258	116.459	141.447	130.106	122.205	100.393	68.6173	53.1715	132.547	123.033	117.086	80.4408	69.5224	65.8886	98.3334	85.8935	85.6545	52.2933	48.4261	45.9946	34.5216
108	134.781	120.783	118.618	212.068	122.845	92.5409	166.7	160.298	139.178	138.998	131.658	92.6488	90.8849	86.7648	76.6116	137.782	117.779	110.304	113.825	110.388	101.986	38.9844	36.9611	38.1498	135.861	141.382	133.325	127.094	111.357	111.913	133.905	124.54	124.63	91.096	65.9166	53.683	131.532	124.956	117.219	80.9373	71.8527	63.8316	95.2857	84.1346	90.7616	52.2711	47.2049	44.1043	34.006
110	134.374	121.891	118.645	225.433	116.618	96.6706	170.895	159.876	142.873	178.383	115.694	95.8814	95.5327	91.7954	79.4764	138.798	120.275	110.327	117.626	112.774	102.23	39.5187	36.7887	37.5469	141.852	135.791	134.246	128.842	111.975	115.075	139.577	122.852	124.855	88.7	63.8392	55.204	132.373	122.97	118.858	81.3822	69.2872	66.374	97.4578	85.7187	91.3111	53.6229	46.2203	44.2096	35.304
112	135.287	121.427	119.991	224.682	111.655	99.6043	167.453	161.608	144.362	155.777	113.863	92.8985	92.6561	88.6158	79.9648	133.978	118.481	113.765	110.078	111.358	104.888	39.4902	38.0185	38.4101	138.679	137.07	133.971	129.078	114.085	116.54	141.218	120.698	120.921	81.22	62.0823	55.7879	131.11	122.162	119.596	81.9761	67.7284	67.194	96.9604	87.678	94.0923	52.6624	48.3708	44.8248	35.5554
114	134.111	121.765	118.453	218.159	105.116	98.8564	167.239	159.341	142.741	151.455	105.889	86.9265	93.0669	88.7604	78.8556	137.135	114.474	110.088	112.965	110.275	99.6338	39.5193	36.8671	38.3123	135.366	140.451	129.578	130.069	111.72	113.569	137.852	123.479	124.695	84.9698	60.9907	54.0083	131.66	123.904	119.29	84.8437	68.2177	68.3804	93.7487	84.5247	87.7807	54.3951	47.8917	44.5108	35.2151
116	133.942	121.508	117.324	216.838	104.768	98.4385	164.297	155.381	143.847	133.842	112.41	92.1853	93.5486	85.0075	79.0543	138.78	117.853	112.057	116.649	115.018	100.562	38.8971	36.8589	38.484	139.282	141.715	134.047	130.568	111.205	115.968	139.287	125.154	123.799	84.74	61.2755	56.1137	129.895	125.001	119.492	84.306	67.8686	67.1125	92.6898	89.7623	89.4082	53.5619	45.5418	44.9426	34.7712
118	133.903		114.67	226.028		95.5473	165.469		142.57	150.632		95.7691	96.0924		80.4458	133.247		109.256	111.342		100.967	39.2425		38.4332	136.07		133.348	130.212		115.457	137.166		123.611	96.6825		56.0651	131.365		116.409	83.442		69.2719	90.5564		88.3588	52.8038		43.1373	35.317
120	131.532			225.689			163.62			139.808			98.3172			133.923			109.551			38.645			132.15			127.521			134.715			94.3546			128.082			83.2388			90.3414			51.6626			34.401
122	132.525			218.232			165.432			144.893			98.7534			139.263			113.89			39.1532			136.331			129.426			137.025			91.071			125.463			82.6949			94.8579			53.0265			35.0623
124	134.366			214.837			166.752			156.614			96.6727			137.434			113.888			38.825			134.937			130.163			136.771			88.684			127.41			82.8422			94.0153			52.1707			35.6368
[truncated: 44 more columns]

## Sheet: 30_03_2021
	[Ca2+]1 in ACSF control; [Ca2+]2 in AP5+CNQX, [Ca2+]3 in AP5+CNQX+GZ (in nM)
Slice 1
	Cell 1			Cell 2			Cell 3			Cell 4			Cell 5			Cell 6			Cell 7			Cell 8			Cell 9			Cell 10			Cell 11			Cell 12			Cell 13			Cell 14			Cell 15			Cell 16			Cell 17
Time (s)	[Ca2+]1	[Ca2+]2	[Ca2+]3	[Ca2+]1	[Ca2+]2	[Ca2+]3	[Ca2+]1	[Ca2+]2	[Ca2+]3	[Ca2+]1	[Ca2+]2	[Ca2+]3	[Ca2+]1	[Ca2+]2	[Ca2+]3	[Ca2+]1	[Ca2+]2	[Ca2+]3	[Ca2+]1	[Ca2+]2	[Ca2+]3	[Ca2+]1	[Ca2+]2	[Ca2+]3	[Ca2+]1	[Ca2+]2	[Ca2+]3	[Ca2+]1	[Ca2+]2	[Ca2+]3	[Ca2+]1	[Ca2+]2	[Ca2+]3	[Ca2+]1	[Ca2+]2	[Ca2+]3	[Ca2+]1	[Ca2+]2	[Ca2+]3	[Ca2+]1	[Ca2+]2	[Ca2+]3	[Ca2+]1	[Ca2+]2	[Ca2+]3	[Ca2+]1	[Ca2+]2	[Ca2+]3	[Ca2+]1
0	157.875	161.452	152.473	141.699	130.894	118.529	91.1921	72.0386	76.7612	59.6357	48.8555	55.2483	98.0481	85.414	93.9842	80.0946	74.8604	74.4824	241.169	158.24	160.109	130.427	125.54	160.592	100.725	73.3985	73.3985	123.273	113.989	110.775	177.66	146.757	140.328	127.55	116.608	107.363	223.788	204.262	203.289	127.525	109.598	111.706	75.8696	69.6538	68.1061	144.823	121.184	119.872	153.488
2	162.869	160.415	153.001	142.357	130.05	120.105	85.8833	73.1853	81.3043	60.0788	49.4727	54.6467	105.71	88.9156	98.5201	79.8956	75.6397	75.4746	273.063	150.849	167.512	130.603	126.161	169.258	99.0473	74.2717	74.2717	123.559	113.486	110.432	186.969	137.598	146.652	127.887	114.283	108.707	215.155	202.041	203.747	126.366	108.853	111.794	76.4705	69.7461	68.8327	144.496	124.892	124.013	156.469
4	162.894	160.079	151.171	141.06	131.378	120.568	92.9353	71.2837	81.2946	59.8854	49.6078	53.3287	102.698	88.3262	96.3494	78.7654	75.1521	74.4472	266.312	164.182	145.817	130.041	126.659	183.345	99.7154	76.3815	76.3815	124.658	116.123	111.891	174.311	144.02	146.757	131.492	116.511	110.309	223.169	206.383	197.959	124.042	110.601	108.582	75.6676	69.2943	69.875	141.383	124.135	126.437	151.75
6	160.276	160.085	152.327	142.125	129.337	122.392	96.9385	74.2575	77.6118	59.5256	52.9834	52.2208	97.5433	82.6298	93.6118	78.9589	75.0252	74.956	288.598	170.829	155.254	128.826	125.122	178.154	100.983	75.7731	75.7731	124.501	112.664	111.384	182.746	146.023	150.695	130.368	113.761	111.999	211.236	210.29	198.558	128.357	108.212	109.813	76.3896	70.1241	69.7759	141.29	120.983	125.98	147.641
8	166.162	150.7	156.029	142.173	130.298	121.206	96.1702	83.5382	77.1223	59.5438	52.5971	50.761	94.099	84.0214	87.6803	79.4473	76.0275	74.0663	282.45	171.111	154.226	131.117	125.047	161.501	100.477	74.3412	74.3412	125.976	114.021	110.794	176.571	150.957	148.932	131.662	115.141	111.103	220.568	208.083	199.037	123.258	107.864	108.953	75.6214	69.2798	69.7217	141.896	122.292	121.652	157.493
10	155.218	157.565	159.908	143.249	131.901	122.96	102.899	85.9049	79.4666	59.844	51.7779	50.4113	93.8398	89.8425	88.9295	78.8505	74.7984	74.3178	264.897	170.044	151.223	128.082	124.643	158.75	100.304	75.3057	75.3057	126.598	112.638	111.108	171.04	157.144	150.515	129.068	113.225	110.26	211.158	212.218	194.669	124.885	113.174	106.451	76.4066	69.6433	70.3618	145.749	121.64	124.328	151.963
12	167.318	152.054	157.765	142.534	131.662	123.753	97.8821	79.3159	84.6513	59.7424	51.5695	49.799	99.7837	90.467	90.939	79.2444	74.6039	75.2329	242.684	167.413	154.33	129.153	123.043	178.845	101.939	74.3742	74.3742	131.973	112.539	110.712	177.741	150.033	152.396	132.67	114.824	112.403	231.835	214.405	197.112	129.413	118.356	107.732	75.0295	68.9605	70.6604	145.056	123.981	125.908	151.388
14	163.98	148.992	158.099	143.347	129.897	122.903	97.9564	80.8812	93.4336	59.3944	50.9525	49.5785	87.6079	85.6981	91.7571	78.6807	75.8437	74.1168	226.891	177.343	152.864	128.702	124.216	165.203	100.834	74.3852	74.3852	129.25	113.086	112.218	190.21	142.528	154.551	128.796	114.727	108.505	241.407	218.975	193.693	125.518	117.19	114.015	75.8347	69.495	69.2228	147.776	122.44	123.39	149.346
16	173.841	148.87	160.44	142.803	127.624	122.696	94.1105	86.2823	93.6613	58.3196	50.9003	50.2513	94.5252	92.4723	96.4268	78.2096	75.6392	73.7678	230.083	186.399	153.99	126.048	124.534	165.299	99.5308	74.8128	74.8128	129.02	112.551	112.426	190.189	150.473	148.884	130.848	113.462	111.401	248.906	215.25	187.974	129.564	110.443	113.205	75.1697	67.7924	70.4035	147.464	124.56	125.231	154.36
18	169.169	154.923	157.637	142.622	127.099	121.596	87.7495	84.5392	95.3163	58.2973	50.4114	49.3306	96.146	87.4783	98.3314	78.0534	75.9931	72.7106	231.95	175.405	154.789	126.296	123.065	164.567	101.809	73.6603	73.6603	126.584	110.797	110.896	170.089	156.132	146.779	130.592	113.527	108.79	253.681	218.249	192.42	125.833	109.089	110.986	75.0327	69.0183	69.5962	143.646	128.025	124.204	155.093
20	163.104	145.896	158.428	141.95	128.184	122.154	85.3684	80.9017	95.5567	58.1771	50.2464	49.4517	98.7769	85.1744	97.0175	78.736	74.7748	74.5977	261.78	166.337	147.967	129.424	125.298	159.764	100.926	73.628	73.628	124.913	111.95	110.544	176.223	157.67	149.064	131.562	116.404	109.618	250.647	207.809	208.158	126.04	113.12	109.558	75.4171	69.6809	69.715	145.65	126.79	123.197	149.703
22	167.757	153.284	154.327	144.181	126.34	122.913	90.1421	79.5233	89.8506	57.8699	51.0027	52.6122	101.236	86.932	99.3537	80.0129	75.3925	75.1434	267.625	165.862	139.271	130.9	125.89	169.14	99.7812	76.0498	76.0498	124.21	111.565	111.27	170.424	159.981	147.669	132.373	117.339	110.983	251.867	215.013	201.408	125.891	109.852	110.045	74.8754	72.3039	70.0659	183.299	130.863	123.43	190.781
24	165.257	156.983	161.921	142.467	128.225	127.293	94.4467	77.8702	89.0029	57.6606	50.9892	52.546	96.6321	83.31	101.217	78.9841	76.6246	74.9355	291.169	192.844	158.444	128.805	142.453	191.477	99.0998	81.7213	81.7213	122.461	117.609	116.734	171.382	153.21	169.264	128.213	128.718	123.52	251.114	224.645	220.259	125.711	117.97	112.025	88.6393	71.754	73.2428	193.509	129.633	129.979	169.755
26	245.461	167.556	162.501	167.971	128.922	130.194	110.761	75.846	86.5884	70.5712	51.2509	51.477	100.011	77.0989	100.793	85.1842	75.4945	75.768	629.822	218.655	178.245	201.42	145.475	193.879	311.492	79.5701	79.5701	152.908	114.973	118.293	216.068	147.89	166.659	193.39	126.95	127.166	401.693	206.456	225.804	153.158	120.123	113.27	91.1251	72.8734	73.7678	193.097	128.854	132.445	158.416
28	303.978	168.462	166.761	170.111	130.567	129.808	104.309	74.3316	95.0262	73.6581	50.9206	55.3254	91.0005	71.9689	94.7719	85.5551	75.2869	76.1023	809.019	228.406	175.884	206.227	145.752	196.105	468.342	84.5562	84.5562	154.506	115.628	119.404	207.132	142.397	169.548	198.931	128.254	133.822	385.355	227.871	220.159	156.092	118.745	115.877	91.1176	72.5916	75.7397	189.446	128.149	136.696	154.593
30	312.494	165.125	166.004	169.734	129.594	129.508	96.0184	74.9416	96.8684	71.2005	50.1591	53.943	86.043	68.4501	85.1505	85.6266	74.4833	74.7006	831.921	228.429	168.648	211.404	145.33	193.76	508.724	81.4853	81.4853	150.635	115.805	119.162	198.858	149.117	166.811	197.814	128.443	131.577	381.194	202.869	225.733	152.267	115.042	117.06	91.9544	72.9325	74.9667	188.854	132.23	135.856	153.23
32	283.198	174.302	170.691	168.496	130.531	130.224	94.6413	75.8526	93.8453	69.0767	50.0334	53.4381	84.452	66.8255	83.8947	85.2292	74.7844	75.049	786.21	265.787	171.67	212.376	146.233	210.062	490.709	81.8137	81.8137	149.938	117	119.272	184.7	132.626	178.766	197.946	129.823	133.089	347.019	199.643	232.185	149.012	120.412	115.837	93.7768	70.8594	75.4047	175.353	128.939	133.081	143.961
34	264.848	175.567	166.801	170.182	125.083	127.885	92.694	76.6308	87.415	67.0281	48.84	53.3053	81.2944	67.3684	88.0445	84.9404	73.7684	74.7255	749.506	229.295	159.83	212.909	130.44	202.61	469.667	78.93	78.93	149.167	113.442	117.442	177.407	134.281	167.009	197.831	120.173	122.72	312.032	197.316	220.809	151.565	116.757	113.453	88.3718	70.8648	73.4682	161.247	127.339	132.983	153.693
36	254.733	168.048	160.414	158.469	125.865	126.445	90.7912	77.7476	80.9064	64.5727	49.1867	54.6976	83.4151	70.5806	93.1603	83.1956	73.8237	75.223	570.762	223.53	155.479	179.407	126.41	184.701	372.32	75.7465	75.7465	139.394	112.964	114.009	167.699	140.617	161.548	171.507	115.868	113.813	315.971	205.757	209.65	147.561	114.853	107.878	83.0409	69.2593	72.3693	154.184	124.405	124.353	157.084
38	204.344	163.843	154.684	153.392	124.004	125.988	87.2269	84.7132	76.7789	62.6884	49.4097	57.6396	91.2406	79.6071	94.1306	81.1971	75.3354	75.4347	426.634	198.76	151.306	155.387	128.016	162.101	245.482	74.0038	74.0038	131.315	111.483	114.361	161.191	145.348	150.763	156.058	117.134	111.093	262.741	210.161	216.029	136.096	120.417	111.721	80.7806	69.9862	71.0799	142.036	125.851	126.831	158.52
40	171.469	164.314	150.115	151.691	123.811	125.168	86.4944	82.5434	78.1406	61.478	48.9207	55.8326	91.79	85.9066	96.1337	78.9161	75.739	75.0004	349.864	186.082	145.885	150.684	128.131	155.61	200.953	72.4523	72.4523	128.961	112.361	112.973	160.635	156.164	147.507	150.279	115.076	110.336	269.034	215.279	209.94	127.561	115.415	114.938	80.579	69.3483	69.2389	147.474	120.535	120.801	157.445
42	180.661	168.682	156.73	150.894	123.144	125.143	92.762	76.7701	77.9968	60.5836	48.773	64.2316	96.1686	89.7523	87.5851	79.0235	75.5444	75.7423	273.319	175.913	139.969	142.474	126.692	149.803	175.278	71.1299	71.1299	127.622	111.758	114.232	160.365	149.477	147.368	144.838	115.882	108.998	262.297	211.153	197.015	130.091	112.663	113.862	79.7933	69.3147	69.5734	145.946	120.905	122.921	155.428
44	166.632	154.718	152.164	149.889	123.584	125.021	95.8024	72.3667	82.1957	61.4352	49.2169	65.822	104.828	93.0326	89.0963	80.7893	76.1657	76.4243	270.838	181.747	139.544	143.88	126.767	161.451	155.986	73.003	73.003	128.599	113.611	114.462	169.115	163.287	145.729	143.764	117.284	107.388	268.639	209.856	202.074	129.022	110.101	110.047	78.0495	69.24	69.2128	140.701	123.293	121.316	151.65
46	169.154	150.425	149.451	149.292	123.417	126.92	88.9413	76.5377	82.8423	60.7331	48.9371	65.0597	108.079	93.5465	89.1764	81.1448	76.1947	76.0643	303.427	189.528	133.77	140.42	125.944	163.325	147.553	73.0074	73.0074	125.416	114.219	115.767	152.308	162.379	151.116	141.262	116.748	106.544	255.161	218.501	206.687	124.552	112.102	111.122	78.4279	69.0311	68.5113	143.537	121.021	122.586	153.401
48	184.408	154.646	147.516	150.603	123.872	126.689	91.0779	74.7174	86.8647	60.0422	49.2281	65.0714	107.213	92.5254	89.9339	80.4497	75.1809	76.2605	293.853	174.688	136.849	139.912	124.175	159.511	142.461	76.264	76.264	124.482	114.362	117.013	149.687	185.316	152.619	139.016	115.04	108.195	271.455	217.022	206.762	124.162	110.098	108.603	77.7481	68.8216	68.3212	148.096	122.351	124.79	150.749
50	178.191	153.907	152.495	150.526	122.71	126.225	88.3628	71.9433	85.2262	60.059	48.8447	61.1153	105.573	92.2319	89.3536	80.5131	75.339	75.0162	256.651	178.93	146.656	137.001	124.431	174.633	133.178	73.7357	73.7357	121.501	114.188	118.125	140.71	192.389	161.659	140.543	114.075	111.812	260.911	208.936	212.542	122.784	109.955	110.09	77.0489	68.8337	68.8915	149.837	124.107	122.861	150.883
52	174.502	153.346	153.172	150.656	123.408	127.505	83.4404	79.502	90.9466	60.2727	48.2306	57.8874	106.005	90.8584	87.9918	81.1487	75.2014	74.2274	245.547	195.128	146.805	132.811	126.068	165.302	130.833	76.2592	76.2592	123.515	115.767	117.104	134.932	197.126	160.541	135.815	113.126	111.196	256.641	224.755	220.658	123.167	112.062	109.384	76.9665	69.0179	69.0585	145.244	121.136	120.347	147.154
54	166.775	157.936	152.892	151.959	122.544	124.667	79.2861	86.7005	84.1609	60.6104	48.7352	59.1436	110.361	93.2542	85.8768	80.9622	74.4538	75.0162	259.136	202.064	150.501	132.96	135.382	153.837	132.475	75.4068	75.4068	124.678	116.858	117.713	140.699	207.327	159.003	138.594	114.373	112.738	259.597	221.769	219.742	126.255	118.561	111.233	76.8294	68.6058	68.4873	153.257	120.897	123.771	151.255
56	166.084	159.553	157.493	150.849	121.546	124.528	84.8673	82.6916	86.7591	59.3139	49.0755	56.8461	110.077	93.6184	80.8166	81.0534	75.017	73.4958	271.167	204.61	141.374	134.181	126.839	149.628	129.112	72.8362	72.8362	124.989	116.514	117.182	144.459	175.991	143.898	134.48	117.076	110.384	258.566	231.01	215.742	129.817	113.877	110.501	76.7546	69.2518	67.6617	150.788	121.503	119.453	145.049
58	173.558	162.353	157.873	153.322	121.222	124.113	88.7629	82.2581	88.2519	59.2261	49.8601	55.5114	114.68	97.7584	83.1491	81.4313	75.7198	74.4778	262.848	216.956	140.28	133.548	132.458	146.776	125.622	72.5804	72.5804	125.771	118.88	117.909	157.845	164.946	148.675	134.911	118.225	109.868	268.639	214.673	207.907	126.983	111.928	113.975	76.7195	68.4689	68.415	146.503	125.526	124.392	145.528
60	180.217	159.459	158.178	155.261	121.551	124.977	84.3306	82.4398	90.6797	58.4031	49.8534	54.4648	113.309	96.1476	87.6529	80.7235	76.129	74.6261	269.752	194.184	148.639	133.783	128.4	147.859	123.986	71.6448	71.6448	122.966	120.123	117.649	155.749	166.394	146.198	136.004	114.48	109.605	266.639	215.993	211.201	127.256	116.804	109.285	75.8061	69.2739	69.051	147.637	126.049	125.309	149.628
62	155.749	158.047	153.956	157.424	120.456	126.085	90.4844	84.2328	93.8909	58.1067	53.6125	53.1212	107.729	95.8171	89.2599	79.7423	75.205	74.3097	288.336	199.575	152.969	135.316	125.392	155.154	121.514	74.247	74.247	124.846	119.362	117.923	174.933	152.156	148.663	135.64	115.825	123.49	274.551	214.076	209.189	124.975	116.881	109.251	77.0023	69.5897	68.5254	152.041	124.53	125.826	145.01
64	166.196	156.78	158.651	159.788	120.383	126.458	86.7807	87.7023	97.091	58.4162	52.6585	55.2718	110.036	98.7096	93.7945	80.2337	75.6113	74.1523	290.876	192.796	148.567	138.618	124.995	160.149	122.298	72.7132	72.7132	124.765	121.085	117.765	167.395	201.668	147.959	134.563	115.791	116.916	263.29	222.027	207.918	126.222	114.771	106.754	77.2316	68.5391	68.7212	153.173	125.288	124.12	155.315
66	163.405	162.78	160.399	160.202	120.058	128.366	85.8824	87.0127	98.48	59.163	50.9979	53.3477	110.579	98.143	92.7746	80.5176	74.7028	73.8156	303.65	194.155	153.229	141.038	122.049	170.825	119.159	72.1804	72.1804	123.552	118.999	117.857	156.902	182.828	151.888	138.36	116.105	116.797	265.24	222.488	205.625	125.219	114.4	106.405	76.3547	70.1613	69.2127	153.796	128.208	121.853	149.022
68	171.924	159.867	151.458	159.779	122.375	128.916	91.9492	85.258	94.6603	59.6587	50.6323	53.0545	104.185	99.2408	101.226	81.1549	76.141	73.7636	276.572	190.774	150.692	140.334	125.231	161.664	120.199	73.1621	73.1621	124.317	121.825	119.98	165.827	179.981	153.519	138.134	116.776	116.522	263.438	231.156	204.561	127.636	117.074	103.112	75.5803	69.7179	69.3374	150.406	125.28	120.902	154.669
70	167.598	160.436	154.585	156.184	122.427	129.764	95.3368	92.3722	99.954	60.0645	50.779	52.3191	105.459	98.3119	103.273	80.2839	75.7087	75.2263	282.429	173.137	139.699	138.601	124.608	161.221	118.347	76.7856	76.7856	122.379	119.848	121.975	169.024	197.142	155.654	135.641	114.988	113.99	260.444	223.201	213.257	126.672	109.304	107.45	75.9689	68.9139	70.0518	146.004	125.595	126.048	153.735
72	190.802	164.517	159.979	155.98	122.521	129.365	103.104	82.8413	101.285	61.1385	50.5384	51.628	102.382	100.62	101.283	79.9796	75.7926	75.2073	267.048	170.83	155.931	139.507	124.977	156.085	117.33	73.9774	73.9774	124.987	119.239	121.135	186.835	172.189	145.768	137.033	116.119	116.171	272.635	223.179	211.619	130.153	110.079	110.111	76.7967	68.0549	69.6425	146.557	123.6	125.007	153.55
74	174.267	162.61	158.286	155.966	124.24	129.631	101.029	89.9553	93.4865	60.1164	50.3219	50.5724	106.313	98.1369	100.374	82.2979	75.3119	74.2142	260.493	163.797	150.588	140.459	125.202	147.335	118.796	70.9312	70.9312	123.706	120.235	118.791	179.166	163.087	140.118	138.37	116.122	112.228	262.212	232.187	204.345	127.562	110.896	106.313	77.0115	69.6358	68.9726	149.403	122.142	124.799	157.344
76	174.478	165.492	158.987	155.827	127.508	128.672	98.5599	89.6473	96.7207	60.7126	50.7763	50.9532	109.11	99.0058	94.9241	80.9599	75.7753	75.4557	279.562	165.907	157.339	140.01	127.179	143.661	115.833	71.7223	71.7223	125.843	123.371	119.132	177.501	170.133	140.515	137.334	116.741	110.137	279.473	236.769	212.58	128.952	114.996	109.677	76.065	68.832	69.054	147.368	123.089	126.312	153.812
78	173.145	161.257	156.583	154.378	127.646	129.795	94.676	92.4182	95.2477	60.4639	50.1312	51.0564	110.325	102.225	92.3705	81.4328	76.5019	75.5804	294.68	171.756	158.643	135.895	126.518	161.911	115.263	71.9352	71.9352	125.829	123.402	120.776	176.442	175.268	144.963	135.247	114.083	110.357	278.315	236.733	214.955	126.752	114.786	111.952	76.5431	68.7213	69.0748	152.951	127.817	127.352	150.302
80	174.196	154.884	153.885	156.076	128.796	128.406	95.8013	87.8609	91.5579	59.5567	53.1422	51.1293	111.051	94.9345	90.0065	81.3545	74.5403	74.7767	271.857	187.698	153.051	140.202	125.068	162.718	114.15	73.5793	73.5793	126.65	124.531	121.625	192.971	172.858	143.578	140.088	117.432	108.969	280.795	220.88	215.512	127.055	111.091	106.409	75.9022	67.8375	68.8913	174.732	122.188	124.773	166.165
82	174.62	165.371	152.976	154.487	127.495	128.183	96.9823	93.8293	93.5178	58.8561	52.5299	54.0896	114.801	97.67	89.9887	80.9181	76.3625	74.5582	278.638	185.998	149.885	140.457	121.931	157.363	112.466	71.4467	71.4467	127.16	121.935	123.088	199.024	161.166	146.229	138.518	113.536	107.669	272.913	223.873	218.703	129.199	114.758	106.11	110.4	71.0175	69.4682	163.552	129.917	127.958	165.271
84	196.736	164.873	159.223	166.047	133.356	134.675	93.9443	97.6323	94.128	64.2206	52.3393	53.1681	102.068	88.6531	88.949	83.4867	75.2679	74.7188	352.252	239.015	157.619	180.433	140.358	205.342	138.956	79.4083	79.4083	140.408	132.258	130.57	249.908	174.327	162.971	164.267	127.16	121.154	313.714	232.936	240.573	138.662	116.726	111.997	149.852	71.2329	72.9871	158.823	126.096	129.44	158.828
86	201.543	178.663	166.295	164.401	131.931	134.819	88.426	97.7133	93.1048	63.7261	58.1892	52.8439	92.4408	82.7881	89.396	84.3441	76.1399	75.4167	402.587	276.589	161.683	175.397	141.683	213.003	135.049	80.5946	80.5946	137.303	131.062	131.603	254.654	155.862	171.92	163.318	126.958	125.082	324.773	221.877	250.611	134.554	116.607	117.337	154.485	71.9332	72.814	156.026	128.985	131.898	157.036
88	197.601	178.035	171.013	162.812	132.765	138.432	85.3946	90.2278	95.1494	62.9545	56.2124	54.0638	85.5364	83.3368	89.6183	84.4368	76.823	77.2904	375.809	263.418	163.589	173.54	143.32	219.901	125.91	81.9448	81.9448	136.367	132.909	135.322	230.005	140.007	172.823	158.748	131.327	127.75	327.173	217.351	249.639	135.316	116.487	117.649	134.951	72.2075	74.3295	156.781	130.691	133.501	155.211
90	196.342	176.538	172.217	163.183	131.777	139.412	85.1573	86.5364	95.2841	65.7835	55.9505	57.4687	82.4996	79.0487	89.6317	83.2129	77.9654	75.8337	369.334	249.241	174.816	174.728	144.079	231.172	121.68	81.1939	81.1939	137.946	133.848	135.929	219.679	134.751	177.314	158.599	131.18	131.276	313.494	228.331	255.184	135.636	122.967	119.798	144.499	70.3994	81.7729	147.513	129.227	137.965	140.201
92	195.499	178.746	173.429	161.532	131.887	138.362	83.1911	79.8114	101.398	67.6311	54.3905	56.8172	82.332	82.4605	94.3833	82.3878	77.407	75.1791	349.195	260.448	173.335	174.446	140.328	226.128	127.668	79.8548	79.8548	137.823	133.036	135.98	209.884	135.456	180.388	158.664	127.964	130.904	298.557	240.691	246.972	136.117	123.476	118.65	126.359	68.6473	80.2459	147.662	126.855	139.192	148.075
94	179.41	160.875	165.599	154.376	126.032	134.067	80.9775	80.3935	92.6303	64.7626	52.5466	53.6543	84.6899	79.1501	97.2768	81.4273	75.7648	75.9495	324.634	238.754	160.923	150.832	126.505	191.652	115.929	76.9113	76.9113	130.693	128.883	132.369	188.712	142.878	167.485	142.045	119.092	121.434	270.285	236.935	233.08	127.706	119.7	111.305	114.659	69.2508	77.1443	152.516	131.501	135.502	157.224
96	170.797	162.521	159.742	154.158	126.154	134.166	80.0882	81.2021	91.9677	67.7054	56.1992	52.8063	92.346	82.1401	96.2664	80.8182	78.2225	76.4424	293.161	221.997	166.912	147.075	125.694	178.142	111.237	74.7324	74.7324	131.681	129.663	130.982	190.72	145.737	165.88	143.227	118.946	115.146	277.965	229.646	225.444	129.543	118.351	115.083	103.894	68.2735	75.8561	149.776	129.799	132.8	159.476
98	185.921	164.237	157.348	154.212	125.171	132.351	84.4422	83.8882	90.1892	69.6904	58.1775	55.974	96.2587	88.2725	97.2196	81.6654	77.3607	75.4725	291.92	196.402	163.48	147.763	126.448	164.889	108.03	74.0289	74.0289	130.807	128.312	132.592	187.997	148.573	153.722	141.668	118.84	115.146	266.589	229.319	218.301	126.738	114.125	112.64	97.5486	68.2146	76.2166	149.199	125.239	133.796	157.939
100	181.556	169.619	153.913	153.431	125.879	129.826	93.0049	80.3806	88.5508	74.5141	55.6356	53.5204	97.702	82.8621	95.2131	81.5885	75.2737	75.0133	271.062	189.323	156.949	145.524	123.928	151.193	104.336	72.1338	72.1338	130.758	128.076	130.976	194.753	148.597	147.959	142.027	116.123	110.617	269.362	228.958	215.996	128.869	109.815	107.179	92.7692	67.9428	89.4174	146.49	130.579	128.37	151.484
102	189.034	168.327	152.139	154.388	124.658	131.09	99.7404	81.5888	89.194	76.1837	53.583	54.0648	104.613	90.4842	90.1938	82.2117	75.7203	75.5502	243.501	191.095	153.544	146.275	125.322	148.711	105.433	73.205	73.205	130.535	128.548	130.717	189.731	157.591	149.208	136.445	116.47	112.392	266.085	232.158	216.418	131.458	113.439	109.738	88.4577	68.9337	84.7672	148.659	128.758	129.013	148.255
104	184.871	166.208	154.728	154.95	125.33	130.496	94.2619	77.4836	92.8987	75.1627	52.6171	53.9449	100.053	93.119	92.292	80.3189	76.9899	75.7005	266.574	192.625	148.139	148.304	124.626	146.075	103.966	75.1628	75.1628	132.379	128.714	133.284	198.742	151.398	156.112	139.696	117.623	112.693	260.98	229.849	216.773	128.442	109.747	110.844	86.7728	69.3729	80.9801	143.959	125.276	129.222	150.282
106	171.133	167.248	157.717	151.62	125.038	129.994	94.1445	77.1073	90.0718	70.9132	51.9042	52.6802	103.999	94.3533	94.7855	81.5483	76.209	76.221	283.678	183.949	144.471	149.445	126.689	147.323	102.998	72.0911	72.0911	129.242	127.583	134.049	197.937	149.68	151.228	137.732	116.981	113.253	261.75	224.575	218.892	127.784	111.398	110.027	84.6978	68.6488	79.8155	149.171	129.212	131.115	152.86
108	161.088	158.95	158.27	150.926	125.832	130.069	101.006	84.5343	81.355	68.084	51.2933	51.5417	107.558	92.9805	94.3265	83.3542	75.4715	73.5343	279.746	174.764	150.061	145.367	120.958	155.884	103.789	74.3939	74.3939	129.958	127.519	135.647	184.042	159.336	147.865	138.324	115.437	114.56	258.878	221.938	221.574	131.316	107.9	110.756	83.7268	69.235	77.4015	143.209	125.508	129.14	152.731
110	167.482	153.791	161.416	152.947	124.622	130.268	99.4261	87.0704	81.6069	66.5788	50.7474	50.9423	111.652	87.3152	98.1239	82.8805	75.8495	76.0638	299.61	176.088	159.959	144.411	124.508	153.132	104.624	72.1447	72.1447	131.215	125.761	135.745	192.401	154.463	155.685	141.778	113.41	112.234	252.034	218.603	220.397	135.599	106.938	110.094	82.5288	69.1585	75.6873	144.463	132.274	129.668	153.251
112	170.885	158.392	161.005	153.423	123.599	131.476	99.7006	89.0853	84.9182	63.9098	54.191	54.8221	106.768	88.1593	104.577	80.9695	75.9433	76.2682	285.05	173.071	156.443	145.445	123.764	152.484	103.551	75.469	75.469	130.687	124.399	137.212	175.802	147.474	152.129	139.785	113.042	114.986	259.512	221.87	225.486	132.805	106.171	113.928	80.833	68.502	74.7236	140.781	128.249	132.181	154.721
114	167.031	155.796	160.131	150.285	122.325	131.449	97.4161	92.7606	85.6446	62.0942	53.0724	71.7016	108.749	94.4297	105.092	80.9392	76.7852	75.0784	298.686	184.801	156.051	143.171	123.489	148.03	102.29	73.8019	73.8019	131.566	124.899	136.417	177.386	145.849	153.731	137.933	113.957	115.568	266.389	208.545	221.068	130.965	112.339	109.772	80.321		73.3249			128.394
116	170.171			149.138			93.0388			61.3011			104.439			79.2747			296.195			142.813			103.235			130.764			189.414			143.456			276.236			130.948
[truncated: 8 more columns]

## Sheet: 06_04_2021
	[Ca2+]1 in ACSF control; [Ca2+]2 in AP5+CNQX, [Ca2+]3 in AP5+CNQX+GZ (in nM)
Slice 1
	Cell 1			Cell 2			Cell 3			Cell 4			Cell 5			Cell 6			Cell 7			Cell 8			Cell 9			Cell 10			Cell 11			Cell 12			Cell 13			Cell 14			Cell 15			Cell 16			Cell 17
Time (s)	[Ca2+]1	[Ca2+]2	[Ca2+]3	[Ca2+]1	[Ca2+]2	[Ca2+]3	[Ca2+]1	[Ca2+]2	[Ca2+]3	[Ca2+]1	[Ca2+]2	[Ca2+]3	[Ca2+]1	[Ca2+]2	[Ca2+]3	[Ca2+]1	[Ca2+]2	[Ca2+]3	[Ca2+]1	[Ca2+]2	[Ca2+]3	[Ca2+]1	[Ca2+]2	[Ca2+]3	[Ca2+]1	[Ca2+]2	[Ca2+]3	[Ca2+]1	[Ca2+]2	[Ca2+]3	[Ca2+]1	[Ca2+]2	[Ca2+]3	[Ca2+]1	[Ca2+]2	[Ca2+]3	[Ca2+]1	[Ca2+]2	[Ca2+]3	[Ca2+]1	[Ca2+]2	[Ca2+]3	[Ca2+]1	[Ca2+]2	[Ca2+]3	[Ca2+]1	[Ca2+]2	[Ca2+]3	[Ca2+]1
0	115.047	113.158	150.222	67.1737	60.1918	107.054	81.8851	69.0947	96.679	190.555	183.854	207.012	125.193	113.997	123.397	98.173	89.5065	86.0346	162.312	161.489	160.445	82.8914	90.979	101.551	96.1653	100.991	97.6816	151.601	165.554	158.118	85.3187	74.0963	76.3027	111.653	114.586	115.914	94.5599	87.1588	93.3785	136.491	133.213	150.767	104.356	97.3786	95.7345	68.5017	61.5111	57.0926	95.8625
2	114.091	107.73	147.446	71.2461	61.7539	110.61	79.237	68.5702	99.4885	188.068	185.33	203.23	117.55	120.687	119.3	98.0899	87.7401	87.9353	160.434	157.602	160.951	84.0933	92.6312	105.349	87.6915	99.4309	84.6973	146.039	163.232	152.671	79.6067	76.2939	71.2851	113.749	116.335	108.75	90.9567	89.1469	88.8165	134.894	133.263	144.424	107.156	95.9498	101.353	65.9245	61.4703	54.9907	91.6867
4	113.535	112.657	153.848	72.994	62.3067	106.215	82.8927	65.8232	103.324	192.676	190.726	200.466	121.668	124.349	118.905	98.22	88.5343	93.139	166.723	157.899	159.688	83.9934	91.8875	101.317	80.3213	104.177	94.1146	153.163	160.03	150.299	82.4561	82.3327	73.7253	112.666	106.195	110.107	91.5838	85.3842	93.904	134.409	136.653	142.244	109.048	102.121	101.322	67.0347	61.8268	55.0747	94.7244
6	117.755	111.311	156.037	71.7156	60.5533	97.5951	83.3734	66.0143	105.49	187.976	186.208	205.823	124.788	121.543	123.816	100.937	91.1845	88.6614	164.306	157.183	162.247	84.763	90.1715	102.577	83.8374	99.0404	95.4385	148.307	157.125	154.089	89.0388	72.7068	73.5897	115.665	112.536	101.847	92.9414	89.6106	92.3552	132.781	136.946	137.222	112.777	96.6333	104.063	71.8354	60.6762	59.2401	90.6098
8	120.49	110.585	153.892	71.5035	60.7608	109.696	81.8115	68.3012	98.9261	181.139	186.462	205.333	124.64	123.039	117.166	101.637	89.4387	92.6052	165.154	152.328	163.738	82.4881	90.233	104.12	95.0617	95.3697	97.9345	143.932	160.026	151.932	89.4096	73.5702	82.1382	116.366	115.472	105.023	92.3328	86.343	90.58	132.734	140.796	140.859	108.953	98.8619	98.284	77.8724	60.8166	57.8244	89.6612
10	120.4	116.072	149.773	70.408	60.8259	110.424	78.5068	68.0462	95.041	185.146	185.122	199.887	123.93	115.543	122.566	103.067	88.1913	96.6387	161.605	155.167	161.816	79.9824	89.2935	100.937	90.6884	94.3312	94.0945	146.964	153.575	153.42	85.6294	78.9515	77.6948	105.602	103.764	102.062	92.2879	87.0802	91.404	129.244	140.898	146.197	103.677	101.304	96.1554	79.9305	59.8531	55.5771	88.1577
12	123.888	118.099	145.344	70.047	59.6871	109.199	79.9638	68.4778	95.739	183.107	183.007	198.557	121.587	121.805	127.63	102.32	84.0243	90.4256	158.515	153.72	167.038	79.8835	89.2865	101.904	97.5081	91.7193	94.354	149.221	154.716	151.538	82.2999	72.9879	77.8863	117.319	110.548	104.755	93.2045	87.0129	88.2286	132.064	137.013	141.974	104.621	94.4719	103.107	82.3118	58.1005	53.275	88.9164
14	124.653	127.391	147.662	70.3209	61.0447	109.46	81.1478	68.8518	98.3379	183.023	186.977	196.513	119.585	122.305	124.868	103.692	87.2702	91.9134	161.723	153.828	162.29	80.4998	90.5608	102.035	102.603	92.5532	107.261	147.878	155.547	147.198	86.5763	73.0555	78.4277	113.861	114.198	102.769	94.0388	85.527	85.0435	133.798	139.64	143.226	105.405	95.9328	98.8851	80.5389	58.1567	54.2461	95.8204
16	124.717	123.667	154.634	69.5995	60.6843	112.868	79.1982	66.3189	99.9015	183.897	190.818	197.961	122.054	117.708	128.405	104.616	89.5404	90.7709	165.524	156.035	164.109	83.3945	91.3815	103.285	99.5741	85.0824	111.286	144.41	154.147	155.363	82.353	78.0569	74.2935	118.946	117.682	106.994	94.5659	83.0611	95.0285	132.256	136.61	143.989	104.099	95.164	99.7642	78.6052	60.5923	57.2638	94.6097
18	122.878	126.066	154.843	69.5432	60.5922	115.299	80.1277	68.402	103.319	182.5	183.963	202.291	126.059	118.017	128.046	105.078	88.4858	91.3228	163.411	158.375	164.271	80.4824	88.2293	102.743	96.4639	90.0514	110.174	149.628	159.912	158.786	85.7664	82.7237	79.871	112.437	116.399	101.118	90.276	85.2321	90.1412	134.674	135.1	144.202	99.87	95.0319	95.5265	75.9707	59.2937	58.0946	92.8694
20	125.029	128.733	159.268	68.8049	60.8118	111.196	80.0007	72.9314	104.246	189.609	183.838	204.169	121.524	116.678	120.882	104.334	87.4549	90.5926	162.466	154.712	161.884	79.5225	91.2892	101.72	101.481	96.528	112.625	150.545	161.477	158.978	87.1371	84.2247	74.4872	113.209	112.558	108.327	88.2037	85.5419	91.1277	131.715	139.199	146.014	105.187	93.5831	89.1375	74.5963	61.9646	58.6121	93.4151
22	122.113	129.929	147.38	66.8016	61.189	104.47	80.7921	69.9857	100.417	181.928	189.482	203.402	125.543	121.437	117.123	102.432	86.554	89.7911	164.648	157.073	163.681	78.8167	90.8322	97.1005	102.17	89.0108	103.905	149.39	160.11	153.655	88.6334	83.3326	76.9582	111.461	111.031	97.8754	88.5361	88.307	90.08	135.381	139.727	148.709	107.197	92.4261	86.2619	70.8911	61.4282	56.6411	96.4714
24	151.605	132.823	164.64	95.5597	130.288	193.481	101.201	70.9598	120.296	200.63	193.927	222.285	126.909	116.786	127.16	105.514	89.577	95.704	163.307	157.202	170.247	81.5752	90.0083	102.278	131.828	87.8946	102.219	149.493	156.258	157.547	98.6223	81.9576	75.3695	123.309	112.086	113.889	89.3952	90.2307	94.7631	138.062	137.184	159.897	110.443	98.5941	95.6567	68.4731	61.0573	57.9047	129.142
26	156.25	121.609	159.632	162.974	240.064	274.301	106.208	72.4298	120.611	202.481	196.816	218.469	133.069	109.496	125.718	104.147	85.467	92.8282	155.478	147.695	167.385	82.9296	89.332	102.803	134.401	85.6532	114.974	153.897	159.341	155.298	96.9098	81.8273	75.8493	121.58	112.883	115.985	90.1783	86.2247	98.94	138.184	141.447	158.849	112.153	103.937	106.902	69.8282	60.781	58.9949	123.35
28	149.853	119.444	152.73	165.223	166.389	302.197	95.3931	71.2115	118.898	197.42	192.834	226.199	129.767	110.292	125.867	100.355	87.2052	94.847	154.36	146.481	161.192	82.4412	87.5332	103.864	128.479	87.214	113.888	149.119	157.411	164.709	89.7211	79.6155	80.4308	121.62	110.528	111.642	93.6219	85.7124	100.174	131.415	135.526	157.489	110.435	101.915	103.649	67.0828	58.4442	59.361	125.322
30	141.657	116.496	149.546	175.935	128.673	222.67	94.3539	69.5294	108.677	194.389	195.991	217.167	125.965	106.607	128.884	99.8381	82.0668	89.7174	154.447	145.697	162.118	84.1851	90.1472	99.3026	131.694	82.2418	119.208	153.218	160.023	158.642	84.1275	78.3113	79.7918	121.222	117.088	110.405	92.5894	87.588	95.8307	137.049	130.887	150.577	114.882	96.2626	100.896	71.4171	58.48	57.1408	124.601
32	133.129	119.35	150.29	156.158	250.844	166.176	95.9763	69.8674	109.905	200.79	198.401	212.505	129.193	110.231	125.077	100.572	82.6451	95.4001	156.939	153.453	165.236	86.9732	93.6005	99.1228	124.071	81.6021	110.971	151.778	161.465	149.799	94.8145	81.4337	73.8587	119.525	121.586	108.597	95.3069	90.2625	94.905	135.142	136.562	148.464	107.315	95.7887	104.22	70.9299	59.674	55.1762	114.462
34	130.286	119.859	145.321	122.421	181.625	129.438	87.7881	69.8162	99.3898	198.751	191.825	204.345	129.001	115.071	122.477	96.4239	88.0954	91.3624	163.524	158.677	156.634	84.275	96.5306	99.8172	115.093	89.271	88.4668	151.041	164.865	155.387	90.89	80.0911	72.8632	108.774	118.667	98.6456	92.5767	87.3644	94.1806	137.203	138.738	148.264	103.602	98.7956	99.5113	70.6502	59.0346	55.0927	105.222
36	128.737	117.098	148.71	104.408	138.296	108.885	85.8525	67.5893	92.8484	196.611	191.128	211.703	123.464	111.87	121.284	97.0488	84.2799	87.8896	164.014	159.502	160.804	82.3976	96.5771	98.5762	92.7064	90.9728	95.6857	149.05	163.528	157.416	96.5545	76.8588	76.8856	113.521	113.242	95.1317	89.488	85.5693	98.2452	135.745	139.241	148.765	107.585	90.3725	96.6134	68.32	57.8841	54.5701	96.5232
38	124.779	119.284	150.645	91.9043	110.176	95.1407	81.9057	65.8642	91.1554	187.712	194.378	206.15	122.347	117.234	123.475	94.8066	83.3764	90.3467	160.547	161.372	159.455	83.6747	96.0945	102.974	91.7454	98.4525	105.754	149.214	166.76	155.173	95.1337	75.344	77.0155	112.803	110.778	98.963	92.8084	91.8853	100.26	136.376	136.535	146.345	105.128	94.3642	100.161	65.9986	58.8426	55.9183	100.379
40	123.236	121.886	145.62	85.6277	94.0076	102.755	83.3256	68.0211	83.7372	192.817	196.897	212.038	126.906	118.034	124.27	96.9226	84.0093	92.1788	164.947	163.59	162.509	82.1054	99.9109	106.139	89.9368	100.409	111.304	153.746	163.865	159.415	93.2127	79.4446	72.4606	108.925	114.556	101.084	93.9271	94.4001	101.117	136.641	137.242	145.6	103.915	94.4715	106.799	68.0815	60.6277	54.8237	96.533
42	124.461	122.736	151.046	80.1171	84.6706	99.724	84.0647	69.6091	91.5511	188.025	202.731	205.513	123.132	119.284	117.797	99.3881	84.9273	93.0425	168.116	163.246	160.209	83.3601	97.6588	103.754	94.3089	104.537	98.3614	149.066	169.079	162.477	89.7173	78.6499	68.7247	115.81	114.26	107.511	91.1472	89.3799	98.6459	135.666	135.983	142.75	102.011	96.2404	103.917	69.9417	61.4718	56.4005	93.9824
44	120.456	126.466	153.837	74.9389	75.6704	106.387	82.4291	67.5165	90.6053	191.598	195.771	208.818	125.993	120.575	117.602	100.002	85.3617	94.3503	163.528	165.589	159.876	82.0629	98.26	103.583	98.5481	95.0065	102.059	153.375	166.718	162.167	89.5697	75.8974	67.8407	111.714	110.148	103.023	89.098	86.4669	96.2089	137.773	133.89	149.389	104.968	92.1514	103.823	68.9155	60.5633	57.5258	95.3932
46	121.25	131.364	154.493	73.949	70.9443	110.019	82.5447	67.2996	87.4423	185.325	194.64	215.907	124.222	124.727	114.812	99.5334	84.4926	96.7306	162.062	160.665	160.414	82.3211	97.2322	103.052	98.1142	101.486	101.845	156.921	168.923	160.45	96.6306	76.3108	75.6787	109.286	104.396	105.456	91.3307	81.519	94.9325	133.764	136.916	150.048	103.648	96.5577	102.91	69.8124	61.9299	57.4627	94.0397
48	120.527	134.544	160.093	71.6949	67.804	111.051	80.2889	68.0623	85.5054	189.596	200.975	212.839	125.393	125.87	109.829	99.3161	84.0206	96.225	159.282	162.495	165.14	81.0444	97.3448	105.327	98.9962	106.386	100.548	154.17	164.966	160.609	86.9019	78.6067	67.1048	115.856	111.966	104.828	93.4058	85.3595	92.8353	130.316	138.078	150.822	100.023	102.128	101.15	70.8162	61.5161	59.0779	89.5177
50	121.55	137.118	160.061	70.3174	63.92	113.624	80.103	66.4527	91.0551	189.113	195.778	217.013	125.193	125.82	116.404	98.3486	88.2332	92.6782	159.972	157.935	164.314	82.4874	96.1164	108.205	95.2055	105.909	104.46	156.786	168.471	158.045	85.8553	75.6889	72.4411	114.891	111.201	105.165	92.2794	88.2032	97.681	134.551	140.991	156.131	105.207	96.8111	102.726	69.586	60.2121	59.4072	90.9827
52	126.616	135.251	159.767	71.164	62.4801	113.606	81.8689	67.9182	91.9449	189.704	192.865	215.003	124.803	120.257	117.383	99.9228	90.0004	94.0854	161.096	159.593	166.353	83.7535	94.5342	109.31	96.9623	100.296	100.219	156.936	166.15	158.447	83.7901	77.0676	74.6123	117.164	116.23	106.013	95.9788	89.549	96.5642	136.116	143.696	155.418	102.776	98.3437	103.143	70.8572	61.2713	58.7146	91.5588
54	125.687	133.708	157.613	66.4303	60.7099	105.227	80.305	69.6153	96.9785	195.78	199.845	216.78	126.631	119.207	121.827	100.898	90.3439	94.8083	157.462	157.096	163.283	85.265	93.3775	110.788	98.6248	96.9152	93.4614	168.658	166.297	157.465	78.9291	72.4738	72.0492	116.555	103.607	105.739	93.3863	82.4863	94.9341	135.315	137.994	153.264	99.1916	98.2747	105.915	69.0022	62.3392	59.8972	90.1874
56	121.594	137.271	150.088	68.9896	61.2722	114.613	79.5138	68.1306	91.8167	189.166	200.978	217.269	125.396	118.696	124.528	102.54	88.0703	99.0897	162.915	158.46	168.048	84.3876	93.4514	111.23	103.02	89.9077	97.9869	164.865	160.024	156.14	80.6236	76.756	71.3006	112.472	102.686	102.605	92.8139	81.244	96.5512	132.539	136.366	150.084	98.2036	92.8985	98.4055	69.3493	61.5251	58.8877	92.4561
58	119.361	143.206	156.453	67.8435	60.9802	115.149	79.311	67.4346	92.1371	188.484	196.488	207.589	125.213	125.694	119.341	102.663	85.0784	95.8578	160.075	161.444	161	82.4302	96.2137	109.994	101.644	102.243	98.7879	161.152	159.82	160.327	87.8313	79.0943	78.3602	110.131	103.842	103.983	92.4247	81.6977	92.6001	136.424	139.252	150.08	109.644	97.0334	101.816	69.3425	60.7942	58.5873	88.6838
60	119.056	136.874	160.612	67.6652	63.1869	107.646	78.6952	69.9682	94.7367	193.014	200.283	212.228	128.772	119.694	123.006	98.9566	88.8623	95.588	160.483	163.077	163.315	83.4257	96.2196	110.187	95.3212	96.2349	105.147	164.054	166.066	161.905	83.265	84.0141	78.7933	118.588	111.705	104.021	90.0554	86.3416	94.0766	135.363	131.762	155.912	109.83	95.354	101.965	67.2985	61.5871	58.7103	94.0194
62	118.549	133.812	167.018	72.3294	60.5953	109.073	80.9871	67.6628	95.6597	193.113	194.027	215.03	126.29	121.412	120.025	104.16	88.4115	97.7811	161.99	161.976	160.479	82.5886	98.0017	113.051	92.4139	91.4831	111.371	163.496	164.844	159.699	84.2741	80.5762	85.2299	108.381	109.806	111.3	86.7099	87.881	94.2429	135.481	132.182	152.522	108.922	93.5874	106.1	66.7781	61.2427	58.9718	91.4422
64	122.705	130.99	161.153	72.0001	59.7219	112.653	81.0075	64.5807	95.4116	193.265	197.304	214.896	123.47	122.371	124.109	102.175	87.5515	97.0957	157.848	163.1	163.158	79.8331	97.0901	109.889	103.264	86.4543	107.175	155.251	165.036	160.444	91.661	83.2299	82.1967	113.913	112.248	102.851	91.9703	85.2774	97.2494	133.137	128.967	148.952	105.563	91.557	103.409	67.9392	59.644	59.1003	94.0062
66	123.27	134.601	169.379	71.0015	61.009	107.74	80.8471	71.3424	97.1887	193.681	199.61	220.918	125.886	123.248	123.678	101.198	92.5301	100.727	166.774	165.18	164.639	83.1292	97.6405	111.152	101.865	93.0505	113.384	150.782	167.506	164.766	88.1529	80.4865	84.8316	110.045	111.539	108.886	90.3898	88.7788	98.4311	135.26	128.494	155.94	103.534	98.5002	107.631	67.6381	62.1928	58.1022	93.0222
68	122.262	143.156	165.686	68.6739	61.1407	116.995	79.5956	70.2567	101.433	191.264	199.29	219.435	132.867	127.342	125.391	100.661	90.3271	99.7982	167.403	163.74	164.794	81.8177	95.3638	113.763	98.1221	83.862	114.027	147.84	166.926	161.814	87.9719	75.4635	84.063	109.537	122.304	110.036	90.4666	87.2967	96.2176	133.728	129.127	153.723	102.837	101.388	109.578	65.1538	62.3243	58.2068	88.4987
70	124.297	139.822	158.797	70.9549	64.8202	113.093	81.1204	69.2094	93.4085	188.287	195.142	215.489	122.325	120.549	123.915	102.341	91.7938	95.9637	161.626	161.142	166.311	81.4154	94.378	110.664	99.8742	89.7229	106.849	152.847	161.727	164.546	87.0655	75.5906	78.1005	117.239	115.237	106.053	93.6344	85.8302	95.7936	138.214	134.763	139.676	113.631	95.196	104.093	68.6887	62.4632	55.001	98.9041
72	122.636	139.637	153.105	67.2524	64.1839	114.461	80.332	70.2157	98.625	193.402	199.845	222.328	123.365	121.499	126.201	99.5305	92.427	98.0647	163.744	161.976	164.487	80.2736	95.7017	113.765	106.408	97.5608	102.594	153.959	165.197	164.378	84.1649	80.4365	77.9833	112.696	118.238	104.889	91.9166	88.0499	96.0638	132.079	137.081	140.835	106.702	98.9973	107.579	67.5237	61.8165	56.4055	93.6611
74	123.766	139.053	158.785	71.4975	64.3281	104.941	80.5145	69.2058	93.182	197.106	198.045	216.617	126.766	122.062	123.864	97.1082	91.2555	97.0605	165.003	163.864	165.23	79.6198	96.3606	113.826	108.26	101.954	94.9656	151.998	163.717	165.974	88.8613	86.2255	73.0681	115.333	115.222	97.8349	90.8876	84.6457	93.1458	135.742	140.527	146.21	102.794	101.065	108.33	67.9634	62.2942	56.1634	95.092
76	124.093	134.932	163.425	69.6488	63.1287	100.957	80.7737	68.4854	95.2115	198.24	199.897	214.044	125.088	122.7	125.889	97.1777	87.2151	97.1513	166.272	163.379	168.348	79.3082	98.8103	114.394	106.481	103.338	105.11	151.791	163.208	161.728	91.3692	82.5893	75.8413	113.899	112.579	107.597	92.1671	83.8179	95.916	132.969	135.303	145.752	105.219	99.6224	106.494	66.3726	61.1175	56.9627	95.0343
78	123.444	138.383	164.544	68.5485	60.7364	99.0182	78.8498	70.9089	95.7665	198.409	197.207	207.272	125.141	123.553	120.206	99.5228	87.5914	98.832	163.908	159.83	168.959	78.4235	95.996	111.761	99.0856	101.252	108.423	150.054	158.511	163.971	87.5941	77.1698	78.9991	111.754	104.503	110.616	87.3144	76.5261	97.5742	135.515	131.935	147.136	113.926	97.678	104.828	66.7058	58.8659	57.4493	95.8522
80	125.797	132.392	171.25	69.5507	65.3019	97.8761	79.8172	69.1735	98.0066	201.187	197.343	208.589	117.069	122.276	123.801	102.565	88.4061	95.4169	164.655	160.652	170.16	77.1205	96.3111	109.744	100.326	91.8918	99.8594	149.957	160.744	156.938	86.6002	78.1186	75.1743	112.595	114.656	97.5009	93.046	80.6673	95.9428	132.219	132.929	145.594	110.235	100.677	104.21	65.7442	59.4367	54.8815	94.0196
82	128.897	140.526	170.694	68.7319	64.5977	105.563	81.0679	73.0839	96.9122	191.217	202.523	209.384	123.05	118.151	120.834	100.983	90.6591	97.5051	168.491	159.243	166.938	76.9834	96.7062	115.643	104.77	92.1522	99.5773	151.522	168.437	163.525	84.7858	74.3992	68.0636	118.969	122.288	99.0913	92.4472	83.343	101.002	136.704	134.916	146.263	105.941	100.904	101.99	67.3766	62.1774	56.482	95.1713
84	146.944	138.832	173.316	113.863	174.282	225.781	100.416	74.0111	100.398	209.833	208.119	222.814	124.813	119.075	125.925	103.973	88.2838	104.793	166.426	157.455	171.724	78.4685	96.629	118.565	130.359	99.7605	100.396	153.622	170.931	158.721	86.936	80.4203	70.6708	118.019	119.939	97.419	97.2239	82.1065	102.419	141.919	142.586	154.137	111.755	106.398	103.293	67.3814	60.1782	57.0304	131.655
86	142.515	131.973	189.907	150.817	195.903	242.41	95.1451	71.6023	110.9	208.623	204.396	220.555	124.904	111.748	128.106	98.5628	89.0619	104.713	161.797	160.033	169.841	77.0226	94.507	121.625	134.498	99.5143	108.069	149.111	164.576	164.736	88.4852	77.8413	76.429	111.595	116.779	105.457	91.1741	86.6786	101.465	140.379	143.768	156.506	119.391	97.8304	100.542	64.2502	59.0059	58.0457	122.18
88	144.921	133.859	200.28	147.6	144.614	206.175	91.6739	72.7315	116.726	210.287	203.138	219.011	126.061	111.164	128.332	95.4212	86.8291	98.3151	162.004	157.864	171.34	76.434	95.6916	126.699	128.492	104.264	111.359	158.579	168.889	160.599	90.3781	87.6857	81.2772	120.877	117.139	105.765	87.2557	90.9661	105.23	144.881	143.524	154.573	111.059	91.5575	95.5719	66.7604	61.1952	56.9764	118.153
90	139.711	128.68	214.215	123.749	151.189	234.219	88.9106	72.7735	109.361	205.038	203.657	216.941	126.408	110.743	130.689	99.416	87.4357	99.224	161.453	151.132	171.134	77.9072	92.7531	122.019	122.618	100.428	118.208	150.601	167.784	159.592	86.9746	84.1204	86.7203	124.644	117.701	99.962	91.2983	84.069	102.89	141.95	141.591	155.118	104.323	96.2037	97.3228	66.4266	58.5795	55.7173	118.08
92	135.28	133.868	225.907	161.457	251.646	176.674	88.5139	71.9943	106.991	204.016	210.469	218.198	122.679	110.921	130.974	99.0237	84.299	93.998	162.319	155.694	173.873	77.3653	93.5861	126.758	125.054	95.5748	116.858	152.958	167.188	162.015	88.6373	80.0163	81.3253	120.535	108.337	100.471	97.7613	87.2115	101.055	144.073	141.823	158.456	102.801	100.345	103.674	66.6456	60.2316	57.0054	116.092
94	133.912	131.686	220.29	128.867	189.171	152.283	84.57	69.6103	100.35	205.661	201.991	219.418	127.773	116.04	136.037	97.2033	87.0541	94.5246	163.365	156.247	173.534	78.4176	95.5353	126.382	127.696	102.019	114.578	157.011	166.872	167.73	91.1686	74.6208	75.4995	117.366	110.564	99.5651	97.1868	83.3147	98.1022	139.986	142.325	157.157	105.825	99.6481	103.275	69.0508	60.7883	57.3374	101.125
96	130.228	134.434	220.396	105.538	142.314	122.694	81.4398	70.8422	98.783	198.128	202.987	220.513	123.353	121.249	130.116	96.7067	89.7906	96.1061	165.403	158.94	177.205	76.708	95.1951	125.581	111.771	109.47	101.919	153.694	173.956	164.881	91.7375	79.8753	76.0384	106.95	115.099	103.228	89.9992	84.1199	93.9307	135.548	142.275	154.59	107.993	100.29	101.441	66.3462	60.4565	55.3287	98.8801
98	132.25	137.334	207.152	94.4137	111.752	106.142	81.4563	69.3943	105.651	192.961	204.677	221.69	122.62	119.48	129.482	96.2692	86.2377	99.7649	164.556	162.158	170.61	77.0403	94.3231	124.085	113.925	101.701	101.274	150.238	173.675	162.387	95.5907	77.9939	75.4621	112.234	111.972	101.166	90.9472	83.4224	99.1566	142.734	143.202	156.782	120.893	98.3447	99.251	67.7987	59.1671	55.6022	91.7292
100	135.853	137.268	207.062	87.5746	95.9484	93.1768	83.5953	67.8983	96.5417	194.413	203.37	218.825	125.564	120.221	130.388	97.7018	87.5591	95.4711	169.117	161.417	167.145	77.4341	95.0569	123.755	117.237	95.6952	109.368	154.422	168.306	163.662	100.832	72.6683	73.889	113.425	106.41	106.382	97.3187	83.735	99.0659	143.145	144.918	157.32	120.615	95.1276	103.631	67.3641	59.5825	57.5867	95.5161
102	137.455	142.355	207.324	80.7132	85.9695	87.3395	84.1607	69.4835	99.767	194.684	203.08	214.035	127.987	122.106	124.147	97.009	89.4096	94.1806	169.356	158.012	166.882	76.2756	95.4632	124.798	109.213	89.4449	101.564	155.487	165.667	163.486	99.0217	77.4665	73.0156	111.488	112.539	107	99.2904	87.1847	95.1662	138.994	144.831	151.38	124.529	99.1277	99.1789	68.3852	59.9115	56.7409	91.7472
104	133.446	137.071	207.558	77.1298	79.699	83.5348	80.9106	72.2418	94.48	194.37	207.332	220.944	120.936	124.747	125.507	97.9857	88.2145	91.8766	167.775	156.079	169.189	76.5064	96.804	125.214	113.442	104.703	106.275	152.389	164.473	164.575	94.0681	77.3284	78.4458	110.848	112.628	101.579	92.3489	87.4545	101.348	141.912	140.161	152.762	119.792	92.5037	97.8677	65.7242	60.5446	58.6152	94.4957
106	133.319	134.878	204.738	74.6759	71.5046	85.3951	86.2986	70.0389	91.9855	197.623	202.549	218.52	123.766	121.938	131.002	99.0979	89.7759	95.5672	167.854	157.537	165.8	76.7639	91.1186	121.992	108.347	104.977	105.417	152.001	165.497	164.134	95.6827	70.4078	76.3123	108.176	107.074	103.124	91.5602	88.6648	102.005	137.375	139.88	151.45	117.913	96.154	101.956	67.8143	58.3178	56.2729	101.735
108	137.145	131.26	185.38	70.5624	65.725	92.4831	82.9088	69.618	91.897	195.462	210.165	215.919	127.114	125.188	124.941	99.2006	89.5831	94.7647	169.087	161.826	161.048	74.3524	91.8112	123.399	108.1	102.27	99.0562	153.952	164.957	161.899	90.4571	75.4193	70.6766	111.338	114.918	101.919	92.479	85.6518	99.117	139.233	139.48	149.939	106.594	95.3516	100.957	67.6919	60.1851	54.728	92.3709
110	138.104	129.409		71.2342	64.9146		85.277	68.8356		200.599	205.161		122.867	120.167		99.881	86.8162		166.163	163.357		75.6607	91.7081		100.366	100.169		151.192	165.547		89.8956	76.8348		106.679	102.773		95.0292	89.4455		138.334	143.42		108.268	95.9609		68.7754	59.1896		94.8314
[truncated: 11 more columns]

## Sheet: 13_04_2021
	[Ca2+]1 in ACSF control; [Ca2+]2 in AP5+CNQX, [Ca2+]3 in AP5+CNQX+GZ (in nM)
Slice 1
	Cell 1			Cell 2			Cell 3			Cell 4			Cell 5			Cell 6			Cell 7			Cell 8			Cell 9			Cell 10			Cell 11			Cell 12			Cell 13			Cell 14			Cell 15			Cell 16			Cell 17
Time (s)	[Ca2+]1	[Ca2+]2	[Ca2+]3	[Ca2+]1	[Ca2+]2	[Ca2+]3	[Ca2+]1	[Ca2+]2	[Ca2+]3	[Ca2+]1	[Ca2+]2	[Ca2+]3	[Ca2+]1	[Ca2+]2	[Ca2+]3	[Ca2+]1	[Ca2+]2	[Ca2+]3	[Ca2+]1	[Ca2+]2	[Ca2+]3	[Ca2+]1	[Ca2+]2	[Ca2+]3	[Ca2+]1	[Ca2+]2	[Ca2+]3	[Ca2+]1	[Ca2+]2	[Ca2+]3	[Ca2+]1	[Ca2+]2	[Ca2+]3	[Ca2+]1	[Ca2+]2	[Ca2+]3	[Ca2+]1	[Ca2+]2	[Ca2+]3	[Ca2+]1	[Ca2+]2	[Ca2+]3	[Ca2+]1	[Ca2+]2	[Ca2+]3	[Ca2+]1	[Ca2+]2	[Ca2+]3	[Ca2+]1
0	145.733	153.249	147.99	46.6442	50.1102	67.6698	100.661	85.9543	79.1803	62.243	68.8104	92.8096	134.677	115.938	178.443	39.338	41.1874	46.1989	53.1407	52.3147	50.9896	147.776	137.523	143.454	27.8317	29.6861	35.2077	80.5561	73.9783	84.4719	150.01	147.876	125.408	153.551	134.77	131.984	225.255	201.758	189.826	29.35	35.5392	30.0581	111.611	110.85	80.154	46.293	47.3806	55.3751	43.2879
2	145.244	152.314	146.335	47.2205	50.4905	85.39	100.754	87.8278	79.1168	61.2381	75.0347	92.8711	132.473	115.96	178.295	38.6502	42.3251	46.2338	54.5991	53.0137	54.8132	151.171	137.164	144.196	29.44	31.174	34.0215	80.3703	73.9872	85.4202	154.071	146.455	132.97	150.114	137.797	133.811	221.54	191.721	192.221	30.6337	35.1481	31.19	118.326	102.169	85.3301	46.3794	48.3256	55.6663	43.2581
4	146.995	150.474	142.898	48.5021	51.4257	78.9401	102.972	87.0138	77.9246	66.4445	70.3679	89.8875	130.523	114.2	180.35	40.1165	42.0734	44.0191	57.2442	52.7542	51.6634	156.494	133.045	143.992	30.36	31.5133	33.2452	81.9953	75.3128	84.5308	141.832	147.239	130.891	150.111	135.61	132.652	221.196	193.441	196.48	32.1874	35.2326	30.2895	116.565	110.655	81.4227	48.6756	48.6906	52.2148	44.8624
6	146.146	146.873	143.474	49.3899	49.7266	61.6861	102.606	84.944	76.7895	66.2354	76.8884	82.9099	134.09	114.786	180.739	40.309	41.6059	44.1705	55.88	52.1663	52.58	151.841	138.35	146.353	31.7372	30.3994	32.4549	80.7487	74.6365	87.0808	155.018	154.502	125.122	151.815	134.003	135.167	216.148	202.962	196.402	32.1244	34.3509	29.8889	116.634	102.118	82.8217	48.2343	46.0736	54.9699	44.7505
8	141.767	150.216	139.113	47.9562	47.526	61.2029	100.355	84.1232	78.8119	65.2352	73.8041	83.9309	138.681	112.525	178.935	39.1431	40.1718	45.8419	55.9959	50.8814	52.8254	146.711	132.859	142.849	29.1897	30.7259	33.9536	80.9355	73.9708	85.4987	148.083	152.689	123.84	151.571	136.268	135.178	210.86	206.708	184.675	30.4835	34.6911	32.2291	112.1	102.28	80.7646	47.184	47.2347	55.7986	43.0194
10	143.681	151.1	141.314	49.1611	48.4766	60.3567	102.46	82.8098	78.7843	65.9157	67.8137	88.0757	136.986	110.682	177.702	39.9647	40.0641	57.3149	56.8571	48.8152	50.5961	149.684	133.983	142.218	31.5303	28.9578	32.1604	82.0389	73.7305	84.0203	148.367	147.03	116.886	156.24	137.223	134.18	218.978	191.419	185.274	31.577	35.0474	29.1045	122.559	92.539	78.9605	48.0494	46.5904	52.4434	43.9258
12	143.227	149.844	148.413	49.2961	48.0398	62.731	102.601	84.5674	78.6402	64.672	64.5611	85.5201	146.812	110.768	176.499	41.3161	39.276	71.613	57.7083	49.4762	50.9911	150.038	133.393	141.536	30.9495	29.6815	33.1795	82.5427	73.0158	86.9345	150.84	146.191	114.269	152.786	136.476	134.724	227.517	197.666	186.501	30.559	35.4737	30.0283	110.587	105.323	80.1202	47.8125	45.0629	56.0586	43.8607
14	142.103	146.663	144.915	51.0307	48.4468	88.4075	105.658	83.968	75.5664	64.2234	65.1772	87.873	147.397	110.561	176.465	42.7399	39.8666	65.319	59.6608	50.4131	50.2461	147.908	127.908	143.092	32.5126	27.6341	33.9822	85.9672	73.8385	85.9002	158.41	145.848	113.751	158.779	138.174	132.724	231.017	197.159	189.017	31.8452	36.2079	29.8979	116.587	106.133	86.4854	49.8174	46.0758	54.1748	47.2736
16	140.179	149.7	146.458	48.9947	48.6307	80.649	101.843	82.6037	75.3003	63.4399	68.4259	81.775	141.891	112.308	176.502	38.9979	41.9101	56.2578	54.622	51.3026	48.0413	143.82	127.451	142.638	29.6624	29.8642	32.474	81.6128	74.1494	85.3742	149.29	149.94	117.411	155.062	135.866	131.611	220.328	198.896	195.619	30.4359	37.8245	28.8706	112.388	106.972	83.9195	45.2164	47.261	53.3576	42.7466
18	142.539	150.293	152.777	48.8662	49.3659	66.5953	102.76	84.3735	76.2798	72.0501	71.6718	89.3059	144.683	107.503	175.36	39.9171	41.2569	52.4401	55.2701	51.946	47.3913	148.441	127.003	142.748	29.7391	29.3679	33.3126	83.4465	73.745	84.1543	140.536	143.853	112.787	155.633	136.174	133.854	226.603	190.025	194.961	30.6002	36.6183	30.6466	111.546	111.906	73.021	46.8883	46.9871	53.2932	43.7937
20	141.485	148.825	152.513	48.1836	48.1989	58.5141	101.484	82.4578	75.8009	74.3724	71.0187	80.7061	143.327	108.024	172.852	38.0917	38.3925	48.116	55.1794	49.6338	47.5036	147.23	124.677	141.146	27.611	26.6782	34.1447	82.5997	72.5208	85.066	151.474	140.279	119.593	155.826	132.376	130.441	219.918	200.512	195.159	30.6652	35.7824	30.1508	106.358	107.89	77.2462	45.3431	43.7352	52.9376	42.8327
22	147.016	147.203	145.259	50.4796	49.3679	82.4374	103.308	85.9984	75.5395	72.279	66.4497	85.5154	143.901	109.663	173.154	40.6211	39.8815	50.1165	57.8916	51.9598	49.122	152.408	131.471	143.65	32.0964	30.8629	34.226	83.2418	76.5975	84.8255	158.749	146.896	123.009	160.413	137.04	133.167	218.019	194.529	190.494	33.3825	39.4623	28.4506	119.55	108.936	81.1611	49.8045	47.4795	53.6726	46.9205
24	150.532	148.029	149.582	69.8332	50.2818	105.68	104.77	87.6286	79.2351	100.134	66.1075	92.9399	167.737	112.588	184.701	45.2791	41.9213	53.2332	63.8243	54.3643	55.694	158.128	133.003	153.91	39.3492	32.4678	40.7523	88.4887	77.3381	90.5348	161.226	138.202	131.007	165.088	137.449	143.65	229.814	201.956	201.149	31.5596	38.5281	28.6789	123.204	110.902	87.2714	53.1607	49.0871	57.8355	47.8046
26	153.41	152.956	148.121	64.2519	48.9957	110.83	104.431	86.8532	78.2055	102.422	64.6189	94.744	166.664	114.366	186.936	43.3483	41.5938	51.2939	63.9496	54.115	55.6125	163.237	132.798	149.38	39.1228	32.4142	38.0612	89.7447	76.8714	88.6729	151.708	149.913	136.05	165.559	136.887	144.036	231.598	199.129	201.48	32.707	36.9258	29.0355	111.807	97.3205	88.574	51.9512	46.8358	55.9063	47.7815
28	156.979	151.549	147.675	57.8641	49.3748	117.912	104.138	86.4529	82.0162	99.9816	63.1222	95.2129	165.377	113.023	190.702	41.9093	42.3625	56.1224	61.5734	54.5324	65.8409	159.571	128.336	154.16	37.5271	32.6203	40.7721	87.915	76.8402	89.4848	147.381	156.803	135.688	162.55	138.867	144.087	220.23	199.99	199.158	31.7176	37.3168	29.3813	106.277	104.121	82.6846	49.8855	49.3625	57.2821	46.6733
30	155.285	147.954	144.527	54.9287	47.9159	104.2	104.134	86.8351	78.3936	84.0276	59.6474	96.1755	161.416	111.589	191.996	41.2329	41.2432	75.8206	59.2664	52.4922	63.9559	158.677	126.059	153.365	34.5508	31.9739	37.2852	88.315	76.4768	88.8496	154.06	167.705	121.484	161.838	136.535	142.598	223.012	211.253	193.332	31.9692	36.4067	28.6753	98.7926	95.7671	84.8906	48.7115	46.9501	53.2397	44.8285
32	152.479	149.49	150.866	52.7088	50.0185	123.984	102.052	88.8461	79.0348	80.4193	59.6502	94.3082	155.016	114.607	197.139	38.6651	41.682	89.8874	59.5014	54.5915	63.3309	155.586	130.158	154.817	33.17	31.8483	37.1235	85.8991	75.9856	90.2791	154.617	165.303	131.791	160.827	137.105	143.556	229.939	217.794	196.71	32.2266	36.9561	27.1383	101.995	100.878	82.8324	49.4364	48.3822	53.7742	43.5076
34	148.798	153.109	147.727	48.0733	48.7713	111.579	100.6	85.1749	73.3573	77.4893	58.5659	84.506	148.906	117.253	193.831	37.0302	41.0291	73.0653	54.3233	51.3843	52.7523	152.008	129.911	151.663	26.8153	29.9574	35.67	83.4613	75.7833	87.3862	150.189	156.883	123.27	151.393	134.96	137.995	232.276	201.955	196.439	29.5569	34.8273	26.4954	97.7655	94.4735	78.3334	43.5278	46.4108	51.7661	38.8284
36	150.573	150.091	147.213	49.2638	49.0384	113.594	101.54	84.8812	75.1261	71.4141	63.1792	81.8593	144.286	114.502	199.264	38.0323	39.2814	70.4756	55.3145	48.6256	51.6252	148.755	132.522	154.425	28.8799	28.1174	36.8743	83.8611	74.7181	86.8532	149.216	157.608	121.344	156.327	130.29	135.969	228.115	198.396	190.872	30.6501	35.3579	26.4985	111.683	111.521	75.7057	43.9892	44.5059	52.7288	42.374
38	150.698	150.787	144.95	49.2182	50.8536	110.655	101.481	88.8023	75.9209	65.8281	71.4837	86.3753	139.553	114.809	193.981	37.6621	42.236	60.0606	56.6062	50.4545	48.3898	148.776	132.078	149.25	29.9375	32.1202	33.1636	83.9671	76.6947	86.8816	147.725	147.44	123.604	146.049	137.37	134.949	215.411	205.587	191.57	30.6796	35.8375	26.3446	117.315	103.863	76.292	44.5086	47.1431	51.6963	41.3086
40	149.02	148.44	142.645	48.134	51.079	88.507	102.547	87.2761	76.2534	70.6231	70.5844	86.067	138.487	114.925	196.427	38.4062	41.7064	53.9915	55.6459	52.6685	47.0062	148.553	131.493	150.984	29.9391	33.1158	32.5412	82.7667	76.0703	86.9153	147.647	144.025	125.904	152.954	128.909	135.231	216.05	201.7	190.134	32.4225	36.6364	26.4692	124.911	110.293	83.449	44.6522	46.7829	50.9219	42.5771
42	146.565	149.949	143.704	47.1546	49.4967	79.6659	99.9005	86.4326	74.3923	65.2975	71.53	80.2883	141.191	115.265	200.856	37.1695	40.5178	46.7904	56.0273	50.0771	45.4737	148.532	129.078	153.887	29.9774	32.7209	32.9091	82.4519	74.7213	87.5011	150.309	150.606	124.741	147.173	130.716	135.251	201.023	198.609	182.358	31.2467	35.8431	25.4791	107.724	114.411	76.6182	42.3724	46.4804	51.2396	40.2402
44	148.004	147.4	142.523	48.5981	47.5526	99.4922	103.363	82.7165	73.8145	62.8087	69.9965	82.5513	138.982	115.704	195.408	37.2819	38.1502	44.6761	56.2464	47.78	45.2295	145.456	123.102	154.561	29.4929	27.8527	30.5577	82.172	72.4387	87.9204	147.786	144.672	126.009	151.355	127.788	135.78	207.883	196.148	186.002	31.3002	35.6917	26.5433	130.295	110.571	77.9053	44.5552	43.4915	49.7231	41.3469
46	147.196	145.915	142.727	48.4248	50.9544	78.6272	102.111	85.1922	71.0704	61.6492	71.6434	84.7823	136.882	114.607	192.574	37.0475	38.3755	41.3812	54.2519	47.4498	44.0016	144.968	121.443	150.544	28.9144	29.3876	27.6695	81.9674	72.9631	85.3325	140.714	140.487	122.655	145.526	129.491	130.504	211.356	203.986	183.388	31.0646	33.8075	25.578	114.173	100.094	75.4609	45.5776	43.8911	47.0012	42.11
48	151.835	145.048	140.072	47.1379	48.5487	67.7415	102.324	83.6502	76.42	63.9248	70.7618	83.4237	136.547	114.113	199.648	38.7404	37.2849	41.9966	55.6202	47.7108	46.3161	151.824	120.858	151.461	30.5484	28.381	30.9102	84.2792	73.3263	85.7842	149.37	139.163	128.939	156.215	132.016	132.471	222.322	210.258	186.887	32.3126	35.6928	26.694	119.169	108.087	80.1676	48.3986	45.0236	49.5115	44.9118
50	154.609	145.056	139.4	47.3364	49.7752	62.4164	104.068	85.2315	76.2388	62.0927	77.6611	81.3975	137.881	118.314	200.949	38.5588	40.0136	42.9355	55.4818	47.9026	47.003	158.328	125.09	153.439	30.745	29.337	32.9634	84.8393	74.63	86.1392	153.96	139.642	128.576	156.298	135.722	138.108	228.005	200.85	191.273	34.4548	35.8043	27.4953	117.878	112.52	89.1592	49.9404	46.1321	51.9243	44.6072
52	151.502	144.008	140.371	47.053	48.9534	59.2409	103.533	85.5007	76.1926	60.4017	75.1781	78.5988	138.872	117.842	199.412	37.5828	39.3516	42.4079	55.5377	47.9294	43.7334	150.491	128.948	151.486	29.3094	28.5214	30.8074	83.3582	74.1396	84.926	158.057	143.243	129.512	151.027	133.051	133.88	217.131	186.56	195.074	32.9447	36.5997	27.1379	118.801	110.931	96.6252	45.6446	45.4418	50.2591	41.8255
54	148.929	146.326	143.121	48.495	47.7976	56.7938	105.753	84.5094	78.8625	59.6534	79.4662	80.5116	142.079	112.594	203.838	38.8302	38.1241	42.1824	56.1997	45.5105	43.2649	153.41	122.457	153.503	30.7849	29.6081	32.6322	83.9677	73.9167	96.9504	170.01	144.302	129.683	154.677	131.304	132.668	224.176	198.686	196.209	33.5158	36.8932	27.1882	111.87	113.273	95.9667	48.1093	44.3363	50.4205	42.6499
56	148.301	144.564	138.341	47.0913	49.249	56.4965	105.999	85.4414	75.1685	60.4865	76.1243	80.7425	135.083	114.807	204.152	37.0426	39.7153	39.867	55.4506	46.2224	42.8989	152.113	136.701	147.655	29.7324	30.0764	27.904	83.0257	73.5374	93.0018	157.935	151.784	115.826	151.202	135.35	133.065	213.995	196.452	187.317	32.7092	37.6778	25.7389	112.882	116.439	87.04	46.2407	47.2411	47.6651	42.6623
58	147.969	143.236	144.317	48.262	46.4575	53.5775	107.865	83.2521	75.2066	66.181	70.2686	85.2424	137.492	115.649	204.528	38.7276	37.2402	39.348	54.7362	44.031	42.0354	149.084	128.047	149.997	29.6057	28.6444	30.0714	83.3465	72.1261	88.1771	152.192	144.778	122.097	155.978	128.845	134.888	218.345	195.96	188.304	32.5245	33.9898	26.3611	106.941	107.643	87.8023	48.3827	41.8791	47.6769	43.8248
60	146.839	139.944	145.399	47.9562	47.0106	66.5713	106.851	83.862	75.6845	61.3228	73.1967	83.6992	127.138	112.451	203.239	37.3039	37.2906	40.3189	55.0268	44.6331	45.1394	139.905	130.077	149.855	30.024	27.4368	32.8902	82.7827	71.4669	85.573	156.932	144.885	126.631	149.784	133.097	134.395	220.787	202.898	186.405	33.4974	36.0078	27.6061	108.196	104.099	88.0544	47.1461	43.204	50.6439	40.6808
62	149.259	144.002	133.038	46.5715	46.1316	53.3046	104.701	82.0505	73.5531	64.1648	70.1808	77.0195	127.781	111.695	200.067	36.8735	36.1673	37.8886	53.5095	42.7063	41.9584	141.414	127.776	149.575	27.75	25.6054	29.8942	82.9435	71.3656	83.3817	152.332	145.262	125.029	150.115	128.173	132.555	226.147	198.707	189.46	30.9598	34.7613	26.2562	119.641	109.135	80.3881	45.6964	41.5819	47.7753	40.5304
64	148.252	143.518	134.44	46.5346	47.3261	67.4988	104.441	83.2201	71.0959	60.3106	69.8447	74.134	129.93	112.959	205.472	36.565	37.6253	37.1011	52.7364	45.6433	40.9109	139.752	129.055	143.281	26.4599	26.9341	29.9973	83.4819	72.0683	81.916	149.958	146.319	116.659	150.76	130.826	130.876	221.893	209.435	176.979	31.2086	35.7372	25.9494	117.577	106.712	77.6771	44.2559	41.7277	48.3096	39.4496
66	148.682	143.938	137.504	47.7894	48.8983	70.0064	104.343	85.226	74.9314	60.5747	70.178	78.5803	130.958	111.939	209.275	36.9503	38.1055	38.5455	51.4826	46.5781	43.1337	138.642	130.489	145.722	27.4597	29.7228	31.0806	83.4335	72.8406	81.3543	147.898	155.783	116.039	150.904	135.54	130.828	220.948	205.895	184.576	30.7022	37.4128	28.0586	108.312	112.94	84.5395	45.9726	43.8744	47.8116	39.9108
68	151.242	151.268	137.616	48.3891	46.1934	67.0579	105.753	85.2897	75.3103	65.2222	67.2868	78.3992	127.552	112.651	214.125	36.7513	37.5931	38.0336	53.0152	45.2765	41.3895	141.641	131.665	145.597	29.8001	30.7445	30.3595	83.9076	73.1154	79.2518	152.586	133.7	116.855	151.978	134.553	129.746	218.887	206.193	179.213	31.8904	38.3152	27.0227	107.552	118.535	81.392	46.0023	41.9627	46.181	42.1232
70	154.075	147.052	137.542	48.6298	43.7383	78.6882	105.651	82.1882	73.7169	66.2426	64.7269	78.9154	123.506	108.464	213.297	36.8009	34.3178	41.4613	51.2677	41.3014	44.1984	143.567	123.799	147.268	27.9361	24.0062	29.5986	83.8816	70.5403	81.0785	148.292	132.667	115.78	155.595	128.948	132.814	207.826	187.987	181.993	30.2023	34.4722	28.4202	107.109	105.72	86.8722	46.0112	38.9201	48.7818	39.0586
72	154.858	150.626	135.2	48.5612	45.0929	60.3289	106.677	83.3871	75.0145	62.285	65.3401	78.6837	130.998	111.701	215.304	37.3666	36.011	41.1477	51.2464	42.2085	44.4866	150.861	127.149	151.005	27.4849	25.192	31.2334	83.9782	72.7439	82.968	154.033	142.354	118.523	153.761	131.546	131.224	225.369	195.88	185.854	32.0135	35.035	26.7976	119.921	110.006	79.7577	44.7019	41.0081	48.5416	41.877
74	151.251	144.26	135.858	48.4368	45.8464	57.2751	106.187	80.4652	72.5424	60.5699	69.5321	77.6467	126.949	111.358	212.254	36.3907	37.0895	38.8388	51.8109	43.5828	44.5589	148.528	127.684	146.91	28.863	24.6078	29.5513	84.6876	72.5594	82.746	152.621	131.831	111.982	156.308	133.466	131.292	236.402	202.725	192.09	33.3008	37.5689	27.2712	123.885	109.778	85.491	45.7017	42.2123	47.1401	41.0316
76	142.64	142.778	139.131	47.4823	45.1832	54.1235	103.076	82.8538	70.2765	61.628	71.9044	78.1463	128.938	110.324	213.973	35.907	36.1203	39.778	50.1311	43.1826	42.9603	148.642	128.426	151.565	27.9231	26.4051	29.2344	82.2654	71.8638	81.6438	146.346	126.187	112.417	151.848	133.96	131.666	229.201	206.18	195.795	31.1237	35.9367	27.7439	112.614	110.152	99.4001	43.1252	39.1882	47.08	39.8608
78	148.578	141.632	136.867	48.0084	47.0449	67.1618	105.267	85.3107	71.3571	63.3939	82.1808	72.6569	128.629	115.285	215.107	36.8563	40.0682	38.7849	52.8829	46.5015	42.3377	152.017	131.232	150.801	29.2078	30.5607	30.8158	85.3133	73.9658	82.4914	139.591	120.647	116.999	154.261	134.401	132.537	217.53	209.504	199.41	34.707	38.9625	27.1797	121.952	110.558	91.9768	47.0399	44.9061	49.7028	41.0779
80	151.714	146.353	141.776	47.8569	45.6356	70.6083	104.458	83.453	70.8508	65.4866	72.5543	76.7311	125.448	116.149	214.414	36.3903	37.7352	38.3344	51.5547	44.3084	42.2174	148.054	130.336	151.513	28.7144	29.2119	28.9763	85.4224	73.3185	81.6543	143.908	126.775	110.328	155.626	133.652	129.502	221.086	199.323	202.728	33.2995	36.8478	27.5713	119.259	112.362	87.8382	44.4551	41.9734	47.6919	40.4429
82	149.229	144.582	140.026	49.2768	46.3039	60.4274	104.391	82.8057	70.0197	63.4208	70.7661	74.0794	123.767	119.743	216.745	37.5923	37.5784	36.6259	52.8127	46.6921	42.5172	147.747	132.047	148.537	30.0633	27.5781	27.2692	86.1959	73.8673	81.8613	153.467	128.38	113.406	155.707	136.355	132.774	219.004	209.9	198.658	34.1626	37.4009	25.6752	117.908	113.01	74.1328	46.564	43.8067	46.9346	40.6507
84	148.553	150.072	146.2	76.1312	47.8206	62.4368	104.952	83.4717	76.2925	90.2961	65.3418	82.7575	143.913	125.253	226.509	44.267	38.6782	40.8307	58.5485	48.8169	51.4211	153.643	132.41	154.965	36.1976	31.0276	34.0356	104.097	74.8922	85.9979	160.881	136.003	121.6	160.441	137.325	142.076	219.367	203.017	208.741	34.2289	36.8017	29.4578	115.546	100.235	87.5221	50.3067	46.2912	51.9668	44.5186
86	149.752	142.009	147.799	64.0738	47.4551	56.2765	101.757	85.1876	76.4798	85.1279	59.3207	80.186	153.465	120.106	227.885	43.1655	37.3555	40.0343	56.3126	47.3673	52.1862	152.233	130.473	151.359	37.1841	28.5549	34.5901	99.1689	74.0371	85.2004	158.426	151.965	110.323	164.811	137.504	138.235	233.361	220.816	206.224	33.7048	37.3429	26.7976	98.73	89.2959	79.623	48.1313	45.1827	48.2582	42.2348
88	148.169	142.888	146.45	59.8667	48.9551	55.747	104.998	86.5827	73.1582	78.2209	57.245	80.1997	146.953	118.11	234.226	43.0535	37.5389	40.1606	59.6485	46.4391	49.3513	150.741	132.948	149.23	40.5399	27.8914	31.9795	97.6688	74.0904	86.1094	144.658	161.254	112.953	163.882	138.304	138.265	224.113	214.521	196.566	36.4259	38.1766	27.4582	97.1081	91.5285	85.3768	49.8591	44.1206	49.1143	44.9157
90	151.84	149.538	141.363	55.6207	47.8513	55.2369	103.595	86.521	75.7711	70.3154	55.0115	81.2587	144.685	116.924	241.844	41.642	37.1082	41.7101	58.664	48.0451	48.229	148.432	131.399	151.453	37.9945	28.2309	35.1016	93.1641	75.6267	88.6954	159.396	164.087	120.341	168.374	134.928	144.154	222.617	201.33	197.399	35.1171	39.0935	29.1957	112.272	96.4737	91.7046	47.2469	41.698	48.7616	44.0163
92	153.799	147.936	145.275	54.2809	47.9386	60.8594	105.671	83.7599	78.1123	64.8137	52.3618	83.9238	149.307	115.995	249.393	41.3534	38.6956	42.1289	56.5706	45.1196	49.0372	148.528	135.863	151.579	36.3093	30.1643	38.0865	93.2168	74.8707	89.5982	149.37	154.429	108.545	166.675	136.654	143.566	222.922	217.655	197.931	35.8924	37.3062	29.6338	116.569	102.43	92.5056	49.4264	42.4126	51.8862	42.925
94	153.747	141.55	145.206	52.2286	47.1895	63.2226	104.388	81.1134	73.0285	61.0004	55.8675	83.1127	147.781	115.297	244.118	39.6372	36.3742	38.9119	55.8906	42.6541	44.3634	147.505	130.012	153.538	33.3424	26.0903	29.9213	90.3756	75.1833	87.6429	146.403	131.563	113.627	161.486	129.651	141.246	225.404	204.105	202.16	33.2914	38.6217	29.1528	115.327	113.017	94.6801	49.4993	41.3938	49.4408	41.1404
96	150.979	144.6	144.328	47.736	47.931	69.5398	101.96	85.073	74.8879	59.5362	62.4337	79.5367	142.96	114.314	236.747	37.6073	37.0029	39.3948	51.4517	43.5715	46.0324	146.186	128.394	149.827	28.2836	27.3281	31.3727	86.7328	73.5508	87.1425	142.688	135.337	120.407	151.886	129.276	139.094	212.063	199.741	197.911	33.6672	37.4567	28.493	115.379	115.624	102.838	42.3371	42.2138	51.2752	37.5668
98	153.631	145.021	144.484	50.3989	44.6572	88.9941	106.655	81.7983	73.4609	59.3247	65.1494	79.4456	142.222	109.976	238.476	38.3167	35.2219	37.4748	53.037	40.8351	41.2997	142.235	126.296	149.152	32.205	23.1677	31.3027	87.41	71.7844	84.6137	145.218	132.754	106.623	156.593	127.679	136.661	202.222	194.279	196.95	35.4614	35.0362	28.6582	126.533	108.787	101.809	44.2079	39.2889	49.8581	40.8287
100	149.188	141.306	143.907	47.5932	46.7941	84.402	102.736	82.3454	75.3712	63.4877	65.0184	76.1501	132.347	110.089	243.843	35.2849	36.5809	37.5617	50.5257	41.8791	41.4865	140.064	126.693	153.226	29.3692	25.9875	31.2159	85.5915	73.0031	81.9728	152.905	125.073	110.041	152.754	130.696	135.214	207.254	195.261	192.523	32.5396	36.8785	29.1823	128.673	111.375	102.567	41.8872	40.4331	48.0559	38.0236
102	147.894	139.731	137.788	48.6044	44.7253	85.1848	103.887	81.2689	70.2519	59.8985	66.4625	72.5358	133.628	103.479	238.713	36.426	35.8351	36.9243	51.4006	41.0945	39.0691	138.597	122.546	148.468	30.1047	22.3148	27.1238	84.9778	71.744	95.514	145.986	131.888	99.9218	150.662	129.622	131.204	202.661	190.257	189.607	34.8619	37.4682	29.799	141.581	110.02	99.4692	41.3667	37.5919	45.1605	36.9242
104	144.46	139.448	136.627	47.9861	44.6281	67.9124	100.739	82.8586	68.9537	60.5384	67.1013	73.357	133.714	107.413	234.58	36.2323	37.7049	37.54	51.5029	43.0414	38.1643	139.9	123.723	147.152	28.3915	25.3306	29.2133	82.9423	72.5818	103.344	134.379	128.673	110.539	152.927	130.784	130.403	192.503	192.073	182.978	35.1833	37.4021	28.1308	133.143	113.7	98.0931	41.9416	39.4342	44.8647	37.2075
106	148.768	139.662	138.098	50.0256	44.7149	61.9514	104.38	85.4815	71.3063	60.7682	66.538	75.0113	133.394	111.203	238.754	38.2889	35.9481	37.1093	53.049	41.9972	40.9078	141.725	123.287	146.416	30.8145	25.5223	26.7235	86.2278	72.3363	100.54	150.568	128.011	113.551	156.824	131.185	131.951	204.533	192.341	188.522	36.3228	40.0155	28.7654	124.443	116.391	97.4785	46.3372	40.854	45.3642	41.5076
108	144.886	136.471	142.983	47.9701	46.1701	66.9898	101.656	82.1393	70.183	58.7043	63.3809	73.6297	131.143	105.439	233.584	37.8862	35.0734	37.2505	52.7242	41.6866	40.2289	144.194	125.348	147.908	30.2407	26.1159	25.4176	85.3654	73.5879	95.2362	148.108	119.389	99.9449	155.692	131.545	130.45	201.647	201.669	190.78	35.106	39.5487	28.7986	124.286	122.564	90.0008	43.6481	39.9002	46.2241	40.619
110	147.072			49.2915			104.252			58.0341			130.082			37.6485			52.022			146.956			30.1177			90.4388			141.834			153.813			215.825			35.3537			130.904			43.7787			41.1891
112	148.357			47.4684			101.929			57.3374			127.486			36.5043			50.2337			144.838			27.4769			87.0992			140.569			151.519			206.876			33.4195			129.705			41.7144			38.5392
114	143.105			46.7095			100.647			55.9337			124.56			35.4209			50.1041			148.765			26.161			84.5299			136.028			150.349			205.203			34.686			118.187			41.8867			39.2222
[truncated: 59 more columns]

## Sheet: 20_04_2021
	[Ca2+]1 in ACSF control; [Ca2+]2 in AP5+CNQX, [Ca2+]3 in AP5+CNQX+GZ (in nM)
Slice 1
	Cell 1			Cell 2			Cell 3			Cell 4			Cell 5			Cell 6			Cell 7			Cell 8
Time (s)	[Ca2+]1	[Ca2+]2	[Ca2+]3	[Ca2+]1	[Ca2+]2	[Ca2+]3	[Ca2+]1	[Ca2+]2	[Ca2+]3	[Ca2+]1	[Ca2+]2	[Ca2+]3	[Ca2+]1	[Ca2+]2	[Ca2+]3	[Ca2+]1	[Ca2+]2	[Ca2+]3	[Ca2+]1	[Ca2+]2	[Ca2+]3	[Ca2+]1	[Ca2+]2	[Ca2+]3
0	68.0002	61.5511	63.134	160.197	143.344	145.431	468.866	419.385	408.557	158.751	173.563	157.851	162.624	145.539	155.828	84.2235	80.5533	94.3156	87.0058	80.865	91.0372	190.121	185.694	188.038
2	69.2259	64.6043	79.1773	159.015	144.771	144.455	474.355	427.666	407.458	155.364	164.308	147.542	158.331	145.504	155.885	86.0199	74.5293	97.6093	86.8125	75.8516	96.2664	191.794	183.363	190.891
4	66.2437	57.8158	74.8082	158.794	142.639	144.759	466.372	423.823	408	155.815	173.71	148.86	155.436	147.848	154.811	89.9315	68.7499	95.77	91.4725	71.9693	94.8869	187.083	189.111	190.785
6	70.7756	62.5756	71.6559	159.899	146.24	144.534	460.172	425.039	397.24	166.325	169.916	148.834	156.592	143.893	154.901	94.2372	74.8227	90.5334	92.3491	78.569	91.9644	192.734	187.409	190.345
8	67.9553	63.2146	74.0718	157.998	143.428	144.474	464.317	428.831	403.605	147.892	172.183	140.481	156.263	143.51	156.568	92.7068	71.7869	80.8806	92.9733	73.3888	84.8833	191.165	185.661	194.147
10	77.0422	67.9534	70.9514	159.594	144.615	142.872	465.011	426.683	399.753	153.578	172.839	159.232	158.028	145.298	157.441	94.5423	82.1455	74.0198	96.6162	86.4609	81.2647	189.151	186.627	192
12	72.1867	66.8183	57.6231	162.138	143.196	144.413	469.667	430.967	403.023	150.562	165.448	161.21	159.322	142.073	159.949	87.6652	84.2945	64.6649	90.3392	85.2207	72.1118	189.463	181.795	195.214
14	73.348	62.4886	65.1469	160.027	140.603	145.274	461.332	421.437	400.875	150.366	160.634	170.872	157.379	144.139	163.691	78.8228	81.5837	68.2371	81.4892	83.2146	74.5227	187.569	189.679	187.79
16	69.1559	66.0876	77.1429	160.87	140.897	147.222	463.391	427.469	404.708	153.601	159.419	145.013	160.988	144.436	164.284	88.6222	83.2644	75.2646	89.1646	80.5138	79.2189	188.659	187.467	192.364
18	70.4801	61.2945	72.4388	156.193	142.835	147.807	455.777	422.225	403.992	136.992	166.674	139.614	154	143.42	162.166	87.6313	82.2841	80.5548	86.5117	80.8205	83.8141	187.923	192.725	189.259
20	67.9306	66.8262	69.2953	160.073	143.721	148.321	466.637	424.507	391.493	140.524	163.468	131.616	155.717	148.926	162.694	91.4767	86.5689	80.3688	91.5755	84.6547	85.7024	192.662	184.146	188.607
22	67.9528	57.6756	62.1214	158.764	146.66	149.849	460.441	424.316	402.306	165.71	161.825	139.144	152.396	144.254	161.779	91.2632	88.1813	78.8641	91.3121	87.8224	81.8304	187.619	186.907	186.648
24	70.2139	65.8603	75.4281	160.955	148.567	154.482	466.272	420.927	408.462	164.835	147.154	169.747	153.36	139.735	167.832	100.64	95.3996	79.8338	101.005	93.4959	86.2289	185.091	186.947	188.74
26	88.2275	68.0738	66.3029	164.369	147.003	151.847	466.874	419.553	402.044	173.005	136.098	150.451	163.958	135.831	168.111	99.536	93.1567	88.4985	96.7852	90.6687	96.3292	187.485	180.169	192.374
28	89.4807	57.3766	66.5588	164.059	148.167	151.665	464.911	427.243	408.094	172.954	140.127	156.273	159.719	130.778	161.669	96.0702	93.211	88.201	94.384	93.2672	93.5746	190.614	178.655	192.36
30	87.6611	61.0216	60.816	164.89	150.369	150.33	461.155	427.489	409.666	166.053	151.752	179.916	157.222	131.445	161.441	99.7372	93.6506	91.4905	99.4016	94.6175	94.8892	188.101	181.579	191.518
32	79.9706	62.6348	64.7841	163.664	150.72	150.427	463.559	426.972	409.5	164.984	147.516	174.006	155.83	130.612	159.86	102.279	87.679	94.3996	100.712	88.6678	101.487	192.143	186.98	195.471
34	80.0176	67.503	67.7958	167.077	149.132	148.249	464	432.597	401.706	151.388	157.565	149.443	154.05	127.981	153.619	102.402	88.2447	88.9837	100.935	88.1367	90.7186	190.316	185.645	193.407
36	75.7995	62.1537	72.6851	161.426	146.749	150.852	457.974	420.405	400.861	157.693	160.482	168.274	150.779	126.695	156.767	94.6958	83.8258	90.6565	96.3901	86.6264	91.735	189.349	180.986	186.964
38	70.2086	62.7351	77.6682	163.659	149.855	148.642	465.654	420.068	398.326	173.217	164.095	162.107	150.181	134.06	156.061	94.4718	82.6496	88.116	92.4546	85.4045	92.3307	191.242	182.805	188.254
40	74.8442	66.4259	76.4061	159.928	150.227	149.051	463.804	417.228	404.249	174.327	165.042	162.83	146.294	137.988	154.819	96.8341	81.5933	86.2051	95.0483	82.3528	90.098	190.996	180.758	188.418
42	73.223	65.7017	74.9879	160.903	146.629	144.735	459.546	416.112	396.769	175.158	152.211	142.333	146.146	137.639	156.166	90.971	86.7779	86.4073	89.61	84.4318	90.0014	187.25	181.995	187.911
44	71.6251	57.7569	62.3602	160.006	147.98	145.023	458.645	418.67	396.861	168.963	151.766	153.983	147.925	143.856	159.079	91.3707	85.9052	88.075	88.0875	86.4737	90.8598	196.532	181.25	188.033
46	60.3914	67.4509	55.5962	158.535	147.805	145.885	456.052	415.701	395.705	174.54	159.191	140.436	148.489	143.666	159.546	86.7061	91.6499	90.9547	84.1014	92.9089	91.1436	188.624	182.772	189.328
48	67.7847	69.9119	62.755	159.633	148.453	146.982	452.989	427.031	392.517	172.571	157.288	134.955	151.553	142.266	160.899	84.4831	92.427	88.944	84.6161	94.3039	94.7669	187.133	183.921	192.703
50	63.2733	76.4933	76.7483	158.957	148.281	141.929	453.614	418.323	394.163	157.323	161.6	153.784	152.692	144.595	160.794	83.6222	95.9695	93.0874	86.5356	94.1837	92.768	190.15	183.544	189.491
52	68.2492	69.0335	80.1915	157.091	148.506	143.955	454.791	417.88	395.085	158.143	171.574	164.481	153.361	143.106	164.346	85.91	101.118	95.8169	86.8541	98.3887	98.3067	186.561	184.916	195.291
54	75.6042	63.3312	70.5776	159.419	149.896	142.914	455.979	425.744	389.83	153.237	162.527	154.13	151.812	148.046	163.762	84.1393	97.4485	97.5097	89.9756	98.5996	98.6446	190.26	184.314	186.342
56	67.9144	63.9628	69.5863	157.141	152.656	148.444	448.545	425.879	393.905	145.983	172.252	158.017	154.059	145.652	164.783	83.1086	90.9234	97.4833	85.7997	90.8542	97.4866	188	185.399	193.318
58	67.2609	54.2468	72.0173	156.939	148.011	146.514	455.052	420.416	394.381	162.471	175.199	153.575	156.538	146.291	168.238	81.8336	93.4899	93.5959	84.6266	93.5498	97.1618	188.358	183.432	188.814
60	63.718	59.6235	77.4551	157.348	149.007	146.888	453.902	415.429	395.626	159.134	175.045	160.378	155.605	144.543	164.121	80.951	91.297	99.5984	82.7945	89.977	98.9568	187.376	187.252	191.446
62	65.9916	64.873	77.8375	157.4	146.909	146.561	450.983	414.937	399.695	160.709	170.718	181.711	154.699	138.216	166.797	86.2907	96.7571	98.0442	88.5713	95.6962	99.4256	186.307	185.793	189.274
64	70.2755	69.4108	77.9576	159.529	148.95	143.523	455.365	417.705	392.904	162.468	183.385	166.82	155.252	148.618	166.01	92.2223	91.5914	96.267	91.6134	92.9206	99.714	188.235	188	192.018
66	70.2481	63.9796	78.7321	159.053	148.292	145.371	449.052	413.447	401.558	160.714	167.089	176.665	155.923	141.939	163.661	85.5758	90.8107	94.3691	89.3392	89.6765	99.4334	183.693	181.529	185.104
68	68.3635	59.9108	71.7522	159.102	147.045	143.021	446.374	412.843	400.099	176.637	171.528	197.922	153.373	139.982	163.561	89.8169	89.6397	89.3577	92.0343	89.7228	92.9874	183.08	185.429	185.017
70	68.8941	63.5123	71.3772	161.24	146.814	145.567	452.996	418.163	395.693	170.835	155.281	195.748	158.371	141.659	162.734	88.7115	94.4919	90.9105	90.4444	96.5134	97.1024	188.134	181.223	191.228
72	72.0466	65.2352	76.6302	162.043	149.025	144.546	455.442	416.247	391.207	184.568	166.767	178.178	152.273	140.742	163.064	95.2948	93.959	89.437	93.6737	95.0292	91.958	188.538	182.467	185.652
74	74.5025	65.757	69.1064	157.195	148.024	145.721	451.427	417.818	384.655	178.318	182.516	180.403	152.512	142.821	162.222	96.0254	95.6684	89.9152	98.1873	96.5518	89.5177	190.4	184.208	184.309
76	72.9312	64.6155	68.4716	158.907	151.341	149.336	445.096	414.093	388.738	166.479	176.344	156.182	154.849	146.266	162.51	94.5359	91.5148	96.4941	98.0989	93.8231	96.7878	188.432	186.236	186.314
78	70.6949	63.0498	65.4156	158.82	150.751	147.722	448.053	409.169	387.67	180.054	173.061	174.827	152.145	148.121	169.718	91.6583	85.7351	98.8987	91.0687	87.6239	100.885	189.707	183.513	186.738
80	62.7953	61.5288	74.273	162.628	150.347	148.824	452.432	413.305	386.743	175.522	178.569	172.211	158.879	147.261	169.483	95.4835	87.0804	96.5295	99.3057	88.7825	95.531	185.048	183.636	191.972
82	69.1482	68.4872	80.0819	162.56	150.444	143.226	447.995	415.333	387.517	178.977	178.492	168.978	161.29	151.247	166.412	93.8056	93.5812	92.3241	94.26	96.4894	93.8989	188.749	182.446	187.501
84	77.9574	63.647	77.516	163.862	146.922	147.561	449.595	415.063	396.366	175.863	155.912	178.676	162.462	143.896	168.276	95.8093	93.3817	96.4604	97.4697	99.594	101.549	186.508	181.177	191.626
86	81.8859	64.5615	77.5454	165.212	146.7	152.975	449.548	412.649	400.874	170.011	158.535	181.947	163.388	141.206	170.803	96.9567	92.9099	102.508	99.4396	98.9085	100.458	188.703	182.281	192.684
88	81.5394	67.6258	75.5535	164.781	149.923	152.699	446.291	413.641	393.033	173.234	158.951	188.419	158.928	139.525	162.408	98.4787	89.7661	104.406	100.415	93.3958	106.082	188.885	187.439	194.236
90	87.844	69.7667	75.3891	169.147	145.965	153.316	453.209	412.354	394.024	179.379	160.026	185.722	162.48	137.089	162.177	102.197	95.1725	100.805	105.097	96.9577	105.041	192.493	184.802	193.28
92	79.8719	64.7013	78.9302	166.339	149.886	152.326	454.518	409.695	395.149	177.93	167.184	183.098	165.493	136.055	160.865	99.0429	89.3651	105.191	102.651	92.6127	107.953	194.117	184.025	194.279
94	73.6249	59.2767	83.4277	167.495	148.695	150.411	448.928	410.063	392.765	186.719	165.116	192.304	161.17	137.858	159.4	97.6207	82.9844	106.311	99.0096	86.401	108.443	192.489	186.943	191.504
96	76.3504	62.3021	80.9181	165.187	148.766	150.057	453.214	406.848	400.05	183.781	162.499	190.386	160.609	137.925	158.08	102.572	88.8799	103.833	101.982	90.4814	107.945	192.19	180.781	197.151
98	73.9426	56.9831	75.6417	162.325	147.755	153.601	448.737	406.835	395.891	176.521	171.544	180.49	156.46	140.559	159.963	99.6912	95.7092	99.8846	101.029	93.3181	105.633	188.162	182.882	195.848
100	71.3593	66.8645	65.4328	163.95	144.713	149.415	450.367	406.988	388.44	182.93	179.748	173.494	153.333	144.749	160.623	97.1331	98.755	102.135	97.8814	96.7327	102.379	192.856	182.208	189.861
102	72.8321	68.9935	68.0722	164.213	144.988	150.744	447.906	398.808	386.6	175.745	176.399	174.222	155.105	146.516	162.886	102.35	92.0209	98.9619	100.027	90.0832	101.564	194.185	182.466	192.077
104	70.1481	72.9007	69.0613	163.2	142.343	152.005	450.312	402.464	395.349	178.655	170.766	175.965	156.416	146.506	164.471	94.0754	86.9256	97.7699	95.8368	86.8855	103.353	190.325	179.832	193.41
106	68.6032	78.3912	69.7759	162.222	145.438	153.111	447.224	403.627	384.028	182.631	180.341	161.64	158.158	148.236	164.666	92.6968	91.4014	103.497	92.9457	96.259	107.559	193.171	186.79	191.732
108	70.2117	71.4927	75.9446	162.235	147.719	150.581	445.351	414.657	379.438	183.115	189.101	157.204	154.93	147.923	164.739	89.3061	97.8254	106.367	89.3776	98.162	107.104	189.575	188.135	189.479
110	68.0808	72.1844	74.5937	161.965	148.574	148.556	439.68	405.65	382.86	167.352	181.248	169.749	155.954	149.798	163.67	91.4507	94.381	108.674	90.0412	95.7732	109.856	184.788	183.503	191.952
112		74.742			146.267			408.379			183.661			150.059			97.2894			96.6316			185.759
114		70.3849			145.259			402.512			180.701			151.172			96.3068			95.3124			184.854
Slice 2
	Cell 1			Cell 2			Cell 3			Cell 4			Cell 5			Cell 6			Cell 7			Cell 8			Cell 9			Cell 10			Cell 11			Cell 12			Cell 13			Cell 14			Cell 15
Time (s)	[Ca2+]1	[Ca2+]2	[Ca2+]3	[Ca2+]1	[Ca2+]2	[Ca2+]3	[Ca2+]1	[Ca2+]2	[Ca2+]3	[Ca2+]1	[Ca2+]2	[Ca2+]3	[Ca2+]1	[Ca2+]2	[Ca2+]3	[Ca2+]1	[Ca2+]2	[Ca2+]3	[Ca2+]1	[Ca2+]2	[Ca2+]3	[Ca2+]1	[Ca2+]2	[Ca2+]3	[Ca2+]1	[Ca2+]2	[Ca2+]3	[Ca2+]1	[Ca2+]2	[Ca2+]3	[Ca2+]1	[Ca2+]2	[Ca2+]3	[Ca2+]1	[Ca2+]2	[Ca2+]3	[Ca2+]1	[Ca2+]2	[Ca2+]3	[Ca2+]1	[Ca2+]2	[Ca2+]3	[Ca2+]1	[Ca2+]2	[Ca2+]3
0	55.4412	58.3615	60.5016	38.8124	41.2253	45.2415	40.9397	41.1612	42.4683	129.586	144.33	144.408	100.007	101.786	111.823	81.4328	69.307	81.8822	115.02	127.394	122.672	138.352	135.681	135.723	87.9313	77.698	75.4016	111.562	112.642	114.375	38.2472	45.4578	51.74	33.5671	36.6756	38.0372	126.643	126.576	122.819	65.8101	65.7505	66.1063	72.8848	74.5276	75.1283
2	56.1259	58.2584	60.3333	39.3148	41.4884	45.3001	41.7617	41.6294	41.8191	130.851	143.692	142.603	103.254	105.976	109.98	80.8606	72.7836	79.1998	115.866	127.747	125.492	137.572	135.009	135.514	87.4356	76.6354	75.219	112.769	113.841	114.235	38.073	47.5678	53.5809	33.401	37.1627	38.911	124.79	128.983	121.333	69.1804	65.2786	65.2366	71.6884	74.7662	75.6393
4	55.8041	59.4558	59.2006	38.4625	41.2201	44.7535	41.1353	41.08	42.0686	130.872	140.129	140.025	101.553	95.682	107.57	75.4868	75.5204	74.3293	116.023	126.238	120.661	134.914	137.152	133.648	86.3833	77.277	75.502	113.427	112.123	117.119	35.0421	47.4423	51.6922	34.8285	37.8948	38.5193	124.748	127.713	119.781	68.807	64.96	65.9136	71.0681	75.3275	71.905
6	56.238	59.1268	59.7913	39.0639	41.497	43.9383	41.9573	41.4312	41.0057	132.788	138.165	140.238	96.7943	99.0357	110.104	80.5962	82.7134	75.0788	113.776	126.934	123.703	139.084	135.601	132.243	87.8205	77.1697	75.5365	113.874	111.359	118.915	34.8237	47.2314	50.6515	33.6003	37.1112	37.5237	125.9	128.095	122.236	72.0012	65.7126	63.6771	73.8983	76.3939	71.9241
8	55.3173	58.2845	59.6142	38.2626	41.0681	44.39	41.6622	41.9816	42.5839	131.654	142.309	141.831	96.3467	100.673	108.819	84.0148	78.4406	71.2917	115.272	128.06	122.305	137.74	137.568	135.724	86.7891	76.1357	75.5549	112.629	111.696	116.924	32.5299	44.0607	50.913	31.7056	37.8621	37.6157	126.163	126.562	121.579	68.5012	66.0976	64.8707	70.8298	76.7305	72.295
10	56.2245	58.7062	59.5188	38.742	41.5699	44.2459	40.9226	42.1203	42.5557	132.369	140.485	144.916	98.8857	102.591	106.006	81.4932	78.9713	71.3303	114.686	125.657	124.728	136.393	135.692	134.573	86.8311	78.1031	75.4674	114.635	110.117	118.359	34.4998	45.5516	51.134	33.18	38.0812	39.5806	127.503	124.646	122.068	69.4052	67.8122	64.948	69.0636	77.5989	72.5704
12	56.1366	56.882	59.8878	38.495	41.6371	44.0971	40.7635	41.6172	42.9324	132.104	139.519	142.416	100.96	102.702	103.763	77.1676	77.2317	72.3233	116.107	124.445	124.843	136.177	136.899	133.438	86.6223	77.334	76.1591	112.876	112.256	118.666	35.9258	46.1994	48.1481	32.0147	38.0623	38.9084	123.697	126.456	119.952	70.2464	68.5518	65.4731	68.1352	76.8342	73.9025
14	55.4923	55.7813	60.0028	38.0829	41.1217	44.1922	41.4381	42.8692	43.2459	132.237	139.558	140.356	103.126	101.874	102.406	79.9626	76.8153	74.1333	116.027	124.424	124.722	135.148	134.667	132.92	87.0214	79.292	76.2992	112.44	111.847	118.214	31.3727	45.2786	50.5402	31.3553	38.2214	39.028	124.228	126.504	117.895	69.1244	67.2622	64.6916	66.3997	75.528	74.2792
16	56.6705	55.5703	59.5547	38.631	40.2435	44.2935	40.9189	41.6698	41.9305	133.296	143.748	136.64	101.604	102.498	102.537	85.3803	80.7935	74.3682	120.472	124.803	125.257	136.099	134.132	130.262	87.1449	77.6524	76.8781	113.755	111.696	117.607	34.3933	41.3322	48.8863	35.0296	37.3971	37.8866	128.099	127.621	116.978	69.3784	68.3398	64.484	67.9992	75.5601	69.0336
18	55.7713	55.4495	59.7085	38.2668	40.7445	43.6935	40.2956	42.9079	44.9967	131.652	144.172	142.634	102.295	100.841	105.955	83.154	82.9223	78.197	117.473	124.184	125.541	136.952	136.027	132.178	87.4145	77.3131	75.7576	114.383	113.226	117.078	35.8346	41.2319	48.2979	33.3711	36.434	38.1677	129.724	125.413	117.242	68.4734	68.7158	65.3094	68.6924	71.264	69.4726
20	55.3287	54.8598	59.3436	38.351	40.6913	44.0539	40.2994	41.6834	43.3325	135.012	141.204	138.959	100.029	104.377	103.084	89.2756	81.3524	69.9548	117.659	125.198	120.826	132.79	133.886	131.397	87.1379	78.6187	76.3012	113.81	111.068	117.031	36.2938	41.401	49.5311	31.65	37.0213	37.0518	132.539	123.249	118.844	69.9316	69.7009	65.3285	71.5163	71.3454	70.8829
22	55.9201	55.8467	59.6184	37.5993	40.4318	43.4789	41.0543	40.9328	43.07	136.052	140.274	142.701	100.597	101.36	103.833	87.6838	83.163	78.0156	116.538	124.918	120.977	138.023	135.763	135.935	88.0451	77.8412	76.7303	114.28	113.145	115.723	36.9935	40.2299	46.147	31.9235	37.2524	39.3276	129.757	124.658	118.481	68.127	68.5386	64.2774	71.1525	73.5898	71.0547
24	56.667	57.0773	61.5961	66.5042	41.2062	45.1867	42.6595	45.2858	44.4611	141.905	140.546	149.353	94.707	96.0866	105.881	89.3073	80.3876	73.8011	120.248	125.785	126.769	137.562	134.651	136.311	89.6416	78.6979	77.6569	116.425	111.59	117.387	32.2377	43.1301	51.8695	37.6208	40.1978	42.9595	129.425	127.146	121.86	69.7095	68.8072	62.8851	71.6731	77.2579	75.1448
26	56.308	57.1743	61.4747	71.4266	39.7837	44.1783	42.1089	44.5461	42.9987	141.821	139.534	146.102	86.4634	86.6699	104.963	90.3835	74.0049	69.915	120.214	126.404	123.832	136.925	133.273	133.622	89.4904	78.3208	78.0976	114.567	109.809	116.915	26.5173	35.6199	51.5024	35.4635	40.1016	42.9706	133.924	125.215	119.465	70.5257	66.9851	60.0435	73.0308	75.2484	73.3936
28	58.2542	58.177	61.5858	70.3563	40.8603	43.2611	41.8153	43.2492	44.6998	138.845	141.108	146.268	78.6508	83.4601	104.012	83.0899	71.8827	69.2581	117.334	123.865	123.38	135.189	132.539	132.958	88.0193	77.9572	78.734	112.745	109.521	116.518	28.0985	31.1269	51.534	33.8587	39.5897	41.2104	124.743	123.697	118.619	68.8436	66.1928	60.5511	74.2898	70.7706	75.2588
30	63.1861	57.6219	61.3492	79.3172	39.6604	43.4473	42.2669	43.6015	44.4247	135.094	137.032	142.68	74.4623	76.9527	104.641	85.9311	73.5128	77.9301	118.422	124.627	123.779	131.997	128.94	135.22	87.5957	76.7705	78.6281	107.677	107.713	115.054	41.1719	29.3117	47.3478	39.6604	37.0907	38.4006	121.821	121.263	117.987	69.22	65.6698	62.472	74.2579	70.6945	75.397
32	65.4397	57.7801	61.0789	73.8321	40.2114	43.1472	46.2029	42.3215	43.6507	136.484	138.069	144.747	75.8101	75.2949	106.775	87.1083	73.4786	76.8595	120.808	121.091	120.997	132.697	130.383	133.601	87.4958	77.6742	77.7457	105.594	108.416	114.597	50.5316	28.8384	44.1437	52.2275	35.2149	39.4109	127.148	120.694	115.672	71.0807	65.789	63.158	77.0114	72.2008	76.6984
34	66.0617	57.7948	61.5906	68.0488	41.0987	42.7567	44.7774	43.0691	41.8285	137.299	139.488	141.044	73.0189	88.2148	103.212	88.0619	81.7398	76.9696	119.421	118.14	118.858	134.042	132.367	132.086	85.656	77.3214	77.8567	105.183	110.9	114.483	51.8025	36.5041	47.4831	51.3496	34.2979	37.5592	122.77	123.584	120.892	70.4427	67.8501	63.5624	74.9454	71.3102	73.6236
36	64.6189	56.615	59.1554	61.9172	40.6913	42.3257	45.7383	41.7093	41.4895	142.101	134.874	143.019	78.9811	96.4426	100.577	83.5659	78.6127	77.4258	121.196	120.062	118.541	137.928	133.673	132.392	87.0082	77.2402	77.7249	108.658	112.293	114.116	64.2981	42.7153	47.5235	56.2143	34.4913	34.7208	121.806	129.106	120.229	67.9138	66.249	61.4065	78.1242	72.8286	74.3689
38	59.4866	54.9745	58.5801	53.8027	38.8998	41.049	44.6539	41.8158	41.9806	142.598	138.664	140.392	84.4261	88.9519	104.29	86.2065	77.9321	79.2116	121.773	124.578	119.215	138.352	132.605	132.364	86.8378	78.38	77.8561	108.11	111.182	116.152	51.0871	40.2519	45.8231	45.5313	35.0688	33.6855	121.437	125.755	122.447	68.4814	67.5546	58.8051	76.0017	73.2376	73.6097
40	54.9701	52.661	59.0038	52.3991	38.4867	41.6635	39.86	39.9892	41.3873	139.757	141.141	141.294	83.6621	93.7114	99.4721	80.6115	74.8704	71.3667	118.82	124.316	121.664	136.569	130.941	135.918	85.9071	78.5415	77.9166	107.653	113.894	117.762	38.1403	40.6861	47.8784	34.733	32.713	34.304	124.837	127.748	124.913	69.4697	68.0402	61.0983	75.7825	74.9463	77.0184
42	54.578	52.8574	59.073	48.4084	38.1172	41.8672	40.0263	40.928	41.2102	143.297	140.51	142.766	85.8527	94.6266	98.928	82.2308	76.7005	73.6731	118.19	123.429	122.208	137.984	132.343	135.699	86.5075	78.9413	78.7537	107.144	115.237	117.968	35.7793	43.1626	49.2201	30.3404	31.7144	35.1505	126.193	129.359	125.224	70.5087	68.1101	61.234	73.8654	73.7032	76.568
44	53.3655	51.5017	57.6446	44.8608	38.0367	41.6636	38.6249	39.7563	42.7433	139.959	139.317	141.446	87.3949	97.1934	98.361	81.0751	79.0791	75.8569	118.371	120.504	121.192	138.23	132.228	134.4	87.0429	78.3439	79.4542	105.052	110.599	116.789	34.6239	39.8962	50.0714	28.4869	30.1957	34.1742	127.29	123.018	123.948	68.7223	68.5947	61.8707	70.4707	71.2732	75.7831
46	52.4278	51.755	58.7299	43.5077	37.9439	42.0368	38.4012	39.1022	42.8798	137.378	139.528	141.107	91.9025	100.77	99.7227	78.7595	81.4379	79.7485	119.017	123.358	122.822	134.564	136.046	135.115	86.032	78.3159	79.4887	105.004	112.699	116.813	33.4827	42.4181	51.2024	25.6856	30.1995	34.6761	125.264	126.665	121.561	69.0344	67.4656	60.4904	70.8023	74.6592	73.6671
48	51.9446	51.7792	58.9174	42.1665	37.4536	42.1367	37.7386	37.3854	43.1475	137.818	137.919	140.758	93.4888	98.6282	98.5722	82.2474	81.3636	73.0743	118.216	119.944	121.194	138.347	133.227	135.928	85.5971	77.9402	79.5161	103.029	111.367	115.65	34.0075	45.3127	52.6022	26.0015	29.989	34.3311	124.879	128.128	122.698	68.1055	68.0193	63.354	68.967	72.0341	74.2893
50	52.3907	52.3573	58.8295	44.9531	38.1309	42.1995	37.1766	40.0636	43.4309	134.049	138.071	138.76	96.7004	100.535	104.903	76.3874	82.1063	74.4658	113.808	120.43	121.73	137.318	135.332	137.044	85.7595	79.221	80.206	104.107	112.798	115.696	32.4724	42.8618	50.5905	26.9073	30.947	34.4134	132.06	128.773	123.102	66.774	66.7277	64.3974	71.445	75.741	72.8261
52	52.2926	52.608	56.8327	42.9775	38.512	42.0027	38.0734	40.867	42.1944	136.744	138.116	136.47	92.6402	97.486	107.759	74.0355	80.3675	72.0324	118.696	118.951	121.596	138.687	134.38	135.288	86.3258	78.4275	79.7886	104.811	113.292	115.479	32.9145	45.1485	48.2015	27.3694	31.6733	35.2624	130.876	126.256	120.822	66.2686	66.5116	65.1379	70.513	75.5928	72.6029
54	52.0147	52.6589	57.0572	41.5713	38.5255	40.9497	38.7601	41.4639	42.61	137.313	138.789	142.256	89.8616	102.94	104.139	76.0004	85.0663	77.3359	114.792	121.548	118.147	139.413	135.043	134.37	86.2393	79.2737	80.6417	106.539	112.791	113.633	32.1243	46.7258	48.4117	25.6429	30.3742	34.5496	131.475	127.318	121.106	66.2469	67.9444	65.3021	70.402	77.2045	72.2531
56	52.2444	53.2603	57.7369	41.4061	38.2114	41.9398	41.4984	41.3844	40.9115	136.317	138.89	138.989	92.7403	102.958	106.293	73.958	81.3589	79.8653	118.919	122.988	117.426	139.704	136.815	132.27	86.8074	80.5026	80.9997	107.243	114.686	114.036	31.4901	46.0758	48.3107	27.0308	32.0457	34.6194	128.965	126.469	121.383	68.1601	67.8037	66.3848	72.7916	74.2026	73.1224
58	52.2807	52.7364	58.8034	44.4363	39.1509	43.0265	40.1533	40.3037	41.9435	139.859	141.855	139.351	94.4378	102.056	113.152	75.2079	79.924	79.2281	116.516	122.719	120.355	138.508	134.441	135.786	85.8738	79.5225	81.5977	105.929	117.32	114.277	32.5265	43.6588	50.1811	27.1148	33.3447	35.3508	126.509	125.588	122.503	68.1283	67.8264	65.9921	71.3264	73.1291	73.5441
60	51.6798	52.934	59.4758	42.6102	41.6914	47.6125	39.9446	42.2022	42.3835	138.467	141.96	141.381	96.9428	103.682	113.737	73.7393	80.0756	76.4361	115.058	124.061	119.408	139.296	132.397	135.523	85.7096	78.9275	82.2536	105.802	114.354	115.962	30.0379	46.6687	53.0766	27.8422	33.0978	35.253	122.526	125.868	121.212	66.6596	67.8674	66.8871	71.2746	75.6794	75.3022
62	52.0169	54.1202	57.2689	45.5897	41.4852	44.8533	39.2372	42.4987	43.343	134.888	141.702	143.354	94.0973	99.5302	105.646	74.9182	79.917	77.1267	115.478	123.421	119.179	139.407	131.123	132.113	85.8044	79.7912	80.8626	104.128	116.243	115.514	32.222	47.3786	47.4171	26.8727	32.5688	33.7705	123.625	126.781	123.606	65.405	69.6077	66.072	72.0859	73.9501	76.6368
64	52.4477	53.6752	58.3089	44.5482	43.9413	44.6113	39.1257	42.2841	43.1404	135.484	140.78	145.215	92.5705	101.85	105.539	76.2302	79.5131	78.6291	114.48	122.85	116.52	139.943	130.381	130.325	85.0884	78.8631	80.7669	105.169	115.677	114.213	33.2328	46.3444	48.5889	26.5374	30.7966	36.8735	141.868	124.465	122.565	64.8079	68.7396	65.7675	68.2344	75.5685	74.4268
66	53.2477	53.8283	58.6858	43.7601	41.8205	44.2408	40.1662	42.2998	44.3176	135.796	142.038	146.621	95.7241	96.0596	106.529	73.9839	79.3328	82.4398	117.409	121.925	113.741	140.771	128.431	130.821	86.0796	78.7888	80.1306	107.609	114.086	113.719	33.7528	44.6523	50.5895	29.9044	31.2915	36.3287	141.253	122.765	122.771	67.1977	63.9014	65.3124	70.6224	72.8218	75.599
68	52.6626	54.3115	58.7214	43.0459	42.0866	44.4786	40.4458	43.214	42.1523	133.03	140.206	149.645	95.7388	99.2516	104.02	69.8789	78.6453	77.1309	116.525	122.064	120.811	140.962	128.752	131.523	85.753	79.5386	79.3522	106.481	113.944	115.136	32.4257	47.3067	48.025	27.4153	33.3177	34.6116	133.414	125.055	121.487	68.7068	66.3793	64.8594	69.1311	73.5891	76.1108
70	52.0827	53.6619	59.1623	45.2971	41.0453	44.5242	38.1056	42.8364	41.2656	133.555	137.431	153.282	91.8065	101.319	106.991	71.2264	80.5333	76.0795	117.489	122.682	116.947	140.134	132.132	131.972	85.8377	79.933	79.9733	104.859	112.358	115.405	31.1009	44.6246	53.8044	26.2269	32.4024	34.1603	136.965	123.606	121.423	67.7721	67.6721	67.5845	68.1847	75.7373	77.7255
72	52.0318	53.8111	59.0082	48.2793	43.5591	44.0238	38.3591	41.5468	41.6163	135.268	137.15	153.237	93.3561	103.778	106.52	74.0367	79.4084	72.1037	116.63	120.029	117.027	139.017	130.557	134.925	85.909	80.1939	80.6353	104.975	114.081	118.384	30.7174	47.8941	50.6933	27.8665	33.3907	33.8441	135.316	124.182	121.177	68.666	67.6693	65.6419	66.8013	74.4989	76.1151
74	52.502	55.4229	58.7054	45.9515	43.2946	47.291	37.7658	42.9583	42.5226	134.468	142.099	152.45	95.8987	102.29	107.357	66.5217	79.7512	74.3639	115.406	122.382	117.118	136.365	134.836	133.518	86.7049	80.0297	80.7568	105.336	115.952	117.638	32.9789	46.7764	49.4793	28.4216	34.3488	34.9092	141.421	125.178	120.66	69.4661	67.5877	61.9044	68.5997	74.6728	74.3831
76	52.0839	53.5631	59.7672	46.9757	41.3964	46.1982	39.185	42.2205	41.4481	132.858	137.658	153.909	94.8061	99.8737	106.623	65.6255	77.8042	76.5314	114.817	119.082	116.402	138.179	132.185	132.715	85.8052	80.1713	80.7851	105.953	111.356	116.864	32.3464	42.6559	48.6338	28.1472	32.7893	33.4694	137.835	122.887	122.532	69.0919	65.3445	61.6922	69.9014	74.8231	74.3411
78	53.3829	54.1162	58.7424	46.742	41.0225	45.9007	38.3657	42.5078	42.6878	132.849	139.25	154.944	98.6512	96.5707	105.475	69.9084	75.0649	78.8615	116.565	122.083	117.449	137.517	131.833	133.271	85.3352	79.9851	82.226	106.091	113.445	119.516	28.8991	46.4703	49.8813	27.9962	32.9893	35.7905	131.353	123.602	122.631	65.8504	65.1906	62.8768	67.4425	71.2629	73.7428
80	53.2956	53.5931	58.1402	44.7176	40.2782	44.978	39.0068	43.8807	42.797	132.914	139.33	151.321	97.4164	98.3026	104.24	72.1679	74.3225	74.9007	115.4	122.113	119.651	139.234	133.513	129.85	85.6545	79.6756	81.33	106.636	113.374	116.334	31.5703	45.8593	50.5883	28.6896	34.7087	37.0142	128.293	123.23	121.769	69.5871	68.6938	64.3755	68.5079	75.3054	73.4951
82	53.2849	53.9867	58.2962	48.5069	40.8573	43.6514	40.8542	45.1974	42.6234	134.163	136.251	151.731	97.6477	95.5505	100.859	74.8806	75.3693	71.7505	116.443	119.208	119.569	139.508	133.89	131.577	85.765	80.0557	80.7308	105.081	111.146	115.701	32.125	48.9969	49.5783	29.6574	33.4771	34.8796	127.895	121.875	125.358	69.3898	69.7935	62.1388	71.7571	74.1899	74.3145
84	55.1854	55.3096	58.9203	71.5469	40.789	44.2269	40.9254	45.1289	43.9292	136.735	138.421	152.381	95.9369	93.1365	103.794	75.3352	79.714	70.772	117.062	123.467	120.396	138.579	134.416	133.472	85.8719	79.7354	81.7986	107.634	114.656	117.377	33.7003	45.0598	52.3548	32.7469	37.7462	39.0588	126.453	128.216	125.476	69.8789	69.6623	61.1393	74.0328	76.2719	78.4085
86	55.4591	55.9957	58.6847	84.8841	40.1028	44.345	42.2471	45.4653	43.8766	136.776	138.505	155.01	87.3032	85.249	102.965	79.48	81.9636	73.3974	117.923	121.937	120.047	140.194	133.209	133.775	87.1487	80.6825	82.1536	110.089	113.099	118.641	26.3767	38.017	45.6602	33.7303	37.0898	39.1156	133.338	128.127	127.298	74.7111	72.831	62.1751	74.2405	72.2588	72.8366
88	54.1669	55.6136	60.0516	81.8473	39.5255	44.1559	40.5691	47.3962	43.078	134.017	138.258	153.488	79.677	84.7247	103.402	76.0332	82.9929	74.7117	115.822	118.21	116.547	139.391	130.698	131.411	86.1576	82.3076	82.6434	107.046	110.009	116.235	19.0049	32.148	43.8227	30.5243	37.874	38.4976	135.887	132.351	125.728	70.2366	68.9263	64.0462	75.7568	72.7464	74.5879
90	55.7329	55.4861	60.2206	80.6441	40.007	44.6875	41.8087	46.8428	45.8142	133.863	139.179	150.528	77.7365	83.0233	104.813	71.1827	84.2935	77.6317	116.167	118.321	118.152	136.838	131.069	135.128	86.9846	80.9101	82.6969	110.805	113.251	117.559	19.3184	29.3169	46.9189	31.2006	35.0743	39.0747	131.487	134.051	128.001	71.4484	67.5343	61.4986	76.1086	67.5104	75.0151
92	58.8336	58.7243	59.7791	79.9584	40.8936	43.6073	41.1002	46.6981	44.268	133.28	133.118	151.536	73.2806	81.8154	103.893	70.1152	81.8424	74.4749	116.504	118.097	120.963	136.68	128.447	133.412	87.2788	81.0476	81.739	108.074	114.141	116.543	28.9632	31.3797	43.7349	33.4241	35.3668	37.3814	130.848	129.351	127.437	70.6437	70.3061	62.8218	75.2276	69.2114	76.3417
94	60.1049	57.3385	57.905	86.2778	40.4783	42.1099	42.6428	45.839	43.7624	135.467	134.475	148.809	78.2604	85.5114	103.137	70.1094	77.7176	74.3692	118.105	117.191	121.372	135.296	126.983	134.19	87.3364	80.8105	81.0059	105.615	111.807	113.905	44.5684	39.2237	43.6462	36.0823	34.3841	35.4891	126.878	127.623	125.789	70.3235	66.2412	63.5489	73.0227	68.4056	75.2047
96	59.7513	56.7893	58.7958	76.3677	40.4192	43.3499	44.3917	45.7977	42.6803	134.297	138.704	144.943	78.1815	87.788	104.447	70.2647	79.6715	77.1018	120.862	119.83	118.733	137.418	127.219	129.521	88.1905	80.7886	80.9695	107.393	113.057	114.414	51.2725	48.3486	48.4265	39.8561	33.675	37.5972	129.988	129.385	124.071	70.5094	67.1156	64.7711	74.9379	69.6643	75.9256
98	57.1153	55.5734	58.0276	65.9075	40.1433	41.7491	42.7118	45.1822	44.0897	135.747	135.824	143.915	82.4777	94.5168	105.985	72.0968	82.6783	80.6821	118.744	122.891	120.22	135.562	128.91	131.293	87.973	81.3158	80.018	105.871	115.345	115.759	44.2602	47.4318	48.4196	35.9242	32.7857	34.5821	127.545	128.08	122.963	68.688	67.4363	64.8678	72.7353	68.0297	76.9949
100	54.5309	53.2279	56.9921	57.579	38.5021	42.9376	39.3184	42.7027	44.6048	129.751	138.471	147.401	92.7682	96.1636	106.463	75.2945	79.2029	81.3099	116.607	118.321	118.796	135.369	126.885	131.649	88.2867	81.7341	79.8896	109.22	113.697	117.812	37.0692	44.1409	48.4847	31.7915	33.0921	33.258	132.418	124.431	123.128	69.1304	67.5721	66.519	69.1266	72.5916	75.8105
102	52.6781	53.2983	58.698	52.903	38.7682	43.4783	40.6248	43.7969	43.9195	131.774	137.599	146.802	92.4884	96.6643	106.254	74.7268	81.1853	80.7197	113.989	122.207	119.018	138.541	127.812	131.349	88.234	80.5284	80.5242	109.814	117.088	116.46	32.7555	46.0309	50.517	27.889	31.4582	36.0729	131.825	125.478	123.878	68.4201	68.8125	67.9789	69.0909	74.4311	76.2048
104	52.812	52.5805	57.4846	57.7061	38.3457	42.7233	38.9551	42.4846	42.8534	132.958	139.163	146.996	97.3245	98.291	104.216	73.0436	76.7761	79.6028	113.672	119.369	119.977	136.343	130.936	131.925	88.6293	81.6831	80.5928	109.203	115.464	117.722	32.1425	46.8968	49.0373	28.757	32.5942	33.7556	129.924	127.156	123.865	69.2742	69.5313	64.8498	68.4963	73.3217	74.5517
106	51.7813	52.2512	57.9991	53.9602	38.2888	42.9082	38.1541	43.4402	44.0043	131.667	139.607	147.356	98.6867	97.1024	107.165	69.3702	79.0157	78.1375	113.325	120.261	118.652	136.486	129.601	132.126	88.2987	82.4821	80.6698	107.926	114.961	115.1	30.6185	46.9214	50.8846	24.7644	32.4223	33.5297	125.327	128.681	121.42	68.2442	67.8989	66.1871	66.8292	73.2415	76.4883
108	52.1103	52.6527	59.5611	54.8793	38.8682	42.0996	37.2486	43.0518	43.862	130.51	143.041	149.677	101.523	96.9612	105.004	72.0377	77.0253	77.3613	112.679	119.366	117.587	135.243	129.241	131.832	87.3034	81.1098	80.2428	109.472	115.183	114.988	30.8766	46.1695	50.5515	24.5149	32.3465	34.2021	120.15	127.64	120.108	67.329	66.1387	64.298	63.2496	74.4769	75.324
110	52.5371	51.5784	58.2146	55.9691	37.2612	42.7231	39.9268	41.9792	43.6536	130.219	136.404	149.488	101.098	95.8047	103.519	75.8607	77.1558	75.5812	113.097	121.278	117.015	138.202	129.141	129.693	87.9782	80.6923	80.1503	107.281	112.833	114.576	30.4759	45.4918	48.5807	25.2247	30.213	34.1821	127.13	127.024	121.256	69.825	64.4834	64.3679	67.0344	74.5849	72.1543
112	52.2288	52.4594	59.1064	52.2768	38.5035	41.9834	37.185	42.5523	42.9977	131.229	141.671	146.794	94.833	97.6226	105.903	76.343	80.8518	74.9904	115.8	120.962	115.753	136.116	129.014	131.327	88.5344	81.8632	79.8652	106.114	113.121	114.143	30.5575	47.7307	48.8828	25.5289	32.3494	33.9758	130.232	132.961	123.493	70.1964	64.6237	63.3739	67.8648	75.036	72.8321
114	53.0525	51.86	59.0798	50.3905	38.4798	43.1129	38.4348	41.8605	44.6494	133.327	139.976	147.261	97.5547	94.7691	108.157	75.004	81.6887	77.9919	114.854	121.97	119.326	136.153	130.492	130.596	88.0764	80.6131	81.4303	107.152	110.827	116.084	29.0561	49.4121	51.3678	24.9974	31.7516	35.8928	125.049	133.635	122.865	70.6835	63.6065	64.8872	66.1912	75.545	73.6827
116	52.7832	52.9208	58.7642	46.889	39.3777	42.629	37.9638	43.1485	43.9066	129.216	140.72	146.054	98.7595	96.3547	104.94	74.8471	79.6297	73.4461	112.754	120.416	117.14	134.079	126.513	133.029	87.023	82.3618	80.8387	102.832	110.642	114.884	30.1033	49.572	51.0815	23.5662	33.4838	33.6978	123.723	131.837	121.692	69.0183	64.8906	62.2736	64.7838	74.5075	72.0321
118		52.1332	58.622		39.4018	43.0576		43.4862	44.4912		140.65	150.608		92.683	102.334		76.8096	79.3552		119.591	117.626		130.653	132.082		82.3385	80.9687		115.36	114.934		48.017	49.589		34.9977	33.6991		129.041	121.982		66.5952	63.0173		75.48	70.9032

## Sheet: 22_04_2021
	[Ca2+]1 in ACSF control; [Ca2+]2 in AP5+CNQX, [Ca2+]3 in AP5+CNQX+GZ (in nM)
Slice 1
	Cell 1			Cell 2			Cell 3			Cell 4			Cell 5			Cell 6			Cell 7			Cell 8			Cell 9			Cell 10			Cell 11			Cell 12			Cell 13			Cell 14			Cell 15			Cell 16			Cell 17
Time (s)	[Ca2+]1	[Ca2+]2	[Ca2+]3	[Ca2+]1	[Ca2+]2	[Ca2+]3	[Ca2+]1	[Ca2+]2	[Ca2+]3	[Ca2+]1	[Ca2+]2	[Ca2+]3	[Ca2+]1	[Ca2+]2	[Ca2+]3	[Ca2+]1	[Ca2+]2	[Ca2+]3	[Ca2+]1	[Ca2+]2	[Ca2+]3	[Ca2+]1	[Ca2+]2	[Ca2+]3	[Ca2+]1	[Ca2+]2	[Ca2+]3	[Ca2+]1	[Ca2+]2	[Ca2+]3	[Ca2+]1	[Ca2+]2	[Ca2+]3	[Ca2+]1	[Ca2+]2	[Ca2+]3	[Ca2+]1	[Ca2+]2	[Ca2+]3	[Ca2+]1	[Ca2+]2	[Ca2+]3	[Ca2+]1	[Ca2+]2	[Ca2+]3	[Ca2+]1	[Ca2+]2	[Ca2+]3	[Ca2+]1
0	129.047	138.263	131.772	154.008	147.558	146.615	125.842	109.149	111.036	53.3794	58.3266	70.4104	51.5725	54.9174	61.9705	61.6398	72.8502	91.9495	67.3275	65.1296	68.2935	65.0999	78.7311	73.0602	80.1674	69.3482	73.708	96.4219	92.2618	217.503	92.4983	95.4957	89.0501	65.779	62.4839	71.7429	84.3879	90.0665	91.7008	48.0291	47.2865	59.2708	102.046	89.2437	100.347	63.3412	63.5832	70.6791	215.782
2	130.569	138.065	134.796	153.882	149.157	148.943	124.893	107.32	108.391	53.6637	60.1633	74.2618	50.9923	51.9069	59.5527	63.1517	71.6701	92.1563	68.6266	61.886	68.8371	71.0383	75.2245	72.1682	81.4859	67.0258	74.4212	100.139	97.2745	217.358	91.966	95.7737	88.3028	66.5821	62.0055	71.0946	82.9517	87.4473	86.509	48.0281	45.3032	59.3189	101.644	89.555	101.309	63.5292	63.1204	73.6173	220.505
4	137.76	141.313	137.76	161.792	144.839	145.468	124.794	107.37	106.89	53.5329	57.8484	69.0319	51.7313	52.4979	59.547	67.5995	77.4923	92.006	69.8998	62.0894	68.8187	69.4715	70.6082	75.1875	80.3856	67.9759	74.4346	108.859	97.5429	216.932	92.0075	95.1285	87.6336	67.6926	65.241	71.5445	83.9235	92.855	85.0113	50.5284	46.4437	59.9971	103.763	88.0313	102.036	67.9702	65.7971	79.7494	227.434
6	135.562	140.75	139.398	162.256	149.363	152.514	128.521	113.489	106.325	55.3824	60.3743	64.5258	53.2958	53.0585	58.9295	68.1133	77.1747	88.5567	70.3274	65.2065	68.9621	66.7864	72.8946	76.1231	79.5098	67.586	74.5283	104.272	106.598	216.583	89.8039	98.1757	88.8511	65.2577	66.2342	69.551	83.8189	97.5303	81.9432	48.1092	47.4301	58.9656	102.279	88.3594	102.184	63.7201	67.2889	78.5895	227.503
8	136.781	134.152	135.896	158.503	152.677	152.582	130.089	108.177	107.992	53.5519	61.5627	63.2468	53.1056	52.4068	59.1412	75.4511	74.9926	89.3762	67.9543	64.7263	68.6483	65.7254	68.1778	74.7909	78.4086	67.7093	73.2092	104.425	104.638	219.881	88.6128	93.5671	87.2934	64.474	65.7632	70.8504	82.8088	88.6019	82.5304	47.6831	46.6476	59.7417	101.686	88.7113	101.071	66.2727	66.4781	80.1529	223.684
10	135.958	134.122	136.047	158.728	145.751	147.704	124.544	104.767	108.856	54.105	59.2492	61.1178	51.7162	53.2737	57.4381	72.1573	75.6242	92.7519	67.0254	63.8972	69.1118	63.061	67.4623	76.9205	79.209	66.3866	72.4084	96.1805	101.752	216.394	86.2726	94.2221	86.1099	64.6345	64.5309	70.8523	80.621	86.8864	83.0706	48.0749	46.1271	59.6486	100.466	87.2227	101.427	63.8677	65.7951	75.0361	224.223
12	135.713	134.976	132.585	156.678	143.149	150.787	126.405	107.145	108.808	52.8543	64.5326	60.0795	50.2099	52.6567	57.6205	73.4634	77.5418	91.2626	66.5512	65.464	68.7956	63.4196	70.965	73.1633	78.7668	69.2002	71.8957	103.17	104.408	219.43	87.1038	95.2214	89.6434	66.8579	63.5793	71.8827	82.4958	86.6853	82.1622	48.0902	51.4575	59.3384	101.431	89.3115	102.719	64.1077	63.275	76.9891	228.64
14	129.38	136.586	140.895	153.673	146.264	146.741	122.769	114.038	107.778	53.6991	59.344	64.118	50.9979	50.9437	58.8773	69.8764	77.4646	88.1418	66.5404	65.4543	68.9773	63.1352	72.304	70.4743	80.8217	68.3624	72.619	104.669	104.302	219.392	88.6307	90.0948	87.497	65.6756	62.2406	69.2304	86.9702	96.0023	85.474	47.0454	49.0231	59.3064	102.827	89.6598	103.12	65.0178	64.3934	77.4629	225.619
16	130.728	137.364	139.858	155.87	147.486	148.078	122.821	110.842	101.729	58.3377	64.7937	66.4475	50.7784	51.3676	57.115	67.9472	84.1844	89.0402	66.6013	64.6997	68.9897	67.3099	67.2581	73.858	80.5735	67.4631	72.8823	101.425	98.9323	214.562	87.4949	90.3194	86.3329	66.5655	63.9435	70.8457	87.657	90.6644	90.5369	48.1431	46.8148	58.144	100.993	88.1773	102.821	64.617	66.1277	75.9895	225.104
18	130.697	131.302	134.171	158.944	145.215	145.937	123.168	110.32	106.098	57.1473	64.6057	63.7198	52.7161	51.7337	58.156	69.5189	74.415	88.006	67.345	64.5134	68.0296	65.3715	69.052	72.3809	80.4399	68.7315	73.1129	97.1072	102.75	215.538	88.8643	91.8703	88.5299	66.0797	64.6072	70.3472	88.9061	85.4055	85.2992	48.7926	48.0242	59.2937	103.762	88.5895	102.652	65.8929	63.8534	75.4057	231.581
20	136.028	133.225	134.719	158.396	145.279	152.594	121.35	106.571	112.526	56.4742	62.9184	62.5928	53.0181	52.0316	60.8928	69.5388	80.9619	90.7536	66.6258	63.9015	69.4086	64.9949	70.4306	72.2607	79.1627	68.2282	72.7648	93.7547	96.2023	217.964	87.672	91.1978	89.6102	63.3643	64.9422	72.5834	85.9693	89.8633	92.8692	47.8311	46.717	60.4142	102.13	88.3415	104.454	65.3455	63.2298	77.4501	226.681
22	133.027	133.994	137.987	152.058	148	164.868	121.137	100.493	143.86	55.2252	59.9826	85.0312	51.4513	51.2405	119.176	69.4519	74.7415	104.561	155.165	64.0126	77.0323	133.105	66.1302	94.8149	97.1232	67.3553	80.8127	112.089	103.892	244.821	93.7918	89.3257	90.491	67.4982	63.5893	73.8355	96.4643	88.3127	106.765	84.2841	46.6873	96.9175	146.192	87.2754	120.847	108.809	62.2758	90.4249	313.69
24	127.268	99.617	149.658	139.935	121.24	167.989	145.411	125.876	150.299	128.567	59.6873	91.2943	146.998	58.7508	153.187	90.1406	71.0938	110.506	132.885	66.386	80.7817	120.47	63.9923	109.881	91.7352	69.0519	82.6413	111.644	101.259	253.168	93.167	93.8483	92.9107	68.3225	61.1808	73.1065	96.4891	87.8197	107.309	72.178	47.5445	98.8763	142.71	91.956	131.056	100.57	57.0584	88.257	312.125
26	101.065	73.9213	150.487	128.112	104.161	165.866	146.922	132.244	149.402	127.978	57.3435	90.839	148.693	58.7583	162.452	81.3802	63.9335	117.283	115.625	67.5763	81.205	100.408	63.3973	113.232	88.6224	70.5122	83.7479	106.787	96.6229	258.227	89.9399	97.6195	94.409	65.2139	60.6342	72.7009	92.7547	85.9705	120.645	63.271	49.0034	94.2702	138.695	94.5683	129.555	94.8655	55.8508	86.7979	309.654
28	77.3156	57.6932	157.442	124.621	93.1338	166.571	146.128	144.128	148.744	119.16	56.145	89.6688	123.843	62.3388	148.127	77.3691	56.3036	116.179	108.525	68.2584	80.0549	94.1621	60.553	107.871	91.1067	70.3052	81.6714	104.19	92.6493	252.401	92.4254	96.1986	95.9454	63.2862	60.0241	70.3528	95.8362	85.6746	117.799	60.415	48.9535	89.8787	133.336	95.9308	124.695	86.2321	54.5589	85.1199	310.761
30	64.6763	51.7966	148.218	118.034	91.3397	165.522	146.535	151.567	146.062	109.738	54.5538	85.098	109.135	61.6268	133.512	76.9987	53.4116	115.937	113.278	67.6088	79.2738	94.7461	61.1544	105.175	91.0302	70.3098	80.4873	101.528	93.3001	244.948	89.659	93.2921	87.3685	64.5483	60.2904	68.4987	96.0007	82.6975	120.112	57.8195	48.272	80.9749	133.81	94.1555	118.787	84.0975	52.385	84.2392	314.967
32	54.9323	44.0662	151.491	111.492	89.9449	163.484	151.166	153.881	134.229	93.431	54.5583	84.8268	106.336	62.4559	112.064	72.6406	50.5027	110.506	90.8201	69.9354	79.1225	86.6368	60.7543	93.6381	86.0904	71.3534	79.2219	90.4302	94.7784	239.978	87.3256	90.9167	90.9331	63.8505	57.9241	72.6414	87.0955	82.8168	108.412	51.6874	47.5649	74.1659	121.942	97.7127	118.002	72.4421	52.3007	85.8943	269.177
34	74.9925	61.1879	148.971	124.565	99.4905	161.257	134.503	132.849	127.312	78.3645	52.817	89.6614	80.6279	58.5118	90.5555	64.0277	50.0887	103.69	80.5584	66.9895	77.1764	75.4145	64.9271	85.7108	82.3619	70.5686	77.9665	95.4679	92.169	231.371	87.7135	91.9221	91.0202	61.601	62.3493	74.2366	85.0884	82.8536	103.069	49.3065	45.9984	69.8078	114.164	94.0758	114.539	65.0617	51.2514	84.4633	248.869
36	95.1399	87.4734	150.155	132.595	115.354	159.605	127.415	132.844	111.852	70.8256	52.3476	81.161	72.8709	57.1194	78.5624	60.9467	58.9545	91.8105	78.8718	66.586	72.8444	72.0617	68.8896	85.9972	81.3566	69.8752	76.1183	100.211	107.745	223.739	89.4318	89.9608	90.3944	65.7247	65.4716	73.8969	85.5491	82.1685	97.523	49.9858	47.0614	66.0187	110.855	95.008	107.655	62.208	59.4041	82.5118	246.944
38	112.091	111.036	135.932	140.877	124.068	156.737	125.401	122.956	109.331	66.4697	50.6751	74.1849	67.8804	55.6634	72.1295	62.5209	60.5016	91.0792	73.534	64.5885	72.1281	67.9882	65.6432	84.233	80.0991	67.7224	77.0835	91.4482	99.806	226.977	90.8629	90.3944	87.088	65.2691	62.5581	76.5149	83.945	76.8462	95.6538	47.8706	46.9255	64.7463	107.516	91.2482	107.524	62.7224	61.8537	84.7981	238.609
40	117.415	126.723	138.669	143.847	130.51	159.997	123.625	115.595	106.057	63.2121	50.0976	73.4574	62.6928	54.3122	69.6921	62.7252	62.5135	91.9644	71.6504	63.3552	70.9523	66.1865	62.8208	82.2927	79.1057	66.473	75.4401	90.0407	103.017	221.552	93.4811	88.3077	87.1523	64.9733	63.3009	75.8909	80.8639	82.0003	94.0634	48.8797	45.5676	63.5786	106.894	90.0182	104.663	64.7657	63.9498	82.6712	238.301
42	132.708	127.902	141.882	148.541	134.024	155.946	119.95	104.516	105.815	61.0013	50.0424	71.0813	59.3848	49.7026	65.739	61.1878	56.7634	88.2572	69.4148	61.9731	70.5567	64.4522	60.1431	80.6745	80.0132	66.133	74.7914	92.7077	106.667	224.118	96.5615	85.6457	83.5671	66.329	62.1871	74.1045	81.3384	76.75	96.8266	48.5454	45.5136	61.9312	107.074	88.143	102.56	65.3058	61.9976	82.5992	234.328
44	136.819	133.199	137.741	150.139	137.156	154.591	121.797	103.995	109.955	59.3688	50.8695	71.9456	60.3846	49.7572	64.6054	63.2743	64.314	87.9808	69.2743	61.7516	69.8191	62.921	59.4138	76.8499	77.4029	65.3712	73.4524	90.0169	104.857	221.369	95.8802	88.1935	86.4771	65.854	62.7528	74.3681	87.9007	90.6023	90.4588	48.9806	45.6027	61.4146	104.954	89.1612	104.208	65.6155	63.8694	79.7861	238.6
46	126.258	131.415	139.173	148.77	136.374	154.162	120.196	108.004	109.088	57.7005	51.4414	74.2935	57.0287	53.2181	63.4324	62.327	64.0193	83.9657	68.7765	61.7856	69.0429	61.9568	62.2368	77.7231	77.6138	66.9491	72.9613	92.8677	112.823	219.915	90.8009	88.0247	84.305	64.9579	63.4377	73.6338	83.9349	84.3561	88.4025	47.9715	48.5982	60.9373	104.76	90.098	104.051	67.4075	68.4622	76.6694	228.846
48	126.552	134.914	140.926	151.677	136.009	151.51	119.144	103.07	103.33	56.671	50.6699	76.5717	58.0634	53.6778	62.1498	62.5156	62.1623	84.8229	68.4564	62.0003	67.4349	62.2184	60.3065	77.9966	78.5689	64.0577	72.5205	95.2337	102.933	225.321	95.6847	87.1402	85.1454	66.1119	62.0962	71.877	90.2168	79.2621	86.1195	48.2675	47.5482	60.6725	107.273	88.7175	102.185	66.8963	66.6837	72.0411	237.179
50	129.544	140.776	140.38	158.091	140.469	147.799	119.023	106.958	106.811	56.652	50.238	75.1863	55.9339	51.8613	62.088	62.1354	62.0923	81.8692	67.7003	62.9654	68.7304	62.4002	59.7317	73.9269	77.7859	64.392	72.1156	94.0606	113.926	227.924	95.1457	89.375	83.4203	65.6925	61.2436	69.4099	88.4992	75.8738	87.8887	50.317	47.0268	60.6211	106.617	88.0643	102.531	66.4481	65.0817	71.4401	238.316
52	136.661	140.346	131.176	153.032	144.928	149.951	118.143	105.552	109.687	56.8798	50.528	69.7103	57.1109	52.2748	61.229	70.2144	62.2013	85.091	68.7983	61.9522	68.4558	61.6511	63.1433	79.8259	78.2954	66.3356	71.7319	93.5183	116.296	228.639	90.3253	89.4324	82.963	65.5546	62.9595	70.8954	85.6732	75.4856	84.9547	50.7207	47.2949	60.0384	105.899	89.5623	103.976	69.1109	64.4781	69.5156	239.958
54	134.726	144.244	135.052	157.849	142.723	148.864	117.463	100.407	107.968	56.9045	49.3525	66.8554	58.3492	48.2123	62.013	72.6583	58.3376	80.5522	68.0808	61.0326	67.7813	61.8546	63.6089	78.1692	77.0931	64.8056	72.4394	89.4107	108.945	229.251	89.6274	87.4764	82.4157	67.1066	58.9635	70.4446	82.0203	74.9273	85.9288	49.4775	46.4458	61.1287	103.805	87.212	101.904	66.6257	63.4925	67.4567	227.887
56	133.549	141.09	128.745	153.021	144.127	145.132	117.587	100.345	107.936	55.6586	48.9946	62.8641	57.2463	49.6999	59.1297	74.465	59.0791	75.1495	67.7802	60.076	67.5137	61.4079	61.2017	75.285	76.5995	63.3427	72.3409	89.5353	111.958	224.636	88.3256	87.7624	82.3282	64.6633	62.844	67.8875	85.1753	74.996	82.0791	48.4902	45.6385	60.108	104.142	86.821	100.104	66.4817	61.9684	69.527	229.064
58	135.311	141.064	134.857	155.277	144.116	146.989	115.313	107.108	110.201	56.3229	49.6708	61.9672	56.1385	51.2208	61.8731	69.8353	66.0328	75.9641	67.8703	62.3886	67.9158	60.6503	60.0018	73.3921	75.9424	65.4867	71.5298	85.4387	112.901	227.806	87.1287	88.4892	81.6031	65.6463	62.1335	70.4166	83.4374	75.2045	83.8184	47.6396	46.0327	60.3112	103.768	89.1915	102.18	64.1258	65.9857	69.0947	227.278
60	132.08	141.903	133.563	150.092	144.396	145.441	113.097	109.474	105.312	56.3981	50.6611	59.9028	54.6657	53.5554	60.026	62.121	67.4774	76.4303	70.431	63.3529	66.3606	62.0726	64.6181	74.0773	76.3877	67.3076	72.4156	87.8243	120.289	226.32	87.8223	88.7992	83.5927	63.6386	66.4478	65.4733	82.9647	76.9481	84.4949	47.1252	47.226	59.6173	105.511	90.2032	100.866	64.4242	65.9502	67.5023	232.125
62	136.668	139.3	134.187	154.907	141.703	143.617	115.363	110.003	106.771	56.8362	50.7573	59.2336	54.7567	52.5637	59.9139	56.5466	67.4621	75.9204	69.3239	63.0695	66.0875	60.2222	67.8201	70.9127	77.9584	67.6752	71.6472	83.9153	126.747	221.742	88.344	86.8287	81.8122	64.8208	63.1085	65.8193	82.3986	77.1969	91.7843	46.4846	47.1357	57.3744	103.159	90.5175	99.4374	66.0503	65.6752	68.2149	229.289
64	132.794	133.82	130.296	144.331	137.748	143.208	113.297	105.786	104.675	55.3063	50.4315	58.8941	56.0345	52.0495	60.6336	59.5629	67.7278	70.2914	68.9877	62.1109	65.7158	60.8247	62.8276	68.5308	77.4625	65.3994	70.9976	95.1686	127.342	222.114	88.3044	84.3666	81.7172	63.7038	63.5156	67.1723	81.0155	79.0826	83.9586	47.9621	45.8848	57.9273	104.76	89.4618	98.8785	65.586	65.101	68.6505	227.632
66	134.072	138.726	136.631	148.078	137.519	142.746	114.553	111.607	107.167	55.8488	50.3072	59.4377	57.2159	52.1115	59.7279	58.1906	65.4158	76.3942	68.5736	61.788	65.2171	61.7953	65.0139	72.4717	76.7475	65.817	72.322	97.3209	120.451	223.111	86.8989	86.3087	78.709	67.8927	62.2734	65.3397	80.626	76.5626	80.6818	49.1562	48.0773	56.3879	105.386	88.5228	99.5203	67.1598	69.2044	64.787	239.552
68	139.667	132.849	130.656	153.555	138.95	147.53	117.716	107.131	108.663	55.9405	49.7221	59.0134	59.7599	52.0717	57.4893	61.0463	65.7695	76.3682	67.0329	62.0908	66.9967	59.8032	62.2552	70.5166	76.5504	65.4432	72.1931	90.1919	115.619	222.316	85.5293	86.6012	78.9735	66.3975	62.3269	65.4511	79.6109	75.3277	81.0347	47.6739	46.2337	57.5084	103.9	87.4223	103.551	68.3762	64.5425	67.7995	229.414
70	133.357	137.108	131.906	149.926	139.128	144.784	119.508	107.614	104.925	54.7926	57.1519	58.8918	56.3702	48.2551	56.6011	63.1356	61.1897	79.4485	67.862	59.8754	66.2106	61.7112	60.0467	68.8882	77.0107	63.8976	71.4736	96.9597	118.871	221.885	85.6833	88.6568	78.185	69.2095	63.6239	63.5256	81.283	80.7452	87.1507	47.8314	44.6947	55.9004	106.227	87.0763	100.976	68.0465	62.9219	69.5295	234.323
72	134.386	141.535	132.141	147.627	139.513	143.159	124.156	108.136	102.499	56.0829	60.0919	57.7207	59.0749	51.7653	59.7804	69.8874	62.4005	79.2267	68.0636	60.3463	67.0052	60.8129	70.6648	68.0831	76.305	66.0262	70.4544	101.981	120.412	220.618	86.6269	83.8415	78.6331	67.5057	64.4551	65.4348	84.6268	82.013	82.3808	49.0685	44.857	56.8716	104.57	89.0522	99.9617	67.9376	61.5176	65.912	227.855
74	134.897	149.445	135.523	145.997	144.657	141.023	124.758	108.264	105.444	55.9398	58.4446	56.9621	57.5143	54.5859	58.6224	76.0014	67.4555	80.489	68.3927	62.556	68.9048	61.2026	67.7626	66.5555	77.6029	66.2471	71.1486	97.966	121.142	217.228	86.8425	86.7802	76.5455	66.4652	64.8674	65.0204	83.0207	84.0602	82.2229	49.3205	46.1778	56.0625	104.932	91.2601	99.8888	70.539	62.7743	70.1104	233.764
76	134.096	145.508	136.025	150.088	140.149	147.861	123.984	101.583	105.549	56.4349	55.9065	57.5489	58.4066	52.0477	58.4522	89.1122	64.7754	80.0643	69.4253	62.7874	69.161	61.1576	64.8635	71.6322	77.8946	66.1293	72.2688	99.6629	113.117	220.445	86.5156	87.614	80.1245	66.0168	65.6255	65.1163	84.4139	80.8399	86.1613	48.1753	45.6018	57.2537	104.65	89.7374	101.733	67.5606	64.0342	71.7146	229.131
78	130.417	146.467	134.074	144.83	138.945	146.57	124.21	102.977	102.624	55.9624	54.6516	82.9896	57.6754	52.271	59.8355	80.0625	65.2438	83.1015	70.7721	62.963	68.4672	62.6997	71.7954	75.8624	77.7029	68.0298	72.4706	94.2725	110.124	222.566	87.6626	84.1151	79.0705	68.2868	66.208	64.8719	86.986	77.8451	88.2871	49.1296	46.8003	58.6811	106.402	90.1339	103.644	68.7516	64.6303	73.4965	232.971
80	138.285	135.092	139.493	142.507	134.389	150.772	123.092	104.162	104.37	56.0017	53.791	78.986	60.7296	52.1508	59.2832	71.3442	66.2105	85.3501	69.4813	61.1263	67.3398	62.4596	67.4198	72.0407	77.9989	66.9961	70.7647	99.8885	105.395	220.411	87.3932	85.5156	78.7931	69.9939	63.1368	65.8888	84.9991	75.0303	82.4445	49.651	46.0063	58.2907	106.458	91.5688	100.917	69.0425	64.2282	76.1817	233.818
82	139.671	140.005	139.112	151.179	138.745	153.825	125.184	107.355	128.617	55.1295	51.883	106.085	59.3418	52.726	104.098	67.1016	67.9839	101.023	136.113	62.2453	74.549	115.865	63.3543	91.5639	91.377	68.3494	79.0144	113.658	109.71	248.15	92.8921	85.871	81.7905	72.1964	64.9202	62.9928	100.254	77.0534	94.5207	69.7743	46.8045	66.1905	140.809	88.8772	119.844	103.146	65.2336	91.8143	308.155
84	104.041	106.174	147.261	126.817	120.576	154.296	150.828	129.097	136.367	104.278	53.4152	95.992	132.691	59.5985	131.748	81.617	64.9073	104.76	126.88	66.141	76.3638	105.178	64.418	121.614	86.6648	69.2517	82.4061	107.196	110.286	249.991	93.2822	83.6539	82.5074	70.4053	63.1654	65.4281	95.1946	84.1741	97.3504	63.9437	48.5698	67.1439	133.901	94.4411	125.573	94.825	59.3799	94.1974	300.03
86	79.1489	77.1339	144.422	112.398	100.668	158.942	154.963	142.124	138.774	107.854	54.9525	84.1388	139.035	61.2338	142.575	80.8922	59.0706	102.847	123.023	67.4252	75.3711	93.0451	63.9485	107.887	86.1929	70.7362	79.8406	104.613	102.807	252.711	94.2507	84.8227	82.5371	69.2892	62.6965	64.6841	96.682	83.1331	97.7627	61.4046	48.654	65.7041	130.36	98.3094	120.97	86.8621	55.7119	85.0721	301.297
88	64.5222	59.0783	141.69	125.666	94.6489	156.237	152.993	137.035	145.591	101.144	52.5741	77.0932	121.856	58.8908	144.845	74.6187	52.6627	103.377	113.086	65.4177	75.9876	90.2789	60.2806	96.1963	87.2995	70.0202	77.5951	101.38	95.3204	253.962	94.5479	80.6608	82.0894	67.7148	58.9907	64.5233	98.8293	80.8474	100.665	58.4152	49.4893	64.0324	133.535	96.4463	120.432	94.0547	53.0915	82.9464	297.326
90	56.7641	50.8536	149.445	118.944	93.2355	161.833	161.43	144.115	146.847	93.8233	53.2013	73.7453	111.646	62.9555	155.477	67.9559	51.0516	108.652	103.511	65.8114	78.9475	81.7941	59.979	95.1543	86.8922	71.8015	80.5251	101.31	94.6288	258.25	96.46	82.9342	83.4505	64.3348	62.5275	66.312	100.661	83.8817	108.254	56.2617	48.4182	67.451	130.639	97.814	118.448	91.4066	54.0058	85.5275	303.847
92	57.4993	44.0823	151.165	131.537	86.0165	155.489	161.042	149.618	124.949	89.2056	53.2781	66.1469	103.877	63.8167	109.116	68.8153	48.3022	95.5849	87.0098	65.1314	73.2442	73.4321	58.3184	86.5225	82.5611	70.2145	76.4421	104.426	90.3556	238.541	91.7507	81.6064	86.2141	67.0337	63.3068	65.7409	92.961	81.2967	95.3914	52.6896	47.0308	61.7127	117.048	96.2894	110.513	79.4247	53.8415	75.0451	265.194
94	77.9778	53.8064	145.646	136.14	103.626	147.039	145.946	142.921	117.156	76.8383	51.1036	62.1847	84.8587	61.8388	90.1054	60.2688	49.789	90.1001	82.8659	61.3682	70.0662	70.0829	63.0915	78.7478	80.433	69.9301	73.9865	96.8689	93.7326	224.823	88.4432	81.894	84.0104	68.0772	63.4961	69.579	88.8854	79.8502	91.3623	51.8426	45.7568	58.9881	113.241	94.8317	106.789	72.5933	52.1944	75.7095	254.874
96	99.8021	79.7933	139.811	135.041	111.492	144.938	135.237	128.781	107.973	69.2726	51.5775	60.5948	75.336	58.8364	80.3729	53.5922	54.7537	78.9913	74.3448	62.4345	68.3571	65.3618	62.6948	74.4165	77.5832	68.31	72.9811	92.5572	95.5705	224.668	85.9826	84.9148	86.4856	68.1693	66.0644	68.473	84.5215	81.249	87.5855	49.5275	47.0072	58.6022	108.259	93.6365	106.612	68.0909	58.7181	75.5204	237.584
98	108.922	101.792	142.589	136.056	121.995	145.611	131.261	130.642	107.307	66.3905	50.7065	59.9557	65.16	55.782	70.5738	54.1057	56.5184	76.4048	69.8292	61.6562	68.9305	62.9401	59.7416	70.4101	76.886	66.6701	71.5048	89.7781	97.2632	222.313	88.2241	82.2192	85.088	65.6612	64.478	68.4515	82.8045	74.7182	83.5071	48.3623	45.4791	58.3676	108.247	92.3483	104.266	66.5267	64.8275	74.0168	229.582
100	106.804	119.565	139.175	137.729	128.167	143.902	126.966	123.194	102.855	61.8699	49.5649	57.5559	63.5314	56.8461	65.6486	51.5294	57.232	71.8276	71.0254	61.4695	67.8773	62.7185	59.5688	67.8056	78.8266	66.8187	71.4684	91.5643	101.71	217.912	87.8871	80.0741	85.9435	69.319	66.5035	66.5767	82.2287	75.97	78.1614	50.284	46.8563	56.1207	107.475	91.5917	102.556	70.3697	65.0087	69.3516	230.759
102	120.484	124.671	140.381	146.352	127.179	144.755	129.469	116.083	107.282	60.9518	50.4878	57.2396	64.171	53.6814	65.3856	53.0866	59.3166	74.3148	69.9257	62.3932	67.7616	62.6809	58.6947	66.1756	77.2396	66.4771	71.7658	88.8189	100.512	221.365	87.4064	81.5998	85.5266	69.0795	65.4104	69.6264	86.6273	73.7677	90.2721	50.0127	44.79	56.8427	105.496	93.5481	101.321	69.2512	62.7978	70.9272	228.132
104	124.882	130.162	136.911	140.956	131.649	149.375	125.596	115.933	106.667	59.6224	52.2725	57.2351	62.0705	53.9465	65.7379	54.3244	57.4509	76.7908	68.2988	61.9087	67.7215	61.4984	59.0822	67.6964	74.6318	66.9373	75.4254	86.3199	102.963	225.017	85.0834	83.3351	85.0131	69.95	66.347	68.3268	85.09	75.9229	84.2962	49.2737	44.7561	57.0601	105.134	93.2764	101.913	68.7867	62.1602	71.4527	224.074
106	125.087	128.085	135.778	136.403	129.202	149.749	121.88	111.56	106.247	58.2679	50.2909	58.1321	59.7703	51.5509	65.5951	54.973	63.0371	80.8778	68.422	60.1844	67.3469	61.4852	57.7685	67.9617	75.455	65.2245	79.3267	88.3473	100.486	223.465	85.6248	78.6963	84.7783	69.1894	64.3083	66.454	82.9421	74.183	85.0397	49.9583	45.2217	58.0165	106.596	94.2602	101.694	67.445	63.7679	74.2839	223.041
108	132.975	132.211	138.118	138.724	128.971	150.527	121.101	115.171	110.376	57.2432	49.6637	59.0736	61.3934	49.7988	66.4773	60.4141	60.7272	77.6102	68.3954	59.5268	67.2084	60.7498	56.6368	66.279	76.9299	64.8598	80.2846	88.2977	99.5268	220.095	86.096	82.6685	86.1943	71.1089	64.8492	65.1377	81.2754	79.7427	83.5942	48.241	47.4088	57.3683	105.241	91.3345	104.078	67.6635	63.8726	72.3674	224.296
110	129.154		138.346	135.807		144.089	119.766		110.93	56.7986		58.2886	59.8176		61.8578	65.1538		80.4385	68.8126		67.5441	60.527		66.4328	76.6217		81.3752	85.7731		217.518	85.4003		80.9552	66.8993		67.3619	84.4841		90.6744	49.0329		57.2698	103.83		102.167	67.8229		81.3757	221.812
112	127.335		136.632	136.361		146.23	121.485		112.911	56.9622		58.6385	60.7445		65.7633	61.2323		73.2824			66.7926			67.1225			80.6992			217.997			81.5831			68.205			90.4794			58.5159			102.205			74.6671
114			138.062			143.276			109.215			58.6957			62.1943			73.9853			67.3301			71.5555			80.4527			217.98			78.2575			67.2739			89.5905			56.9707			103.046			77.3323
116			137.607
Slice 2
	Cell 1			Cell 2			Cell 3			Cell 4			Cell 5			Cell 6			Cell 7			Cell 8			Cell 9			Cell 10			Cell 11			Cell 12			Cell 13			Cell 14			Cell 15			Cell 16			Cell 17
Time (s)	[Ca2+]1	[Ca2+]2	[Ca2+]3	[Ca2+]1	[Ca2+]2	[Ca2+]3	[Ca2+]1	[Ca2+]2	[Ca2+]3	[Ca2+]1	[Ca2+]2	[Ca2+]3	[Ca2+]1	[Ca2+]2	[Ca2+]3	[Ca2+]1	[Ca2+]2	[Ca2+]3	[Ca2+]1	[Ca2+]2	[Ca2+]3	[Ca2+]1	[Ca2+]2	[Ca2+]3	[Ca2+]1	[Ca2+]2	[Ca2+]3	[Ca2+]1	[Ca2+]2	[Ca2+]3	[Ca2+]1	[Ca2+]2	[Ca2+]3	[Ca2+]1	[Ca2+]2	[Ca2+]3	[Ca2+]1	[Ca2+]2	[Ca2+]3	[Ca2+]1	[Ca2+]2	[Ca2+]3	[Ca2+]1	[Ca2+]2	[Ca2+]3	[Ca2+]1	[Ca2+]2	[Ca2+]3	[Ca2+]1
0	137.465	124.839	128.211	51.8234	44.021	63.1353	127.629	120.375	103.715	161.991	137.896	141.866	56.6847	50.9812	51.0882	109.993	111.638	107.471	84.3324	92.48	87.7183	131.1	108.324	118.713	69.4652	62.4086	61.2289	60.3432	56.9862	61.2262	60.8876	63.8382	74.4566	75.7042	66.8628	66.6316	99.4651	87.2676	91.2891	106.598	88.1705	86.8902	77.743	74.6436	76.2462	54.8899	47.5016	39.9077	147.567
2	138.834	124.959	127.148	50.0781	46.7971	66.254	130.573	119.936	105.022	167.425	142.822	143.084	56.5912	51.5304	50.614	110.351	114.162	105.191	86.2151	89.1851	89.0094	127.452	111.294	116.965	68.8683	63.3081	61.6419	60.5394	56.9486	62.3024	58.3068	65.449	75.531	75.3654	67.4032	66.4583	99.4446	87.2964	90.8607	105.087	89.2767	87.2969	74.4086	76.8494	75.5424	52.1227	45.6745	41.9867	144.212
4	140.118	125.631	126.977	53.9284	49.66	66.743	132.974	118.468	104.605	171.738	144.819	144.071	56.4019	51.9286	50.4859	110.441	115.716	103.64	92.2938	94.6865	88.8272	126.086	109.88	116.752	68.76	63.6317	61.0059	60.5736	57.385	62.0721	62.2685	66.1975	70.9826	75.8392	67.6165	66.1822	101.818	89.2589	96.3115	104.636	91.0729	85.6187	76.9453	74.9481	76.652	56.0962	45.5357	43.2835	147.425
6	139.453	126.517	129.546	51.1566	51.0396	69.7383	140.828	122.9	105.125	164.664	145.955	145.532	56.4324	51.456	50.8807	111.706	113.372	105.039	92.8103	95.6538	91.3329	127.27	112.278	115.19	70.3959	63.8225	63.3505	59.6598	55.8454	62.6521	60.468	59.9027	76.0703	75.8396	67.3858	68.2936	101.013	89.1698	103.426	120.052	89.1582	85.3569	74.2967	74.2018	79.3151	58.3403	46.4051	41.5935	149.211
8	141.395	128.343	128.716	56.847	50.045	71.7709	136.72	129.74	107.437	167.033	146.469	141.568	56.6081	50.6815	50.6445	112.137	112.748	104.622	95.7502	94.6187	94.3068	126.947	111.261	118.078	70.9998	63.3811	61.5381	60.2023	57.0504	63.2965	63.7582	57.6962	74.3863	76.0445	67.3691	66.8894	101.276	88.5396	99.6789	112.11	94.0347	86.4615	74.7253	83.015	87.5534	52.507	57.4441	41.235	148.849
10	140.061	127.393	130.17	54.8964	49.7432	71.639	135.918	124.245	107.073	167.702	143.537	143.505	57.0162	50.4521	51.3198	114.881	112.681	107.067	99.4867	93.5403	88.3448	128.924	108.828	117.693	72.7696	62.5209	61.6024	60.9108	56.1927	62.2798	64.3645	59.0408	70.582	76.7941	66.1059	67.877	102.598	87.0023	102.455	110.681	90.3396	87.1397	77.7461	75.5372	83.5457	53.5886	51.5277	42.6327	152.648
12	138.41	126.855	131.447	51.5873	49.9605	73.9854	136.398	120.374	106.19	166.925	140.527	143.574	56.3375	49.3523	51.5448	111.325	113.047	105.972	95.1596	86.1171	87.9257	124.489	110.1	116.444	71.6223	61.1123	61.2328	59.379	55.8057	61.3953	71.7402	56.6065	66.9822	75.3764	64.9082	67.5487	101.363	87.8341	100.304	107.086	87.1866	87.2672	75.2575	73.7729	80.3467	57.6249	49.6574	44.8158	152.204
14	139.342	130.3	131.964	57.2185	49.5558	74.5573	131.932	124.552	106.924	167.52	143.691	143.03	57.0098	50.2885	50.5822	113.65	114.214	104.375	90.7813	89.7317	91.9325	126.301	109.869	118.431	70.8453	63.6785	59.9377	58.6764	57.6519	61.1672	66.2957	54.089	64.3502	73.728	67.7891	67.2888	101.558	87.0421	99.3743	106.004	88.2498	86.4026	75.4783	73.4503	79.3703	58.2085	52.2171	49.7555	157.556
16	136.919	128.505	133.402	56.3306	47.4708	71.5194	136.248	121.101	105.817	163.524	142.702	143.469	56.8127	51.074	50.6908	116.215	111.64	103.981	91.3743	89.2681	91.458	126.096	110.329	117.226	69.3236	63.8182	61.3927	58.6041	57.5773	63.0248	61.0859	57.9668	67.0196	77.4482	67.086	69.0829	100.481	88.8391	94.9859	103.501	90.0192	87.2089	74.0681	70.3983	80.4378	58.631	59.0425	42.1591	150.317
18	136.622	125.945	134.719	58.5245	48.3867	72.117	134.114	119.542	105.232	166.777	140.748	143.254	55.5107	51.2059	50.8232	117.258	110.998	102.746	89.824	94.5814	88.1799	124.061	111.665	116.826	68.8233	63.7077	60.6471	58.9895	57.3401	63.111	64.5309	61.3199	64.9803	75.6869	68.3581	67.3312	99.2827	88.5279	98.1068	101.995	90.0756	85.7953	74.1668	74.1196	80.1208	50.6713	55.2884	39.7719	148.69
20	138.893	124.119	132.418	55.5237	49.4584	69.7477	148.034	125.881	103.21	164.529	145.36	143.206	56.6433	50.878	49.5523	113.304	109.029	112.498	93.845	93.0023	83.8403	124.66	111.726	115.426	68.6383	61.7516	59.8441	59.9451	56.8291	61.742	67.4435	59.3757	67.471	73.9091	65.5675	65.0525	99.9191	87.3249	97.4476	101.385	88.7119	83.395	74.5487	74.391	76.9527	54.3425	48.9195	36.2735	148.864
22	139.28	125.58	128.841	54.3094	48.538	67.7018	139.088	127.415	105.575	160.932	146.234	141.481	57.0641	50.34	49.9919	114.944	111.358	111.527	89.5883	90.2619	89.5444	124.808	108.587	114.627	68.3367	61.7357	58.5189	59.4004	58.2662	62.2627	61.4935	62.0284	66.3583	74.4065	66.4016	66.9416	100.168	88.0043	93.2313	102.994	87.879	84.1353	75.6121	73.1032	76.1429	53.7726	45.8868	38.5144	152.583
24	148.203	129.625	135.421	66.593	50.5741	70.7814	153.605	131.77	111.732	198.519	169.49	152.025	61.3444	53.6395	53.016	118.941	112.679	113.58	86.1342	85.7338	94.8499	112.826	95.9764	119.642	71.9511	63.2178	61.1177	61.4796	57.4732	64.1149	108.757	58.5497	68.866	77.7595	66.558	70.0905	104.078	88.9722	94.8526	162.208	91.3713	105.909	81.8914	74.0157	80.075	55.3595	52.2899	38.6764	154.916
26	147.905	130.849	139.095	74.8338	50.9022	73.6628	155.589	129.385	113.551	204.585	163.437	154.868	61.9082	53.0155	54.1128	120.472	118.098	115.542	81.291	78.5242	95.547	100.199	84.3306	120.216	72.0726	63.0693	62.1254	61.7752	56.5456	63.0806	120.19	57.9581	69.8305	77.377	66.7588	70.454	106.346	88.6008	93.2216	158.376	88.9363	123.028	78.9736	70.1404	79.526	61.5735	49.0216	40.8774	154.87
28	149.374	130.17	139.027	88.1186	48.9092	75.5809	145.812	132.345	115.511	205.233	167.822	157.324	60.7821	52.3986	55.3612	125.332	119.231	114.919	77.0994	77.9967	94.5504	93.4299	78.8516	118.564	71.4198	63.9972	62.7923	60.4096	56.5707	63.3126	116.695	55.3906	69.9795	76.2961	67.3194	68.5525	103.279	87.9972	92.4964	139.483	89.9961	127.875	76.8349	71.8698	80.8661	52.4777	44.5281	37.9754	150.464
30	153.686	131.182	140.82	96.2761	50.8751	79.606	151.411	132.124	114.661	208.785	170.375	155.85	61.7151	53.2964	55.9016	123.741	118.771	115.69	79.6106	77.365	102.667	90.9263	74.5302	118.341	71.4192	64.4113	62.8995	60.1507	55.0392	62.6198	114.144	54.67	66.3604	76.1077	67.5554	67.6624	102.571	89.1977	91.6671	129.232	90.2685	119.925	76.8211	72.0937	80.6364	50.0815	47.8496	43.0203	151.072
32	157.358	133.794	140.397	100.564	53.2213	76.5902	148.012	133.848	116.531	202.665	174.342	155.704	61.4284	53.2887	54.7829	125.686	117.596	112.578	80.8802	76.1565	97.7621	88.5537	80.7632	120.217	70.9727	65.1561	61.0692	60.9379	56.0779	60.6491	107.058	53.6346	68.4598	75.563	68.2652	67.5692	102.198	88.8486	90.655	124.319	91.006	109.892	76.6053	71.2038	77.1198	49.4121	45.9437	42.3204	150.308
34	153.747	128.557	137.245	99.6449	50.5189	78.3128	134.64	124.717	111.438	191.762	164.729	148.046	57.9803	52.2476	52.9581	121.301	115.905	111.896	85.97	80.2343	96.0261	86.9522	86.3399	116.777	72.8851	63.3735	59.9472	58.7849	55.9817	60.268	88.6824	58.8876	63.244	75.592	67.5149	67.2506	99.6196	87.5828	88.4317	129.502	88.4321	97.4299	72.7824	70.2439	76.0431	55.0899	48.4511	43.9646	154.785
36	149.358	126.816	138.161	99.5317	51.5095	75.0767	132.194	127.799	109.979	172.167	155.22	149.794	57.9299	51.5414	53.8693	115.61	108.88	110.559	91.9714	84.2046	98.2795	102.274	100.889	115.184	70.5751	61.0736	60.6813	57.4352	54.8145	60.603	72.9882	59.0523	64.9292	74.9304	67.7751	67.4333	97.7321	86.8387	87.3568	116.498	87.3387	93.3787	73.8268	67.9447	79.6081	51.4529	46.2831	38.8158	153.881
38	148.915	125.599	135.607	93.3776	52.8701	72.8388	127.51	120.927	110.557	170.623	153.784	147.449	57.2743	51.2786	52.0036	113.622	105.504	106.636	96.3232	86.9761	98.6051	111.961	105.958	113.714	71.1659	62.4706	60.3732	57.3743	55.1819	59.6638	62.8772	60.8943	67.7528	75.4978	68.2919	66.6078	98.625	86.6289	88.884	110.799	86.6714	89.4779	72.7719	69.9513	77.2739	52.6658	47.5304	36.9486	159.671
40	145.45	124.544	134.066	81.2103	51.401	73.1189	132.848	114.639	104.994	168.88	144.527	145.589	56.622	50.5561	52.3237	110.289	101.354	105.704	90.5428	79.5055	95.194	111.545	107.439	116.596	68.4801	59.9972	60.2978	55.8447	53.1833	63.585	54.9341	61.6605	63.4186	72.0167	65.8131	67.1874	96.5716	85.0292	89.7526	106.778	85.2061	89.3663	71.1293	68.553	78.4251	48.308	50.1928	36.1828	155.529
42	145.457	122.248	132.354	81.156	52.5685	72.2478	136.633	116.982	105.298	162.866	148.157	145.269	55.9394	51.7421	51.6297	113.194	102.368	107.457	86.5175	84.6893	96.0739	116.631	112.573	116.344	69.2404	61.8833	58.1397	56.9006	55.0508	60.7268	58.4586	63.615	71.0947	72.7648	66.7416	67.762	96.8555	87.376	89.8163	104.803	86.8539	87.1751	73.0098	70.6635	88.7591	49.9116	47.253	41.3137	150.823
44	142.407	121.769	130.938	74.5159	51.9976	70.3883	133.246	116.301	105.589	159.607	145.344	146.336	55.9103	51.6795	51.0668	110.816	102.493	108.761	90.7824	84.7951	92.5399	117.132	108.266	116.391	69.5036	61.7732	59.7948	56.5359	55.0974	62.4478	52.7852	60.4559	69.4508	72.2558	67.1721	68.1512	97.2304	87.9096	88.7957	104.588	88.2946	86.7125	73.0883	72.5137	80.4572	50.6099	45.4544	46.4259	142.609
46	140.51	121.692	130.622	69.4569	53.8021	64.9238	129.521	114.903	107.308	161.846	148.236	143.31	56.1803	51.3056	50.6386	111.217	104.635	106.996	91.3897	87.903	85.5629	119.297	110.233	115.805	69.2019	62.913	58.8985	57.5728	55.6053	62.3615	52.2559	61.5389	65.9696	73.3415	66.5948	66.678	97.7634	88.991	89.9431	102.215	89.4712	85.2885	71.1627	72.8182	77.5155	53.91	45.7899	40.533	143.171
48	139.924	120.674	131.959	70.2643	52.2418	61.8112	127.358	122.831	108.922	157.715	141.301	146.958	56.2026	51.4765	51.4868	109.401	102.102	107.984	82.7651	83.6259	88.3117	121.67	114.36	116.914	71.0244	61.1456	59.4679	57.1021	56.0174	61.3822	56.7856	57.9733	67.939	74.7677	68.6656	67.3029	98.0605	88.4607	99.7175	103.707	89.8624	86.8197	71.4616	71.3699	77.3514	56.0588	46.1903	38.8817	151.554
50	138.308	121.84	132.657	62.8172	50.1697	62.8621	133.846	120.258	112.113	160.242	139.34	144.256	55.7311	51.0153	51.4176	109.556	100.401	107.238	83.8363	84.8874	93.5032	122.769	113.607	117.613	70.0222	62.0015	61.4897	55.993	56.3581	61.4207	51.4653	55.9232	66.8016	74.9895	66.8253	68.3737	98.0364	86.5666	94.9543	102.062	87.3842	85.9568	68.6952	71.3367	78.2149	56.7763	46.8166	45.1938	141.739
52	137.412	124.63	129.505	62.205	49.296	60.6477	128.174	127.986	109.067	159.458	147.361	145.885	55.6037	52.1137	50.8866	110.239	99.6524	107.852	85.4624	91.5513	94.7967	126.189	112.3	114.169	69.6339	61.6813	61.6299	56.3795	55.8252	62.1233	50.9008	55.7702	65.7513	73.4578	66.374	67.4163	96.802	87.7787	96.6084	102.168	89.9787	84.9427	70.9253	70.8983	77.7412	58.6424	51.6915	46.1261	146.338
54	139.998	123.374	130.853	66.0323	47.9079	65.4988	132.02	125.373	112.346	157.673	146.464	145.445	55.0696	51.9542	51.8868	107.883	101.705	107.7	84.6889	91.1205	92.6822	120.262	113.792	113.471	70.7563	61.5138	61.448	56.3757	56.038	62.1845	61.1567	57.7637	71.1144	73.943	67.1308	67.3007	97.7084	87.9363	91.8326	100.787	87.6054	85.2087	70.1893	69.0418	78.1492	69.0431	52.1875	41.9014	143.229
56	136.635	124.294	128.244	61.7027	50.2183	63.8352	134.57	128.389	112.185	160.353	142.142	144.798	56.0015	52.2776	51.9157	110.097	103.489	106.145	83.4029	95.0885	88.0813	124.224	116.622	116.623	70.1157	61.3734	59.2619	56.4007	56.6299	62.4215	62.4701	54.883	68.5427	74.8821	68.4235	68.6183	98.3943	88.634	90.9211	103.021	88.7301	85.308	72.4925	68.8719	78.1672	62.2904	56.8153	48.8113	144.757
58	133.743	122.627	128	60.5525	51.582	61.9555	133.378	125.748	114.348	163.697	147.448	148.297	55.1057	53.8559	51.8739	111.952	102.403	107.408	87.0333	88.2793	90.7235	126.155	104.816	113.617	71.7201	63.0823	61.0893	57.019	57.2483	63.4531	58.6224	58.5848	70.3275	74.5722	68.6563	68.1111	97.1966	89.8593	91.6779	102.521	90.3908	85.7393	72.2087	70.9033	77.956	57.5638	54.4095	41.5997	143.615
60	134.132	122.579	128.722	60.694	51.8602	62.8575	127.328	122.814	113.915	163.84	145.416	145.926	55.5305	52.7454	51.4907	114.039	105.683	104.794	89.2965	86.7462	88.5435	124.14	107.436	116.158	69.4953	61.8999	60.5245	55.8151	55.8942	62.0225	57.2325	54.88	68.4447	73.7082	66.2881	66.8162	99.4025	88.2053	88.9038	104.059	88.5419	84.6534	74.291	70.3321	74.3165	55.8699	47.6316	40.5933	142.726
62	134.357	123.839	128.767	57.9724	49.4268	65.6806	132.015	118.661	104.013	161.389	140.259	148.433	56.2117	52.1656	51.0689	115.725	103.962	106.803	86.8929	90.3745	92.8223	123.471	110.529	117.811	71.5315	61.9693	57.6495	56.7418	56.12	62.9048	63.7008	52.7033	64.7503	75.4578	67.7236	65.3233	97.4926	88.6595	89.8476	104.137	89.5344	86.0877	73.4497	69.6162	75.9611	53.4201	50.4659	43.5083	139.344
64	134.843	120.662	130.066	57.5381	49.4542	65.4564	128.566	125.174	107.873	153.986	139.474	148.06	55.8443	51.5502	50.4896	112.848	102.807	105.784	84.1004	84.672	94.1205	123.285	108.587	116.646	70.6493	64.5041	58.9454	55.1887	56.3568	61.917	58.8032	46.9381	63.5257	77.3553	73.9008	67.1964	98.0134	88.3976	90.2988	103.639	89.5345	85.0327	69.3572	71.6242	76.4386	52.8934	54.6343	43.3074	142.526
66	136.558	121.128	131.436	59.4364	46.6955	66.634	133.919	121.551	110.743	158.61	140.388	145.329	56.5739	51.0047	51.6892	115.724	101.529	106.352	82.4281	87.8745	91.0855	129.719	106.472	117.812	72.7713	62.8699	59.2204	56.2813	54.9703	62.2801	56.0046	50.2727	65.9633	74.1823	71.1865	66.2959	97.8373	87.5092	89.6609	103.301	89.4534	84.6588	70.1844	68.2632	78.9754	53.6847	47.7966	45.7292	151.565
68	133.025	121.873	134.037	58.4138	45.5783	69.5776	132.181	120.9	107.534	155.624	147.795	146.125	56.4115	51.8335	51.9656	116.987	103.468	106.26	88.4917	81.5854	93.6625	129.527	108.867	117.785	73.1108	62.9397	59.2598	55.5966	54.9382	65.4538	54.5109	52.4002	66.4402	73.3321	69.9645	66.2143	99.1652	87.6725	90.8331	103.275	89.7259	84.9804	69.5072	70.3584	78.8493	55.2638	43.896	46.1588	145.681
70	136.099	121.607	132.877	57.7694	44.4545	67.3148	128.656	126.39	107.899	155.324	142.452	143.345	56.0543	51.0924	53.1409	120.989	101.684	106.861	90.777	85.7528	89.5997	123.921	113.116	117.091	71.159	62.3298	61.4182	56.4898	55.809	64.9153	61.054	54.511	66.6365	74.4636	67.3358	67.1455	98.8676	87.0757	88.9948	102.751	105.583	86.8378	71.0278	70.0843	76.6647	51.3151	44.3093	41.3399	145.15
72	133.805	126.348	134.323	54.2275	48.4703	60.6083	120.645	119.748	106.68	154.22	145.687	145.694	58.0509	51.8118	51.3794	119.69	103.086	106.714	87.1542	83.618	88.0053	119.732	111.456	116.346	70.6924	64.6153	58.8255	56.3608	55.9146	63.3915	57.845	52.7833	68.7122	74.6068	68.3065	66.1639	98.361	89.166	90.2709	102.455	137.791	85.6644	70.201	70.2037	77.5607	50.9001	44.3273	42.6505	151.149
74	135.304	126.22	134.434	52.3243	48.7979	62.8158	122.86	120.431	109.014	157.4	147.751	143.777	57.454	51.8397	52.1616	119.139	101.535	108.791	93.8045	85.2394	88.7804	120.788	108.629	114.68	69.711	64.1907	59.492	56.425	55.2899	67.1481	62.0693	52.5682	65.8261	72.9878	67.2266	66.7502	99.2673	87.4381	90.5015	103.733	115.614	85.9853	72.0027	70.8419	77.5006	49.6609	50.9555	37.5321	142.242
76	135.232	127.518	134.328	50.8748	48.1728	62.6905	123.724	119.88	107.496	153.277	151.04	148.427	56.2639	53.5118	52.5099	114.526	101.854	109.187	88.5294	84.4494	93.1968	121.929	113.004	114.277	70.2994	65.8049	59.4585	56.3587	58.0856	67.7539	69.7427	55.9631	66.7011	74.3113	68.6574	66.5197	97.3442	88.0977	91.8149	101.032	113.558	86.0234	71.4545	72.054	79.4139	52.8038	46.7209	40.5075	142.373
78	135.801	127.92	134.157	53.2367	47.9251	68.0967	126.969	122.925	107.731	157.68	147.575	144.508	55.4077	52.89	51.4694	113.427	99.7679	108.752	84.058	86.6913	92.1352	118.805	115.967	113.567	69.7704	62.9612	58.2815	55.5685	55.2753	64.9422	64.9971	54.3461	68.3542	73.154	69.7551	65.6739	98.4816	88.8191	90.4264	102.634	103.603	83.6708	71.5863	72.5624	74.7276	55.2012	47.3586	42.5309	151.876
80	136.419	127.7	133.977	52.4006	47.943	69.1129	128	127.974	101.977	154.387	147.239	144.96	56.0695	52.2385	52.0574	112.001	98.1295	109.974	88.9678	85.1598	96.0859	122.258	113.702	115.188	69.5021	62.1152	57.944	55.5581	54.8573	66.2248	67.4137	57.5834	69.8214	73.1304	67.1331	66.2138	96.4893	87.8157	89.6449	101.333	95.86	84.5643	72.4753	69.6641	74.9885	62.0103	47.1657	43.1679	145.737
82	134.529	126.259	133.637	52.5007	52.3577	71.7338	128.199	127.165	106.279	156.854	147.59	148.455	56.062	51.0994	51.5687	115.707	103.3	111.092	85.6326	90.5009	91.7593	127.246	112.216	116.992	69.6443	62.5304	60.7714	56.8492	56.2888	66.3727	64.799	54.011	67.1846	73.7217	66.9302	67.1077	98.4492	88.1695	90.9933	105.069	90.7259	84.8466	72.2344	67.6194	80.2448	64.6928	54.3417	44.1795	148.181
84	142.538	130.89	137.795	55.249	53.5766	76.6413	146.715	137.929	111.118	184.998	166.216	150.98	59.4317	54.185	54.8992	122.547	108.354	113.456	86.7642	82.0243	98.5678	108.31	95.9439	118.908	73.7866	66.1117	61.6284	57.9086	56.1977	65.3895	88.311	50.8782	65.5149	76.0675	67.3082	68.0271	103.165	88.5518	92.0764	156.922	91.868	87.3975	80.6863	67.9475	79.6757	57.208	48.2007	47.6229	148.23
86	143.349	132.307	139.256	55.4187	50.9958	77.8231	146.246	130.667	112.643	188.904	174.545	152.195	58.4896	54.218	55.2964	122.787	112.604	113.478	79.8361	75.5192	96.1995	94.9393	88.4704	120.525	72.6271	66.0852	63.9955	57.0396	55.6385	66.341	108.014	51.3191	65.3668	74.3242	67.6936	70.1884	99.3678	89.9782	92.6691	142.77	91.4071	89.6175	78.5626	70.4043	83.4106	61.7647	47.9959	43.9038	148.529
88	145.231	130.564	141.621	57.211	48.7042	78.5568	136.017	125.89	114.527	183.051	170.312	155.009	58.8334	54.1442	55.9084	125.025	113.233	113.122	87.2809	78.9836	99.2723	92.4483	85.8044	118.938	72.5821	64.4508	64.3246	57.4003	55.3461	67.2521	102.648	46.5247	67.2552	74.2209	68.4796	70.4213	101.24	89.0052	91.7295	126.946	89.6037	87.365	75.6209	68.1063	82.5075	57.9062	44.0728	38.9711	145.74
90	145.632	133.445	141.007	57.8327	49.9272	81.8027	136.883	130.722	110.097	188.771	173.312	154.208	58.6544	53.9134	55.7134	122.705	114.233	114.202	80.5946	80.2351	100.846	88.6543	83.9273	118.746	72.2309	64.9843	63.0515	57.1877	54.9752	65.724	105.585	52.1896	64.611	74.9655	69.2628	68.3601	99.3922	87.6317	89.1609	120.16	90.8907	86.2074	73.2647	67.2782	79.4321	53.5633	52.7098	38.0917	149.577
92	146.437	136.021	142.327	58.3353	53.6811	81.7045	134.067	129.238	112.613	183.624	163.207	154.895	57.7085	54.8097	55.5843	124.705	111.815	115.522	79.471	81.7106	99.5916	89.2546	81.7431	116.853	70.6154	68.0943	62.8776	55.9696	55.5616	65.1866	94.8375	48.6145	64.1583	74.4308	67.791	67.9381	98.5597	88.202	89.2861	112.514	90.5934	87.8499	71.3107	68.7917	79.3889	52.6259	51.3937	34.7903	146.001
94	142.453	132.944	142.023	56.7125	53.9556	82.7722	124.578	129.863	113.485	173.002	157.001	152.027	56.7451	52.6282	53.5457	124.217	108.375	113.256	80.2401	81.5596	97.0808	105.977	96.8303	115.138	71.9337	64.1274	63.3344	54.2248	56.1986	64.4858	75.6037	46.1369	64.3847	73.5281	69.1455	68.0795	98.9633	87.0989	90.0851	107.551	89.9143	85.6109	71.103	68.4676	80.5996	49.4565	47.1813	40.4323	145.491
96	139.423	131.573	142.042	52.9624	54.1027	77.0166	133.162	129.711	110.43	166.619	151.75	147.511	55.93	51.7834	51.852	122.38	109.282	111.418	83.461	87.6022	91.4379	112.52	102.761	112.071	70.0691	62.7895	59.9304	53.5071	54.6391	63.4961	64.2759	48.354	58.7503	73.8819	66.6446	68.638	97.2415	86.0259	94.4438	103.593	87.6784	88.6427	71.6796	64.4203	72.8878	46.3861	47.0149	35.1476	151.068
98	139.626	129.261	144.126	52.2184	52.381	77.5645	133.574	123.658	107.503	159.79	148.465	147.237	55.9981	51.4178	51.8216	116.725	104.686	111.405	82.6531	84.9717	90.5625	116.477	107.984	112.774	71.4274	63.6191	59.5473	53.8864	54.5146	62.5666	56.8427	53.8151	66.2943	70.5659	68.7138	69.0182	97.9054	87.7537	97.6686	104.462	88.1761	102.283	71.4608	65.4447	75.761	45.1484	45.5555	35.4555	149.63
100	140.202	129.905	141.818	50.1665	50.6223	76.5921	133.073	122.614	109.011	158.433	150.942	146.778	56.0337	50.8811	51.9319	114.34	104.367	109.268	87.9504	83.012	87.8126	118.365	109.707	112.82	70.726	62.2464	61.1657	53.3077	54.0896	63.0004	51.8673	54.4823	67.3287	71.0341	68.8853	67.4199	96.979	86.5059	91.9082	104.779	86.6338	94.2147	71.0692	66.542	76.859	49.5718	48.9431	38.6834	148.912
102	136.792	132.183	140.692	52.068	53.1484	74.2485	131.822	128.626	109.001	156.263	148.975	145.763	55.1714	51.0042	51.4761	115.031	106.325	108.892	90.0206	84.0453	90.5259	118.922	110.734	113.968	69.4143	63.97	59.2627	52.5599	54.7795	63.1565	48.7251	51.8962	66.2024	73.4002	70.242	66.6403	97.3384	88.8247	86.6829	104.915	89.9832	89.4907	72.4323	68.0385	72.6206	52.0671	49.908	36.5135	146.006
104	133.446	130.279	139.527	54.2573	50.667	71.6107	125.945	125.678	107.972	156.832	146.794	147.138	54.9543	50.8757	51.4998	113.408	100.725	110.721	83.3505	83.3031	86.6615	118.486	114.116	115.859	69.1838	63.8371	59.9874	52.8349	54.2194	61.4658	45.5578	56.1981	69.1573	72.1917	67.7364	67.255	96.6158	86.845	87.5558	103.105	86.4359	89.3651	70.7614	67.2587	79.0178	51.2391	43.9046	43.429	136.285
106	134.85	130.906	138.886	54.8637	47.3822	72.4636	135.875	126.898	109.682	151.069	143.637	145.017	55.4104	51.1187	51.712	114.096	100.682	109.41	84.6019	83.4448	87.8991	118.239	107.125	112.503	71.2999	61.2163	58.0612	52.518	53.4729	62.2185	48.0895	52.1373	65.0812	70.5621	68.1669	64.5052	96.4287	86.7267	87.7254	104.223	87.2431	86.3516	72.9781	68.717	88.2955	49.119	41.162	39.6486	142.404
108	133.282	130.995	137.652	51.7595	46.7386	68.1161	130.895	126.982	109.429	148.025	150.038	145.201	55.0263	51.2996	50.815	112.474	104.713	110.548	78.729	87.7755	83.8614	116.236	111.635	111.815	69.8103	62.5055	57.1365	51.5379	55.2174	62.7137	49.7507	49.9297	63.0568	71.1854	68.4724	65.098	94.7949	89.4992	88.1464	101.506	88.4377	84.2852	71.714	70.0976	83.0861	49.9654	42.8396	35.5885	139.178
110	132.233			47.9816			129.54			153.678			55.0178			111.935			76.3423			114.272			68.2998			51.1609			56.8283			71.8557			95.843			102.867			71.0842			44.9942			139.749
[truncated: 38 more columns]

## Sheet: 29_04_2021
	[Ca2+]1 in ACSF control; [Ca2+]2 in AP5+CNQX, [Ca2+]3 in AP5+CNQX+GZ (in nM)
Slice 1
	Cell 1			Cell 2			Cell 3			Cell 4			Cell 5			Cell 6			Cell 7			Cell 8			Cell 9			Cell 10			Cell 11			Cell 12			Cell 13			Cell 14			Cell 15			Cell 16			Cell 17
Time (s)	[Ca2+]1	[Ca2+]2	[Ca2+]3	[Ca2+]1	[Ca2+]2	[Ca2+]3	[Ca2+]1	[Ca2+]2	[Ca2+]3	[Ca2+]1	[Ca2+]2	[Ca2+]3	[Ca2+]1	[Ca2+]2	[Ca2+]3	[Ca2+]1	[Ca2+]2	[Ca2+]3	[Ca2+]1	[Ca2+]2	[Ca2+]3	[Ca2+]1	[Ca2+]2	[Ca2+]3	[Ca2+]1	[Ca2+]2	[Ca2+]3	[Ca2+]1	[Ca2+]2	[Ca2+]3	[Ca2+]1	[Ca2+]2	[Ca2+]3	[Ca2+]1	[Ca2+]2	[Ca2+]3	[Ca2+]1	[Ca2+]2	[Ca2+]3	[Ca2+]1	[Ca2+]2	[Ca2+]3	[Ca2+]1	[Ca2+]2	[Ca2+]3	[Ca2+]1	[Ca2+]2	[Ca2+]3	[Ca2+]1
0	50.4923	44.8961	48.6697	68.9756	65.91	60.1988	113.906	104.997	105.607	43.3878	40.6466	40.575	156.637	164.751	158.431	99.4789	89.2528	89.6952	67.2147	51.0411	50.7258	113.196	100.11	95.156	37.4006	36.554	38.0276	53.9038	51.8635	51.4829	124.556	117.88	103.402	170.607	152.424	142.948	145.292	134.001	135.034	112.543	103.102	105.642	115.469	112.818	104.32	64.5005	60.717	71.7799	59.9286
2	50.2095	46.2406	46.93	64.896	67.2366	60.2289	115.957	103.77	106.045	43.0382	40.5475	38.832	159.103	164.648	159.698	100.643	85.8038	88.9647	65.4109	51.4816	49.6568	112.177	98.516	95.0833	36.7084	37.5835	36.1734	55.1588	52.4269	51.4691	124.068	119.78	104.895	170.478	150.544	138.047	142.004	132.099	131.901	107.021	103.368	101.425	119.41	114.635	105.037	65.6862	65.9546	70.9655	61.0586
4	49.0868	44.9529	48.723	62.3027	63.1683	60.2758	112.605	102.868	105.014	41.3832	41.8489	39.1075	156.933	165.449	160.917	89.3644	89.9547	87.0052	65.1771	56.7637	50.5346	116.56	98.9606	101.262	36.9024	36.5255	36.064	54.4516	52.2641	53.5486	124.236	114.938	107.161	169.602	154.066	139.598	145.498	134.367	137.513	107.515	107.642	105.536	112.542	112.923	111.644	84.0566	61.7352	76.5827	60.9921
6	50.5718	45.4359	48.6951	61.7727	65.3214	59.3342	114.712	108.669	110.996	42.4504	40.516	39.9843	161.438	166.053	163.937	91.6705	87.0939	90.9318	68.4904	53.6803	51.5694	113.14	99.1414	97.7908	37.6154	37.0144	37.8146	54.7543	51.1236	53.7068	127.841	116.084	109.246	169.669	154.489	142.893	142.883	129.75	135.301	112.709	108.828	106.599	119.824	120.239	110.345	79.1735	60.5098	75.4085	60.5735
8	51.0664	44.1469	49.2979	65.704	65.7528	58.9642	115.057	106.092	107.389	43.0885	39.5163	41.2201	162.332	165.519	161.06	90.5535	83.6927	90.9428	67.0134	53.0187	52.0253	116.262	100.415	98.7927	37.5691	35.5513	36.8169	53.9579	51.7138	52.2283	125.886	120.202	105.527	175.357	150.001	143.406	145.722	131.514	131.99	114.641	105.932	109.535	124.055	113.354	102.848	75.6116	59.4953	82.3529	59.4964
10	50.6055	44.6186	49.235	63.7719	61.1832	59.4732	114.155	107.329	109.043	44.6647	38.5251	42.7497	163.555	165.519	159.876	91.0094	84.1108	90.9748	69.3316	50.4038	53.583	117.016	98.3079	99.4892	38.5798	34.6697	38.9797	54.6279	50.3425	53.7488	127.341	112.409	108.887	175.581	150.077	144.7	143.584	130.236	135.236	114.387	105.471	108.137	121.419	107.69	110.785	92.3912	63.5345	71.8456	62.5065
12	50.2175	45.5292	50.5143	62.2833	63.8856	58.9272	113.236	104.435	110.213	44.1593	40.462	40.3539	161.182	162.852	162.457	91.8248	82.8053	87.422	67.5262	51.4019	52.2244	106.882	97.8269	100.947	37.9437	36.1674	39.5082	53.6251	50.5189	53.2555	125.269	118.483	107.837	173.053	152.176	143.711	145.911	131.908	135.399	114.789	104.479	106.221	113.919	110.637	107.703	72.6811	65.2548	82.9704	61.7904
14	49.738	44.4477	49.5605	61.2344	63.4986	58.4971	115.668	107.35	112.019	45.8229	39.0849	42.0448	160.71	164.726	164.626	104.034	77.9987	92.8946	73.4905	50.9952	50.8925	107.467	98.7452	98.4904	37.0802	34.8811	38.8644	52.5143	50.6901	51.708	124.626	122.354	103.446	171.876	152.795	144.72	143.454	133.766	133.334	110.325	106.434	105.454	114.801	113.098	114.418	71.3958	60.6959	74.689	61.0823
16	51.2226	43.7192	48.89	61.96	61.3541	61.5111	114.638	107.758	109.162	48.5715	40.3955	41.6143	161.57	164.883	163.417	94.0521	75.2733	99.4251	70.2068	50.8834	51.7094	111.466	95.4869	99.3751	37.9139	36.5199	38.173	53.8851	51.6476	52.7656	125.405	115.511	108.509	174.659	148.439	141.69	150.684	135.297	131.511	111.523	103.702	105.833	124.01	112.39	110.086	68.3326	60.772	77.676	61.9278
18	49.228	44.8947	48.7809	60.9589	63.0277	62.5908	113.682	108.111	108.416	50.5426	41.7213	42.2471	154.917	162.729	166.188	97.1921	78.996	98.2144	66.745	52.491	51.4971	107.852	97.8528	101.167	36.0387	37.0472	39.4539	51.1928	51.6109	52.7897	119.766	122.046	112.732	169.33	151.837	145.356	141.077	135.594	134.147	104.888	108.375	102.833	110.424	112.288	112.857	63.1492	60.7262	82.1563	59.9197
20	49.9719	45.3135	48.6321	60.6769	60.8659	59.9855	111.326	104.573	107.638	49.4311	42.701	42.144	158.963	164.248	163.193	98.0061	81.533	99.8053	71.1563	52.3107	53.1904	105.42	100.298	101.417	35.8699	39.7627	38.6968	51.8808	52.1482	54.0634	121.459	120.249	109.457	169.459	152.097	146.346	145.947	135.276	134.571	108.525	108.951	101.423	109.626	120.396	108.974	61.9711	67.8179	75.1691	59.1488
22	49.3834	44.6289	48.1202	60.9477	68.0938	58.3188	116.072	109.884	110.318	47.1661	41.4361	40.6309	156.826	163.986	162.761	101.201	87.5141	93.2256	68.1303	49.3923	52.2806	113.333	99.8864	96.8407	35.5595	36.7672	36.215	53.9175	51.2822	52.4531	129.61	117.312	110.376	171.868	148.907	142.732	147.231	134.735	133.085	108.206	104.137	103.841	120.441	116.037	109.709	74.8109	61.9712	74.4595	59.9541
24	55.3687	49.2475	54.7213	84.7875	68.8582	68.3359	122.592	104.435	121.361	81.7547	46.301	48.9624	177.014	185.416	191.148	117.68	85.7784	111.095	75.9969	56.3882	60.3009	115.609	92.9294	109.252	40.1267	40.4815	41.2317	57.3797	53.3159	61.9474	128.054	120.422	120.427	188.289	155.141	158.645	128.934	116.873	141.401	117.829	107.899	117.055	106.938	97.436	118.315	71.1487	64.977	110.503	67.114
26	55.8762	48.4417	56.0798	79.9606	66.1825	70.1793	117.127	106.439	126.889	90.4663	45.8347	48.5828	181.51	190.714	198.866	108.777	82.7812	121.184	76.7889	56.7621	60.5209	108.5	78.0521	109.314	39.568	39.406	42.317	56.4318	53.9525	59.8326	126.75	121.134	125.485	193.571	158.35	163.921	113.822	98.8173	143.599	117.362	110.206	115.495	98.6149	97.419	117.59	68.0875	59.4713	118.65	62.3902
28	57.1253	48.5303	55.3635	80.3687	66.3422	76.4937	125.696	107.669	126.764	97.2972	47.7466	49.8728	178.719	192.804	197.548	102.407	81.357	112.985	78.529	55.2835	59.4389	111.02	79.4839	112.575	40.3253	39.8229	40.2568	56.1467	53.4549	58.7	126.049	116.014	126.134	202.976	168.601	166.27	113.002	91.4236	140.044	122.928	106.19	122.1	89.0754	98.6805	111.753	68.3533	59.4138	125.877	65.7217
30	57.5734	48.6883	58.0275	76.1589	64.3065	79.5586	114.495	103.199	128.797	97.5462	46.5158	51.4732	185.825	193.357	205.936	106.475	81.6888	117.057	78.3831	56.2848	62.4513	100.442	72.5717	115.355	41.8897	39.5739	41.4743	56.9328	53.3915	60.8325	115.824	115.205	125.618	202.355	166.591	171.934	111.475	92.9198	141.901	123.564	108.431	124.896	96.7608	106.197	120.513	67.5254	59.2165	132.497	64.1346
32	57.2549	50.3062	58.4014	77.6334	65.0254	76.5201	115.556	103.506	130.217	100.031	46.7214	51.1294	185.731	196.699	202.663	109.894	84.7823	118.759	76.1154	55.8876	61.9065	96.4041	75.7072	111.054	40.0849	41.9208	42.6391	56.024	54.2944	59.2758	114.796	124.337	131.093	201.318	168.032	170.373	116.246	89.3405	142.843	124.281	105.724	121.532	96.8897	102.846	116.665	68.278	58.5321	129.017	65.3526
34	53.9474	46.1142	57.3967	69.8293	63.8376	65.6277	113.409	102.328	117.129	100.645	44.5362	47.0989	168.302	178.267	184.997	102.27	88.1573	105.302	71.8487	53.5643	60.1174	107.654	73.8727	105.657	39.1633	39.4698	40.2265	61.3562	53.1911	61.3284	114.566	115.198	120.63	193.715	160.284	162.721	129.845	110.832	136.999	110.148	103.654	115.304	97.409	96.5014	107.781	71.5959	57.096	123.794	61.0367
36	52.3017	46.3975	54.8293	67.5596	61.6596	63.0614	111.311	107.42	113.872	84.1044	44.4584	46.1877	166.181	176.115	173.712	93.575	91.7436	100.859	70.288	52.9454	57.0704	103.095	86.7023	101.963	38.9297	38.7721	39.0504	58.355	52.9166	63.098	109.718	111.861	114.427	186.966	158.506	157.048	131.168	123.996	134.917	113.854	103.619	115.101	102.613	110.962	113.45	68.8149	78.7703	119.629	61.698
38	51.1606	47.3399	53.2487	65.3953	63.8945	60.7398	109.193	110.784	112.6	84.1718	45.2891	44.6287	161.445	173.748	176.699	94.2837	94.3694	106.846	68.1648	53.9487	55.5841	106.424	93.8885	98.7973	37.4216	40.9425	40.1146	56.4873	53.6986	60.6903	114.861	118.87	106.434	185.708	157.7	153.924	141.014	130.164	134.653	113.998	102.398	111.454	107.755	115.137	106.968	72.9281	91.2179	113.955	61.3613
40	51.5852	46.0435	50.6761	64.0386	63.3566	62.4134	108.937	113.161	109.869	73.2681	43.9649	42.8074	164.122	170.03	171.798	89.766	90.2509	92.5742	68.1076	52.7157	55.3792	109.036	97.8323	100.073	37.4773	37.5648	37.941	55.9143	52.2335	54.8018	118.426	110.594	108.515	173.458	152.34	148.857	141.685	133.402	131.461	109.447	108.399	104.607	113.128	116.77	111.765	76.1401	96.9539	102.3	62.7353
42	51.7467	45.3695	50.9619	64.5343	59.0477	63.4377	109.045	104.71	113.23	66.7459	41.5518	43.9305	163.711	170.526	172.568	91.4669	85.7279	96.7857	70.2005	50.6945	55.5972	108.823	98.4358	99.1682	39.5407	37.7357	39.3741	55.5667	51.8831	56.1957	112.908	112.969	113.541	172.878	144.072	145.874	141.956	132.355	130.27	112.116	104.371	109.661	112.313	109.424	110.061	75.2882	95.0468	109.95	60.8845
44	50.7902	45.4856	50.5386	62.798	60.6474	64.3904	109.443	108.546	112.833	59.4207	42.5191	43.7464	164.673	164.638	170.003	97.5297	83.3832	99.4559	66.6405	51.0002	56.0326	104.117	99.2323	100.238	37.43	38.7348	40.9372	54.7138	51.3104	55.0904	119.798	112.447	101.319	171.384	140.132	141.566	145.973	132.672	134.015	110.574	104.133	103.585	112.64	102.922	103.847	72.4347	85.0654	103.405	62.331
46	50.0664	47.6752	50.7599	62.2493	61.5509	62.9076	110.095	108.218	110.614	57.3241	45.5167	44.5906	161.552	165.612	166.891	90.1073	86.4121	96.3875	66.7177	52.2372	54.3329	104.858	95.0241	98.5595	37.2153	38.4339	39.2919	58.8079	53.2021	54.9243	110.501	117.826	109.243	169.436	143.322	143.205	146.924	133.428	131.525	109.489	110.595	103.419	109.045	117.328	111.161	80.9983	91.1906	101.975	63.2375
48	50.2821	46.8374	51.0508	61.639	60.8638	66.4647	111.954	108.786	110.441	55.1229	44.0434	44.1383	156.237	167.61	164.893	89.2638	89.2714	102.461	64.4198	50.6335	54.4274	103.549	99.1923	101.152	35.6587	37.7382	39.6063	55.854	52.6921	54.2753	107.456	111.411	103.528	164.537	140.883	141.166	140.915	134.946	134.59	107.547	108.665	104.678	109.182	109.111	108.19	67.6586	84.1342	105.822	59.0289
50	50.8392	46.5642	50.3024	64.2805	64.0476	66.7571	109.339	112.12	113.811	55.1201	44.2887	44.8583	159.787	166.423	166.317	85.638	93.4269	107.925	65.0892	52.1277	54.7857	106.606	99.3808	99.0731	36.3736	39.6645	40.5598	55.7383	51.7374	54.2849	107.235	116.07	103.503	165.959	140.398	142.769	145.214	134.997	134.261	110.261	106.421	110.024	109.867	110.865	105.396	72.7608	86.0588	101.827	59.9875
52	49.8299	46.7622	50.1205	62.514	66.6644	67.8475	110.274	111.107	111.104	53.5419	44.4686	44.5169	158.949	169.439	168.351	85.2972	93.8469	108.104	63.4403	52.6131	54.9553	108.084	99.5052	101.03	37.3258	39.4389	39.923	54.5659	52.3532	54.3287	111.247	114.123	102.953	164.124	139.721	139.542	143.606	137.78	135.837	111.883	108.409	111.408	106.739	106.05	109.579	64.829	86.3642	97.3095	58.2543
54	50.4487	45.9013	49.8284	61.4886	62.3149	64.8294	113.65	106.058	108.309	52.351	44.8543	44.567	160.775	165.364	167.018	97.286	90.871	112.331	65.0121	52.022	55.6953	107.872	102.881	101.09	37.3348	38.1578	40.3899	53.9546	51.4799	53.587	116.065	115.862	103.944	162.607	140.293	139.511	141.287	135.931	133.872	113.025	106.287	108.752	115.294	112.039	110.43	72.2024	86.9895	96.9855	57.6601
56	50.5299	46.3911	50.584	65.2407	64.1931	68.9374	118.111	108.578	114.645	53.5561	44.5677	44.7099	160.743	162.692	166.807	97.4153	93.016	113.546	65.3404	51.9606	53.975	106.585	100.148	102.526	37.0246	38.7953	40.639	58.9125	52.517	53.1476	118.827	115.877	103.691	162.544	141.313	137.293	141.498	134.326	135.594	116.396	107.78	107.917	120.42	107.737	102.369	69.8933	86.6584	101.984	59.7835
58	50.7939	46.7804	51.2003	65.0042	62.3609	65.9068	115.492	111.942	109.815	52.5429	43.9609	44.3671	160.695	165.748	167.929	90.8136	93.649	109.182	65.3763	51.7736	55.2228	107.928	102.086	102.927	38.2958	39.5684	40.7007	58.7898	51.8737	54.3449	117.607	115.723	106.289	165.742	140.6	144.943	147.524	138.248	137.934	118.188	111.732	109.42	117.693	112.561	107.901	70.4609	81.0395	105.759	60.0136
60	51.0972	44.9819	49.8317	65.0705	62.2247	65.963	116.345	106.73	115.271	52.9341	43.0555	43.803	163.895	162.961	167.168	93.7095	87.4183	110.715	66.6545	52.3286	53.313	109.289	98.4908	98.545	40.0278	37.6115	38.2196	57.9664	51.0754	54.1479	120.307	110.003	102.525	169.944	134.959	138.224	149.137	136.449	136.38	120.62	107.578	108.888	123.827	109.221	109.786	83.4948	71.048	93.253	63.7034
62	51.0705	45.057	49.6409	62.5188	58.6575	65.4305	116.601	103.013	109.198	50.9693	42.3404	42.1003	163.122	162.766	163.563	97.7633	87.6172	109.107	65.74	51.069	52.5366	102.712	99.3663	99.7077	38.0813	37.229	39.4707	56.4103	49.6894	52.8848	125.523	113.048	102.546	166.681	135.542	140.912	147.015	134.804	137.552	121.415	107.346	110.976	128.186	108.18	106.526	78.6943	75.1478	84.471	61.8804
64	51.6853	45.7649	50.3183	65.3014	63.4553	63.2512	116.99	103.189	115.442	50.1398	42.4156	43.6012	161.632	164.453	163.214	101.687	91.0076	111.821	65.1064	50.7097	53.8423	103.93	99.6684	97.9091	37.6869	36.2496	39.0022	55.1109	51.6621	53.7498	121.507	113.273	102.286	166.126	140.191	135.832	149.229	135.886	130.675	118.547	108.354	106.629	121.486	111.32	107.202	73.9906	81.5311	78.2944	62.2791
66	52.2733	46.2088	49.3362	67.0797	64.5352	60.7224	115.944	107.853	110.5	51.4834	42.591	42.9055	162.382	162.118	164.934	105.036	94.8295	111.09	68.2172	49.4508	53.503	105.002	100.466	99.2902	39.4525	38.3814	38.0409	54.9536	51.5922	53.4842	120.359	115.508	107.19	167.867	140.176	136.407	150.292	137.994	131.429	116.185	106.372	108.508	122.704	116.78	102.725	68.3781	79.0227	69.4636	63.8841
68	51.989	47.1262	49.0018	65.6194	67.0994	63.2477	119.231	105.006	107.565	51.077	42.9334	43.2512	160.429	165.185	159.709	104.615	90.1453	105.335	66.4004	50.3053	52.4224	105.903	102.777	101.237	38.3338	39.3075	38.3121	55.1838	50.9943	52.1852	124.843	115.34	103.068	167.632	140.567	138.385	143.354	137.165	131.003	114.342	106.729	106.59	125.73	114.648	104.121	72.5783	79.2542	77.6547	62.8311
70	50.8144	45.9999	49.7712	62.2426	64.2681	62.6044	118.238	108.825	113.431	50.879	43.2829	42.725	158.755	168.718	161.837	105.426	93.447	113.358	63.8988	51.4217	53.5963	106.689	98.4113	102.624	36.9852	38.1509	40.1407	52.465	51.1692	53.5988	126.778	113.474	100.887	166.347	139.977	137.269	144.43	132.378	135.905	114.098	107.635	110.502	124.19	112.545	108.351	63.9956	75.497	92.2549	62.6058
72	51.4839	46.5094	49.1079	64.6164	63.5266	60.0427	111.94	105.94	110.781	50.4219	44.0893	42.9062	161.769	166.268	156.897	102.559	99.3665	112.049	63.4324	51.0529	53.0138	106.838	99.9831	101.985	36.6656	37.9275	39.0869	54.6475	51.5155	52.9369	126.859	114.52	84.3276	170.195	138.824	137.498	148.099	139.695	132.445	116.589	105.591	114.837	123.198	114.491	104.29	67.3311	82.0476	92.8336	62.1849
74	50.8557	46.6875	49.0404	66.9739	65.3644	59.4416	116.582	106.635	109.556	50.0559	44.0759	43.444	158.303	166.998	159.881	93.7221	89.0482	111.406	62.415	51.4411	52.8226	110.193	102.195	101.656	37.689	39.2511	38.072	53.3399	51.8073	52.2181	127.249	118.228	95.3297	169.558	139.893	139.906	151.549	141.853	135.549	112.538	108.326	108.269	122.344	112.192	107.046	66.9828	79.4455	85.4501	62.2607
76	50.216	44.9605	48.9327	63.4873	66.3364	64.3995	113.293	111.204	112.558	48.0487	43.4581	43.6971	160.838	167.046	160.763	94.1681	93.2865	110.018	61.5024	52.5007	54.2052	109.397	101.515	102.187	35.5239	39.716	38.8046	53.1503	53.6136	53.7893	123.063	112.97	99.5216	163.458	138.729	136.112	149.888	141.404	133.395	103.038	107.536	110.465	119.363	108.258	109.19	69.6797	75.6047	91.501	60.6895
78	51.2686	44.9719	50.2034	62.9265	64.9824	65.8412	117.984	113.011	108.417	49.0112	42.5325	44.1464	160.627	170.299	162.417	96.2079	91.5133	108.338	66.4391	52.5255	53.6644	108.867	102.016	101.042	37.345	38.8493	38.4511	57.7342	53.5015	52.2777	117.878	113.117	93.197	165.739	137.21	140.082	150.178	141.593	134.063	110.876	106.057	108.937	119.455	110.852	108.732	71.7535	94.566	103.083	61.3678
80	52.2016	45.0347	50.0402	63.3355	64.1678	62.3261	115.203	110.936	105.032	49.69	44.0549	43.5979	164.393	167.88	160.648	104.462	95.2172	109.306	65.2092	52.336	53.964	110.184	104.803	99.9284	37.6358	38.4422	39.4603	57.3647	52.4468	53.4899	121.908	111.772	103.612	170.592	142.415	138.669	153.687	141.35	135.781	109.654	106.569	112.301	119.764	114.19	103.853	71.1414	95.4353	93.9843	63.5439
82	51.0986	45.4706	49.6645	62.3681	62.4975	64.2151	112.049	108.777	109.957	49.5383	43.8166	44.5462	163.994	166.021	158.046	101.518	91.2551	112.243	64.363	51.6879	54.0094	108.739	102.257	100.544	37.8256	38.9665	40.2766	55.0951	51.8396	54.8608	119.035	117.019	96.9032	172.657	145.556	140.118	150.214	139.55	133.501	110.029	108.41	111.333	124.606	115.313	111.549	72.1278	77.9963	88.0505	62.4086
84	56.2266	49.7366	64.3541	81.7912	67.1191	75.6039	124.277	110.149	122.439	76.2914	47.8965	47.0292	181.352	184.546	185.121	120.647	93.7501	129.867	71.1216	56.0242	59.9125	107.415	99.4219	107.907	38.8471	40.3145	40.5419	57.1911	54.5743	60.6778	127.897	112.453	105.765	182.02	149.83	147.432	131.285	124.407	140.809	119.423	108.525	113.981	109.019	114.901	115.789	67.9963	83.8064	109.668	62.8447
86	56.7381	49.014	67.0628	79.4285	67.308	81.4977	120.974	101.533	121.031	95.3365	47.9129	51.9717	178.963	187.443	191.184	117.213	88.7021	133.039	75.0734	55.7391	60.9877	108.519	85.2374	111.677	38.9436	40.3345	43.1571	57.508	53.3486	60.4268	121.2	101.902	97.302	190.977	148.14	154.892	121.938	104.447	144.907	124.961	109.691	115.626	102.877	97.6997	121.621	67.8189	70.0097	125.606	64.8224
88	55.9826	51.4923	66.8543	76.4377	65.9068	78.895	119.058	104.265	125.152	102.424	49.5691	52.5675	180.738	190.243	193.219	120.664	94.6642	133.354	71.4916	57.9253	61.8364	104.234	88.1827	110.787	40.2029	42.7324	44.6876	56.5665	54.6986	59.3359	125.962	109.403	109.709	196.255	156.2	157.866	119.352	105.858	139.544	118.497	108.623	118.281	110.595	100.816	118.779	66.2562	67.1843	128.207	64.0152
90	56.4994	50.8	65.1725	78.3166	70.508	79.8206	116.465	108.167	121.47	101.665	49.9215	53.1925	179.939	190.075	197.005	124.576	87.5161	131.627	70.7705	57.0353	63.2731	100.636	82.9507	112.16	39.7298	43.4894	45.9002	56.6515	54.6366	59.0433	121	113.386	115.516	192.156	158.197	158.974	130.638	116.661	141.009	123.144	109.41	116.853	105.807	92.8604	117.253	62.0569	66.1912	128.913	61.0556
92	57.1632	50.9761	63.1053	78.7321	68.4116	73.4937	119.177	106.562	121.271	99.3166	49.1608	50.9678	177.283	194.002	198.731	114.801	85.6322	130.543	70.3621	57.0009	61.7275	103.545	81.1033	110.79	39.9494	42.5918	42.5965	55.8839	54.1664	59.4952	124.297	108.178	111.937	196.947	156.974	162.902	131.891	120.837	144.862	119.899	112.09	119.899	106.595	91.5515	114.566	64.2227	63.8101	124.189	61.6875
94	53.5445	48.3574	57.735	69.5251	68.0474	67.144	113.547	105.142	110.473	85.3107	47.3302	47.0822	167.134	180.248	179.774	100.315	93.265	123.039	65.8024	55.0576	56.9537	102.931	81.4051	107.781	38.0109	40.5544	39.778	53.9783	58.0933	56.5042	116.278	106.651	110.693	182.232	154.966	147.407	136.374	124.284	140.318	114.445	109.787	115.861	105.937	100.077	105.809	63.2366	73.0053	120.353	61.349
96	53.3669	47.5408	57.1216	68.0861	63.0073	64.5798	114.062	101.879	108.714	89.2596	46.3216	46.6867	168.94	175.09	175.583	100.804	85.6711	119.631	64.8884	52.9854	55.3809	99.7627	84.728	101.629	39.3195	39.9105	40.0108	54.7314	56.2499	55.5998	113.169	113.76	99.5555	180.904	154.494	148.919	140.877	132.504	135.653	114.471	108.944	109.497	114.205	97.5305	107.945	63.0854	78.4237	113.08	61.8027
98	51.9827	53.4082	56.012	64.1169	66.5107	64.2673	112.959	105.93	109.346	83.2375	46.7163	45.2726	167.024	174.693	169.662	96.1484	93.5437	121.225	62.9143	53.9088	55.2637	107.828	92.1707	103.128	39.6641	39.9585	38.7378	52.7645	54.5892	54.8	116.612	112.456	97.2164	179.5	151.983	144.086	140.521	137.547	132.433	110.931	110.565	112.669	114.233	108.703	105.968	78.4871	85.518	112	63.4061
100	52.3487	50.8407	55.0981	64.879	61.3751	61.9465	109.046	106.048	110.729	76.5918	45.1393	45.4819	168.311	168.842	167.266	94.4668	83.1518	120.333	65.1764	51.579	56.1286	104.604	94.269	105.039	38.9765	38.5455	39.9434	59.4802	52.6391	55.3472	116.861	108.009	105.483	178.466	144	146.927	143.932	135.02	130.61	112.163	104.908	112.41	117.927	104.729	108.614	88.625	86.0224	111.23	63.1689
102	53.3397	49.685	55.4517	65.2182	63.8239	63.8984	113.109	102.767	112.142	71.6145	45.6305	45.2269	164.016	168.563	168.69	91.981	92.5197	119.668	63.3319	53.3207	55.9166	104.361	99.1203	103.978	38.2491	39.3866	41.5535	58.5456	53.8245	55.2741	112.726	114.072	107.644	175.806	142.746	141.247	142.755	136.927	133.327	114.426	106.748	113.528	111.603	106.517	105.938	92.6508	93.2003	112.489	61.2047
104	53.68	49.2918	54.4136	65.3962	65.2361	62.106	112.268	105.818	111.049	70.9915	45.4336	46.393	168.336	165.867	166.154	101.139	97.371	117.201	64.8606	53.0228	56.9303	105.785	99.2104	102.739	38.9258	39.3304	41.2903	57.5412	51.7345	53.1802	115.887	110.644	107.327	171.155	138.517	138.642	145.053	137.356	134.07	110.999	107.799	111.196	112.723	107.981	107.252	83.0064	84.4442	101.798	62.5942
106	52.0708	49.5376	53.1564	63.7899	66.8351	64.7257	114.583	105.646	109.035	65.4314	45.7683	46.4514	165.075	169.673	160.253	106.199	94.9082	116.356	62.511	52.7106	55.9066	111.198	99.7307	100.765	40.323	40.0802	40.0558	55.2284	51.8186	54.1245	120.118	111.216	98.6656	170.261	138.517	137.975	148.262	139.506	134.978	113.594	104.337	110.954	116.119	110.828	106.817	80.7205	86.0717	100.173	62.0786
108	52.0195	49.2617	53.924	62.1604	64.4019	62.3619	108.043	106.499	109.913	60.8788	44.479	46.7645	163.056	166.862	168.901	101.673	85.9555	118.448	62.0889	52.8927	54.3222	108.023	103.377	99.6604	39.362	38.6141	40.0314	55.2898	52.178	53.6126	118.388	107.106	101.823	167.385	139.196	132.869	147.524	139.637	134.812	115.165	103.921	109.23	116.88	110.696	106.108	76.1089	88.016	108.51	62.523
		48.3497	53.1191		67.3569	62.4429		104.575	107.853		44.7289	46.8765		167.367	162.132		89.4759	116.679		53.4658	53.7961		104.638	97.9716		41.4405	37.9522		52.7197	53.2995		116.246	102.093		136.543	137.517		137.982	134.196		107.413	110.745		114.866	103.644		93.445	99.6319
[truncated: 20 more columns]

## Sheet: 06_05_2021
	[Ca2+]1 in ACSF control; [Ca2+]2 in AP5+CNQX, [Ca2+]3 in AP5+CNQX+GZ (in nM)
Slice 1
	Cell 1			Cell 2			Cell 3			Cell 4			Cell 5			Cell 6			Cell 7			Cell 8			Cell 9			Cell 10			Cell 11			Cell 12			Cell 13			Cell 14			Cell 15			Cell 16			Cell 17
Time (s)	[Ca2+]1	[Ca2+]2	[Ca2+]3	[Ca2+]1	[Ca2+]2	[Ca2+]3	[Ca2+]1	[Ca2+]2	[Ca2+]3	[Ca2+]1	[Ca2+]2	[Ca2+]3	[Ca2+]1	[Ca2+]2	[Ca2+]3	[Ca2+]1	[Ca2+]2	[Ca2+]3	[Ca2+]1	[Ca2+]2	[Ca2+]3	[Ca2+]1	[Ca2+]2	[Ca2+]3	[Ca2+]1	[Ca2+]2	[Ca2+]3	[Ca2+]1	[Ca2+]2	[Ca2+]3	[Ca2+]1	[Ca2+]2	[Ca2+]3	[Ca2+]1	[Ca2+]2	[Ca2+]3	[Ca2+]1	[Ca2+]2	[Ca2+]3	[Ca2+]1	[Ca2+]2	[Ca2+]3	[Ca2+]1	[Ca2+]2	[Ca2+]3	[Ca2+]1	[Ca2+]2	[Ca2+]3	[Ca2+]1
0	169.372	154.894	128.977	94.0567	75.8039	84.6884	132.654	130.198	111.573	143.297	154.803	205.649	206.581	200.181	225.559	107.819	98.7043	114.699	63.0164	57.7857	68.2333	162.317	161.624	169.539	141.618	143.807	155.939	172.549	162.206	162.285	51.6363	47.7001	50.396	79.4774	81.853	99.2403	90.627	82.2157	70.3808	130.033	121.093	117.425	119.56	110.474	111.99	90.7458	79.1579	88.3434	158.656
2	174.391	152.908	132.496	92.4592	78.7999	82.2641	139.101	129.747	108.145	155.205	154.27	210.922	212.448	194.853	226.032	110.848	100.277	116.119	64.2432	56.051	71.2011	155.886	161.714	171.457	139.334	141.76	159.351	172.821	161.581	165.375	53.1016	48.0562	50.8054	78.0164	83.4508	100.305	111.065	78.0812	68.7937	128.146	122.075	119.495	117.267	107.836	113.513	91.6567	81.179	90.3059	166.334
4	172.09	161.573	125.609	89.7361	76.8301	78.1235	143.487	136.753	98.1113	168.661	152.763	200.958	217.688	193.342	217.731	113.487	99.7544	112.33	61.8591	53.9235	65.6237	152.126	162.879	167.762	135.444	143.149	155.815	174.04	159.825	163.629	53.6986	45.567	48.5948	79.6816	79.545	100.104	113.983	100.692	88.3532	134.83	117.845	114.477	117.268	109.97	112.244	96.4059	80.6095	89.3309	165.342
6	170.894	155.164	127.495	88.678	76.4438	81.5838	138.129	129.496	92.0878	137.007	163.281	199.6	213.372	194.802	219.879	107.905	99.8298	114.563	62.9098	59.1173	61.4574	159.29	160.181	169.157	135.677	137.325	158.251	172.57	158.537	159.811	52.2871	45.0552	49.0359	77.9917	81.3044	103.889	112.778	109.076	85.4723	128.51	120.461	113.495	117.6	108.427	113.028	90.9714	83.6287	88.4026	168.256
8	165.2	158.004	127.997	86.5905	75.9771	82.7731	136.788	122.811	105.517	137.022	172.412	209.185	207.175	196.647	221.676	102.193	100.674	111.894	61.2568	62.8327	59.752	161.063	164.238	169.683	133.97	143.177	159.675	172.607	165.217	155.936	51.7538	47.916	48.598	76.0633	84.9077	103.737	110.981	102.519	81.1029	132.385	120.173	120.307	121.791	110.536	113.56	86.6193	85.6481	92.1919	166.506
10	158.075	144.043	126.468	86.2649	75.1796	78.4248	139.615	114.562	104.784	128.01	184.599	200.383	206.84	197.784	219.721	100.671	98.2031	104.788	59.9432	61.7778	63.8225	163.232	168.904	177.183	138.08	141.651	159.96	171.217	163.274	157.084	52.8059	49.7815	48.076	78.5568	83.0007	98.4288	106.781	95.1479	75.9579	128.825	119.376	124.398	117.633	110.845	111.901	92.3954	85.9678	93.2778	170.685
12	155.957	154.529	126.708	91.9261	73.6132	75.8289	138.596	107.52	115.611	133.938	178.55	193.897	207.36	200.992	217.226	109.578	93.993	105.114	61.2237	62.1754	63.7863	167.078	162.092	177.008	137.016	146.345	158.259	171.363	162.686	157.756	51.5026	48.8802	48.1459	79.4213	82.0745	96.0573	99.8559	88.2182	100.492	134.784	123.035	123.511	118.323	114.103	112.554	90.1584	86.2017	95.1605	168.889
14	150.531	149.896	120.926	88.2761	72.4788	74.0928	128.527	109.664	106.031	121.554	178.904	192.318	204.356	198.107	219.536	102.711	94.218	108.803	58.8343	67.4378	61.6378	168.534	153.281	178.693	134.012	139.677	156.22	172.382	160.219	159.738	48.926	50.2118	50.2013	79.2235	84.0845	96.371	93.5213	80.3745	107.152	128.743	117.306	123.22	114.778	109.655	114.063	87.8374	80.7461	95.5204	163.249
16	162.892	155.472	122.878	86.3927	79.0999	74.7522	138.356	112.527	107.184	107.453	173.018	193.192	203.211	194.215	224.997	108.479	90.9205	117.445	58.0218	69.3209	59.475	169.877	151.519	174.202	132.459	146.638	159.875	174.848	161.713	161.205	50.8942	47.8631	52.9776	81.1449	80.9684	98.4196	88.0184	76.1936	97.7983	129.139	119.92	119.893	117.137	112.158	115.205	89.1747	85.3507	95.8254	168.927
18	169.126	164.451	126.995	90.5096	76.3564	71.4752	146.216	125.34	99.7301	101.723	163.555	199.061	207.756	191.528	220.331	105.279	89.7652	110.292	56.9702	71.8379	59.377	173.112	152.036	172.089	137.774	146.331	157.813	172.628	159.058	162.583	51.3455	46.9573	50.6854	80.5538	80.4724	97.8236	96.3446	72.2923	88.0066	127.46	122.22	119.365	120.269	113.474	112.19	89.2993	86.6102	96.2104	169.759
20	157.776	158.803	129.385	88.3442	76.3201	72.9511	143.752	127.859	103.289	96.2255	168.636	194.124	214.151	192.94	219.678	109.293	90.8509	109.457	59.4228	67.1496	57.6226	171.339	155.421	168.666	143.863	146.82	155.752	173.23	160.787	166.605	53.6807	46.9977	51.2719	85.0036	82.3365	95.1834	110.782	69.9837	82.5614	128.387	120.181	120.584	118.223	112.301	114.048	88.7441	85.4313	98.8549	173.939
22	168.413	150.667	128.717	91.973	74.0776	72.57	156.608	132.244	105.156	104.104	171.56	201.938	208.289	193.358	219.08	104.989	89.3141	107.54	59.8157	69.1129	62.9509	175.374	159.024	170.84	139.587	144.256	157.746	175.588	158.527	169.92	51.0281	48.5265	50.9434	81.3285	85.7323	93.4153	102.867	68.6175	96.5306	120.856	123.711	121.282	115.823	109.904	111.255	86.6658	86.5948	99.7722	170.572
24	161.715	156.294	139.927	103.998	74.5128	80.4147	194.465	157.779	99.3086	131.192	178.169	222.376	227.819	204.126	227.955	136.596	94.4659	112.34	59.5204	67.9026	61.0891	185.454	153.526	180.248	147.193	142.99	165.924	180.568	159.78	171.492	54.6844	49.2204	54.3246	82.9059	86.1223	101.591	97.7886	85.9146	102.928	126.042	116.578	121.193	119.819	114.958	114.739	89.7278	93.2692	103.586	182.642
26	203.346	183.795	138.814	100.362	77.0041	82.0428	197.013	162.316	98.3984	116.044	170.381	221.234	234.427	202.507	236.297	136.835	101.96	111.59	61.0457	66.2535	60.8296	190.129	146.409	180.579	152.717	147.204	167.876	177.685	159.671	166.788	56.7229	51.0388	56.2924	90.1758	88.8504	103.655	93.4275	101.426	106.449	133.879	111.964	123.123	126.21	117.942	117.083	96.4823	90.6925	99.1534	196.153
28	220.873	201.485	147.19	106.845	75.785	85.7354	185.263	170.476	98.6743	107.824	178.872	224.557	233.31	204.28	242.62	132.656	102.003	116.256	66.4454	63.9219	58.5489	187.561	153.771	181.833	153.469	143.102	164.845	177.709	162.9	165.96	56.7289	50.9674	55.2592	94.1391	89.7968	101.488	88.6857	98.7759	100.02	134.717	114.223	125.186	125.917	117.92	118.533	104.029	93.0886	99.4902	187.143
30	212.798	197.28	148.272	112.552	83.648	84.3474	190.41	184.285	91.9421	109.397	178.954	225.655	233.601	200.152	241.065	136.833	100.498	120.116	63.5854	63.7688	59.943	195.968	152.686	184.322	149.479	143.98	162.787	177.977	161.19	164.769	57.9803	51.5192	54.1763	98.5538	90.7553	102.38	86.5203	100.083	91.0802	132.358	109.779	127.595	128.506	117.7	116.187	103.546	94.137	93.4477	190.944
32	198.029	190.488	161.542	107.54	88.3268	92.5161	207.311	165.618	92.9412	130.445	181.82	233.636	234.751	201.439	237.261	142.714	104.555	118.871	65.585	60.0879	64.4674	191.566	161.861	180.809	153.05	141.044	166.666	182.103	162.591	171.506	57.0525	51.1713	56.5755	98.0933	93.4424	102.259	84.9791	94.3369	87.8211	139.903	112.274	125.859	127.199	118.36	116.447	107.271	93.5822	92.14	201.04
34	178.041	185.817	147.375	101.024	88.8264	87.1109	182.99	159.425	96.8119	141.944	168.923	218.748	226.387	203.641	228.547	138.2	103.141	115.737	69.2852	58.7762	63.7302	192.464	160.201	178.296	146.631	139.273	166.995	177.744	167.393	165.809	57.0943	50.5221	54.5586	98.1958	95.5298	104.969	80.6474	87.4601	81.7692	136.276	115.515	124.219	123.46	116.71	113.848	100.653	96.851	90.3142	192.979
36	191.33	175.033	152.886	96.2503	80.1336	85.9853	179.986	153.913	102.348	129.931	159.056	219.996	221.564	195.95	223.965	127.343	106.002	116.149	68.7409	55.6284	71.3325	177.829	162.897	173.908	142.988	138.021	170.28	175.373	160.07	168.019	56.7637	48.8334	53.5945	94.0908	93.3036	99.4556	101.333	80.2959	78.4958	137.816	112.346	124.016	123.899	117.729	115.959	101.674	102.2	86.8365	185.01
38	184.182	182.963	148.639	90.105	82.4114	81.0136	168.632	159.675	97.6342	133.074	156.381	211.017	214.849	192.458	217.379	127.424	98.3194	115.082	65.1192	57.1544	71.4581	177.245	167.284	176.887	149.224	141.019	161.885	176.391	160.239	167.428	57.3117	52.5635	51.8242	93.06	93.5087	98.6243	116.37	76.5374	74.2313	140.668	115.523	125.255	123.211	113.877	112.089	104.008	100.762	84.6545	177.404
40	185.042	176.964	152.967	99.9159	82.7338	79.724	165.235	154.887	94.6692	157.494	156.497	215.379	214.625	194.991	224.1	117.488	105.792	118.876	61.887	65.3455	67.3106	175.54	167.601	177.96	146.173	136.968	165.357	174.816	160.087	164.262	55.5299	51.1207	53.0899	97.1329	93.5812	101.204	108.734	102.776	93.479	136.001	108.92	122.904	122.363	113.655	115.405	103.246	98.1807	87.1998	170.671
42	177.625	170.595	140.035	91.0989	80.6026	76.2825	149.065	142.628	103.622	142.276	160.409	206.055	209.208	194.854	223.813	111.855	102.529	116.697	58.7275	68.4155	72.1527	177.48	164.618	174.708	150.766	141.832	165.292	172.889	160.121	162.225	55.1066	52.1216	53.4297	99.5816	94.511	100.869	100.244	98.9994	103.315	140.54	112.806	122.105	121.809	117.156	112.373	98.9325	102.877	86.6933	174.493
44	165.959	151.58	139.585	88.0272	78.0781	76.3062	132.618	148.854	109.337	142.828	168.897	213.427	211.013	195.008	233.164	108.909	104.646	119.796	57.0378	64.1053	80.8917	180.044	157.959	177.067	138.433	137.777	160.101	171.245	158.4	165.094	54.8455	51.5064	53.9136	97.2317	91.0937	100.004	92.3069	104.125	97.5611	133.953	102.916	124.137	118.945	114.782	114.07	103.379	107.192	89.3521	168.052
46	179.655	159.905	138.784	85.042	77.12	73.8604	123.557	156.68	117.089	146.171	171.333	205.909	211.308	192.022	231.776	112.382	100.795	123.179	72.491	60.3709	80.7342	181.422	156.043	175.929	140.845	135.917	163.302	171.554	159.476	162.237	53.6512	51.1338	52.2854	93.4299	86.0646	99.7803	86.9724	101.244	112.97	131.277	99.2055	124.6	119.86	115.033	112.199	99.5788	105.594	89.2213	168.933
48	172.156	147.748	135.924	83.6555	74.101	79.7256	122.478	142.669	111.693	167.476	166.894	206.606	210.536	198.546	230.025	109.842	105.18	124.131	68.3154	60.5737	77.0835	173.618	158.623	178.42	141.727	132.857	163.124	169.529	157.341	161.856	53.1682	48.6177	54.0223	94.4005	86.3114	100.568	83.2833	92.9619	111.369	127.11	107.67	125.046	119.343	116.572	113.391	99.9664	106.373	88.1388	171.932
50	165.436	157.871	150.18	81.9439	72.3439	85.5332	112.581	139.945	112.403	175.587	162.331	214.959	212.621	202.542	234.738	107.834	105.506	123.214	71.8314	57.9444	70.897	176.129	160.68	182.772	144.166	137.224	159.611	172.092	158.269	161.462	54.7188	48.8501	51.6449	95.1203	90.9126	102.731	81.1673	86.3636	115.811	130.318	113.694	125.434	123.867	117.72	113.467	103.378	102.573	92.0973	165.506
52	165.249	167.771	137.687	83.6618	72.0645	81.8589	125.128	123.804	115.94	189.761	160.39	204.759	210.297	198.897	232.659	106.815	102.213	117.92	71.0466	59.1248	78.5347	171.359	157.078	182.218	138.009	139.176	159.118	168.983	160.929	157.62	53.1667	46.9506	49.9474	89.8214	91.165	100.904	77.7734	97.3791	116.687	134.483	119.794	126.951	121.422	117.905	115.324	100.23	100.267	92.0646	172.935
54	161.154	158.9	137.775	82.6114	71.7216	85.3904	140.358	114.979	111.136	165.121	152.659	205.905	210.414	196.617	230.212	108.202	102.915	119.712	66.0299	59.8671	76.861	169.489	154.803	180.532	141.973	141.458	157.821	168.596	162.73	157.73	51.9694	47.7344	51.055	92.2047	92.2644	100.559	76.2425	97.6107	115.87	130.524	121.292	123.329	119.273	119.099	116.126	97.6135	107.311	89.6771	169.315
56	151.985	159.317	128.666	87.1291	70.1932	83.1621	131.396	114.791	112.9	156.765	133.12	208.757	208.433	196.767	226.959	110.909	97.9534	122.869	72.7061	56.2781	77.4536	163.426	153.288	175.964	140.191	140.735	162.597	167.139	160.025	158.981	51.3227	46.3879	52.2416	91.1552	90.0101	102.99	97.1972	89.1227	116.436	126.996	118.298	125.747	118.41	118.526	116.873	95.221	101.525	96.9149	172.623
58	157.525	154.401	136.406	83.1247	74.9802	79.5482	145.992	110.561	109.296	132.695	130.946	205.414	204.57	194.19	231.722	106.12	98.5771	123.465	72.0988	63.9991	70.6955	174.443	154.349	174.48	143.982	142.715	156.538	170.762	161.512	159.728	52.2085	45.4147	52.2826	91.254	93.4258	103.544	116.51	84.3718	106.548	131.857	121.325	125.406	114.826	114.365	116.307	90.2278	103.596	99.5473	168.537
60	162.354	167.423	136.219	85.2541	75.6119	84.607	154.331	121.174	110.648	147.64	135.22	205.63	211.599	198.712	230.884	110.798	94.9513	118.638	70.4692	60.7296	72.372	170.639	161.762	179.732	141.81	142.211	161.692	171.217	162.103	163.535	54.2696	48.141	52.4878	95.7812	92.264	102.779	117.529	78.9382	98.3816	131.66	121.572	132.04	117.002	114.633	115.178	92.3048	106.026	98.8344	172.767
62	154.623	159.265	145.489	80.5041	73.569	93.7108	141.692	121.085	106.71	142.651	133.58	211.612	209.783	200.383	231.204	108.031	99.2225	125.051	65.6641	61.9273	71.181	172.929	156.189	177.223	141.627	141.707	164.53	170.97	160.029	160.546	52.2637	49.6228	52.1315	90.4498	92.904	104.256	112.328	101.488	92.1272	127.5	123.023	129.368	117.48	116.258	117.703	90.8726	98.5823	104.437	175.39
64	146.415	157.298	146.158	78.0852	70.5924	96.0515	122.495	112.491	107.697	130.668	114.94	201.41	213.275	200.468	228.146	109.278	94.6223	124.114	65.6421	59.1126	73.3284	170.324	159.412	179.106	135.572	142.599	159.327	170.361	158.335	160.249	53.4144	47.2916	53.0109	92.3173	92.9438	100.997	101.792	98.8476	105.721	125.314	119.214	122.467	114.651	117.387	115.956	89.2518	98.7128	101.183	171.055
66	140.018	150.401	140.435	76.8084	70.801	90.1171	120.68	105.715	98.0309	115.168	122.281	210.919	216.942	200.346	231.234	112.586	93.2865	125.448	61.9633	61.0647	78.0227	170.739	159.617	177.6	139.124	144.736	162.331	170.227	162.323	164.116	53.6207	48.2632	52.7623	89.2029	89.0044	100.836	96.864	91.9463	105.182	125.008	117.663	124.919	120.039	118.347	117.052	94.601	104.17	103.147	173.326
68	145.496	151.238	141.026	76.3788	68.8082	87.8621	118.152	108.904	105.367	102.196	134.46	206.072	217.5	192.501	233.315	104.523	89.6687	123.655	66.3374	57.4096	84.1605	175.155	156.587	183.156	136.706	144.898	163.032	170.109	161.744	166.714	53.5785	48.9224	53.328	86.3453	92.5812	98.3301	90.0976	90.2851	108.186	123.114	121.653	117.523	119.658	115.946	120.096	94.708	105.465	102.767	176.525
70	157.324	150.83	140.589	76.7368	70.7739	83.591	121.284	109.653	101.22	110.726	147.732	201.737	212.838	195.867	234.803	103.473	91.1128	121.191	62.5641	59.2351	78.8258	170.676	158.038	183.963	139.82	146.617	164.982	173.072	162.68	168.209	53.7662	48.8417	52.662	89.1607	91.2531	97.7292	85.5643	106.688	100.469	129.043	119.981	121.332	118.87	117.194	120.496	98.0697	107.327	101.227	173.865
72	148.269	148.213	140.171	77.0858	71.0541	87.7722	121.71	106.931	93.8423	98.501	157.158	195.834	212.321	194.272	237.63	97.6024	92.6092	118.763	63.799	61.893	75.3091	176.557	154.558	177.343	143.418	149.085	161.288	166.265	164.478	163.336	53.2459	50.0268	51.0973	90.1173	90.1438	95.6752	105.463	101.855	92.6678	132.077	117.658	124.079	117.665	113.784	118.871	93.3191	101.386	101.259	175.415
74	138.668	155.048	141.942	74.2212	75.9523	90.8113	118.387	102.502	99.1438	124.71	166.927	204.665	213.37	196.541	238.87	96.8665	93.5963	123.86	71.3419	58.297	70.1562	170.623	153.946	177.397	141.33	150.397	164.914	166.806	164.235	165.384	51.6035	49.3061	50.8381	88.2089	89.9194	95.9026	108.853	112.231	88.5342	127.463	121.31	124.799	112.921	116.944	118.669	94.2823	101.249	100.872	170.536
76	152.823	150.185	155.782	73.7846	75.2024	89.6159	121.072	125.385	99.6634	110.818	163.902	199.836	212.872	197.521	234.105	98.3353	94.0753	118.652	66.8772	56.5814	71.9459	169.043	156.416	172.446	137.973	147.027	167.769	167.896	166.191	167.093	53.6777	48.0209	49.914	90.7281	88.8096	98.8105	105.054	109.211	100.844	126.604	117.064	124.334	116.269	113.604	117.912	95.7871	105.125	99.9858	172.12
78	156.573	161.132	147.835	74.6208	80.9818	84.3939	129.963	128.718	100.014	102.119	172.584	195.952	217.178	200.628	237.552	103.867	96.0954	120.686	73.4647	54.8998	77.88	165.034	160.573	173.255	146.137	147.522	167.477	167.83	163.118	167.726	54.1476	47.9327	50.1264	91.5157	87.8934	97.3448	95.4533	98.8971	105.836	124.88	116.777	125.013	120	112.458	118.253	95.1572	101.518	98.7971	172.569
80	152.534	165.187	148.946	89.8753	79.0221	81.9852	153.703	133.668	109.115	92.4779	176.826	191.338	210.424	202.541	235.741	99.73	99.7999	120.7	68.4232	52.9036	70.5717	164.632	165.332	175.905	147.456	150.121	169.219	168.791	158.718	167.927	53.1656	48.4249	50.4436	91.4843	87.4299	96.3005	90.0576	91.5337	108.576	124.884	118.385	121.313	121.278	114.394	117.316	101.611	97.7955	97.3724	175.167
82	162.73	172.118	156.491	90.3645	75.4633	87.053	146.325	135.623	105.607	103.71	177.468	201.544	213.361	202.076	237.985	100.444	101.488	118.681	66.008	51.1942	66.7218	169.973	161.722	190.683	148.641	148.171	165.344	167.143	158.739	168.91	54.676	46.72	50.6048	91.2792	87.1983	100.419	85.4178	85.4599	107.528	130.319	118.078	127.184	119.762	111.508	118.64	95.2875	90.9261	97.0204	169.388
84	169.518	170.247	159.928	94.3397	79.946	87.1219	176.263	160.305	116.372	117.973	181.576	209.924	235.148	211.613	247.765	133.162	104.438	123.785	75.1525	54.4577	71.2992	165.787	159.86	197.433	156.962	154.11	172.653	169.17	165.176	170.532	54.651	48.9029	54.3608	95.9754	95.4336	104.881	83.5046	84.1172	110.455	129.083	118.473	124.388	125.637	114.107	122.636	99.4141	97.1766	100.823	178.733
86	210.032	187.199	159.841	91.721	80.221	100.272	185.225	170.707	118.589	108.555	170.751	223.747	240.743	210.762	248.415	141.315	111.643	126.604	70.8354	56.0294	65.4911	172.721	165.934	195.234	157	147.617	174.577	176.701	166.253	168.015	55.7339	53.7629	55.0212	92.764	95.4041	104.615	116.285	104.121	114.301	131.706	124.866	130.204	124.929	115.824	122.204	103.853	96.8217	104.148	187.297
88	194.522	179.95	157.488	94.4351	78.9942	104.608	197.876	164.382	111.351	125.82	174.232	228.182	237.421	211.71	250.359	146.307	111.381	125.131	73.6993	53.5778	63.099	174.479	166.754	191.692	149.289	155.574	178.702	174.774	165.875	174.477	55.718	51.372	56.4982	91.1274	91.0903	110.804	105.319	105.092	116.111	135.001	128.233	127.406	122.058	117.097	125.5	94.0428	95.3463	103.081	177.644
90	184.821	168.837	158.017	104.485	77.737	100.199	198.391	170.953	100.333	143.375	179.686	233.667	238.136	222.031	250.103	142.37	112.87	127.021	69.6339	52.3519	66.5051	170.707	168.979	187.123	157.322	148.147	174.861	173.591	161.659	175.101	56.4494	50.4603	56.7581	92.0706	91.9308	110.345	112.731	96.511	115.664	133.205	122.758	131.817	127.402	114.296	123.765	95.2052	93.9206	98.0489	181.324
92	189.544	160.823	161.862	99.0592	76.768	103.058	198.879	160.978	114.386	156.549	191.234	233.804	241.938	221.668	249.609	138.359	117.178	133.183	71.0199	52.3773	63.1976	165.223	173.306	184.985	150.898	153.741	175.967	171.801	163.791	166.917	55.5822	52.5334	55.9137	99.0262	92.5436	111.92	123.371	91.3114	117.844	130.478	122.492	125.198	125.531	117.135	122.547	96.9451	99.8157	98.3008	183.269
94	172.484	167.885	157.871	91.9785	74.6325	95.5076	179.107	160.242	118.159	164.391	194.542	226.593	235.306	214.469	241.755	129.423	110.051	127.449	80.7395	50.9555	72.9705	165.044	163.453	183.844	149.899	152.811	175.771	170.906	162.76	171.137	54.3789	50.0206	55.8074	96.31	89.7759	109.739	108.941	98.6392	115.106	131.102	122.744	126.805	124.455	119.992	123.775	98.9255	98.057	99.5993	180.375
96	181.885	167.763	151.728	90.0214	72.455	92.4826	179.756	155.75	121.219	173.34	203.691	217.307	229.099	216.206	242.136	122.437	112.263	123.208	85.5858	52.9252	70.2086	173.287	170.49	179.136	153.542	154.06	176.821	171.206	159.721	174.294	55.4792	52.8613	57.9166	97.8658	90.6069	108.272	101.828	92.3034	118.871	130.641	123.593	129.883	124.957	119	121.692	102.208	101.582	99.9229	184.897
98	171.838	158.346	143.129	87.3473	70.5416	92.9739	161.075	154.367	121.327	180.784	199.091	216.043	220.575	212.039	239.58	113.588	117.965	129.716	82.006	51.2498	69.037	173.763	167.468	178.081	143.718	149.067	174.763	168.108	159.06	169.531	53.379	50.8075	54.7616	96.8543	89.52	107.888	94.2601	85.6632	119.569	125.113	128.887	127.848	120.396	120.041	120.63	100.89	106.493	99.8051	174.327
100	165.73	166.647	148.282	84.7157	70.5736	95.3622	140.622	151.02	115.295	167.445	195.598	218.653	213.147	212.25	234.997	107.066	115.261	119.245	85.2084	53.2146	66.6907	167.29	161.96	181.79	144.948	150.785	170.759	173.772	160.429	170.124	53.1524	48.6651	54.0209	94.0744	87.1398	107.766	87.3069	79.5539	114.973	130.111	123.401	128.005	119.332	117.895	122.697	99.1711	105.47	100.967	167.983
102	164.081	156.943	151.182	83.8562	69.986	93.7993	150.191	135.267	111.826	169.28	203.472	209.613	211.505	210.113	235.161	108.835	114.676	124.536	80.7654	55.8066	69.9461	173.386	165.777	182.164	140.888	152.111	170.812	175.583	163.15	168.717	53.5139	49.5478	55.8848	94.9416	86.1074	108.407	82.9628	75.8801	122.213	126.091	126.968	128.948	120.133	117.147	122.863	97.8249	104.928	100.485	169.793
104	160.872	155.235	146.939	96.7166	77.3166	90.7212	138.661	132.807	110.374	180.999	195.304	211.407	212.517	208.766	228.933	104.3	110.247	124.923	78.6789	57.336	78.9012	170.001	170.125	179.594	142.75	149.781	170.39	177.269	162.138	170.315	52.5789	50.5113	55.6032	93.6747	83.4103	109.463	81.2309	94.137	118.235	129.774	120.788	118.412	121.086	117.378	118.393	98.7073	107.527	97.4033	168.538
106	165.388	151.595	146.422	102.219	82.1111	94.9854	137.999	136.582	108.664	186.354	191.476	217.915	218.249	208.21	229.99	103.902	109.599	127.541	73.3307	58.5353	84.8881	167.901	154.834	176.007	148.731	150.094	175.808	173.682	161.412	169.39	52.2982	52.045	55.0897	89.9521	85.6441	109.691	79.7712	105.467	108.145	133.4	121.943	124.363	120.383	119.436	119.931	102.331	97.7499	99.9447	169.785
108	167.129	160.027	145.613	96.1806	85.2512	92.7705	135.122	126.292	111.069	173.573	189.278	211.063	213.333	204.288	236.636	101.423	116.354	133.93	69.0815	58.7831	85.948	167.289	161.805	175.148	147.705	154.977	171.616	173.911	162.956	171.583	54.4237	51.1637	55.4428	94.8675	88.261	109.959	77.7333	112.864	101.654	128.453	124.737	127.704	118.544	114.552	120.895	97.1369	100.479	98.438	167.307
110		163.412	150.753		83.2291	95.1904		135.959	116.91		185.838	207.992		207.228	236.424		108.592	131.791		66.9068	83.297		155.553	183.832		155.302	171.135		162.563	166.884		50.9488	55.4078		91.0914	109.351		116.78	96.3466		121.86	122.387		116.251	120.197		96.6172	94.0768
112		157.404	144.562		80.0972	100.515		126.405	118.988		177.123	217.011		210.736	239.699		105.644	131.848		61.1764	75.0396		162.339	179.606		156.995	175.093		164.987	173.049		47.562	55.4559		91.2065	108.462		108.47	115.278		119.968	123.286		119.237	118.018		97.657	89.8304
[truncated: 29 more columns]

## Sheet: 11_05_2021
	[Ca2+]1 in ACSF control; [Ca2+]2 in AP5+CNQX, [Ca2+]3 in AP5+CNQX+GZ (in nM)
Slice 1
	Cell 1			Cell 2			Cell 3			Cell 4			Cell 5			Cell 6			Cell 7			Cell 8			Cell 9			Cell 10			Cell 11			Cell 12			Cell 13			Cell 14			Cell 15			Cell 16			Cell 17
Time (s)	[Ca2+]1	[Ca2+]2	[Ca2+]3	[Ca2+]1	[Ca2+]2	[Ca2+]3	[Ca2+]1	[Ca2+]2	[Ca2+]3	[Ca2+]1	[Ca2+]2	[Ca2+]3	[Ca2+]1	[Ca2+]2	[Ca2+]3	[Ca2+]1	[Ca2+]2	[Ca2+]3	[Ca2+]1	[Ca2+]2	[Ca2+]3	[Ca2+]1	[Ca2+]2	[Ca2+]3	[Ca2+]1	[Ca2+]2	[Ca2+]3	[Ca2+]1	[Ca2+]2	[Ca2+]3	[Ca2+]1	[Ca2+]2	[Ca2+]3	[Ca2+]1	[Ca2+]2	[Ca2+]3	[Ca2+]1	[Ca2+]2	[Ca2+]3	[Ca2+]1	[Ca2+]2	[Ca2+]3	[Ca2+]1	[Ca2+]2	[Ca2+]3	[Ca2+]1	[Ca2+]2	[Ca2+]3	[Ca2+]1
0	235.88	191.088	196.65	52.5529	45.7518	45.2765	103.039	82.36	144.643	175.726	164.292	173.283	51.667	42.8278	43.7087	129.346	108.547	116.896	76.6955	69.6611	71.7979	106.091	102.133	109.607	190.357	154.341	169.845	129.651	117.684	132.049	69.037	59.9698	60.311	115.642	109.445	115.105	74.6638	66.0651	70.3407	161.894	138.145	151.5	73.8854	67.501	71.062	87.2456	87.7911	87.8344	105.658
2	222.3	190.956	203.682	50.3784	44.2221	45.7985	99.4119	84.1127	128.102	179.01	157.278	170.452	50.3062	41.4325	44.9031	122.711	117.837	137.278	74.143	68.1541	70.4244	98.1092	105.333	108.225	188.266	159.292	167.744	122.996	110.074	138.949	66.5475	58.6012	60.8423	117.318	104.398	126.159	73.6892	65.2226	69.3378	158.192	140.095	149.379	75.8615	66.8841	71.2669	91.0171	83.7881	92.2202	109.402
4	235.633	186.104	203.526	48.9789	40.979	45.6584	101.934	89.9727	125.613	181.251	154.713	169.27	50.308	39.5934	44.0533	122.538	114.757	149.015	75.2758	64.6752	71.2556	90.9887	100.657	109.66	189.198	152.561	164.58	125.677	105.576	136.457	68.0023	54.0328	57.7128	111.811	107.413	127.428	74.8192	60.3248	68.7111	156.731	131.649	149.676	75.848	64.0133	71.0398	88.1543	81.0033	93.704	103.472
6	230.564	186.052	213.089	51.0391	41.5381	46.1564	97.782	90.5646	105.833	178.367	161.075	174.066	51.7051	41.3303	44.1077	121.386	125.175	136.801	76.7301	63.9375	69.8681	88.6822	105.372	102.477	190.499	159.857	162.098	121.487	117.51	133.759	68.6295	56.0046	59.4386	115.296	105.67	117.185	76.7455	61.6899	68.6679	154.727	135.072	148.22	77.1395	63.6657	68.9499	90.5667	77.1546	91.4744	106.697
8	241.048	187.497	210.626	52.447	43.1618	45.7515	95.4077	90.228	101.917	181.071	158.538	179.49	53.122	41.8919	43.128	131.499	132.023	140.233	81.1792	67.3957	68.1492	97.5185	109.527	109	194.288	156.405	166.818	124.101	122.493	139.29	70.2066	56.1371	58.115	121.682	111.316	128.025	75.2477	62.592	67.6445	158.586	134.269	146.948	76.9451	63.9513	68.7827	89.0719	73.9852	84.2882	107.568
10	234.386	200.57	205.974	51.9638	42.9771	45.2329	99.4781	89.814	98.7487	176.356	157.103	176.077	50.933	42.6673	43.9678	150.807	132.041	156.244	78.2342	69.6218	67.0493	96.0758	109.49	105.59	194.028	160.319	165.93	123.299	115.788	139.529	67.952	56.3494	58.7022	119.588	115.57	133.154	75.1088	64.9716	68.9663	166.404	140.37	144.712	74.8073	66.7888	67.6279	80.3209	77.5275	81.9448	109.761
12	230.922	187.827	199.739	51.8391	42.2419	44.0645	97.2662	86.0267	101.54	179.253	154.045	174.513	51.8919	42.6568	44.1996	155.38	137.189	160.633	79.3407	64.8062	71.0068	98.6797	99.7689	102.071	191.663	165.342	166.258	128.315	120.526	135.607	70.9875	55.5543	60.0844	122.011	106.704	126.986	76.47	64.8166	67.2169	161.419	140.083	146.866	76.1902	67.3057	70.6987	94.5995	83.0839	94.7807	104.861
14	234.459	186.218	205.752	52.3958	43.583	44.4279	104.32	90.9633	97.1051	175.746	151.032	174.167	52.3535	43.2883	43.7571	153.461	127.031	166.629	80.3469	66.8088	71.3432	110.652	100.151	100.883	194.084	165.459	161.981	130.53	115.857	135.311	70.7498	56.1251	59.4295	120.007	106.467	130.131	76.5996	65.5994	67.3274	163.474	141.439	149.79	77.102	67.6683	69.9628	99.5146	82.2431	88.9502	114.072
16	222.123	173.808	201.542	51.9037	43.2411	46.318	100.737	87.8611	102.584	180.152	158.326	179.073	51.3203	43.0463	44.6199	144.376	140.222	158.338	80.1661	71.2792	69.4266	109.969	97.4203	107.321	188.268	169.767	158.812	126.167	117.02	141.914	68.8776	58.5347	59.9641	120.567	101.709	131.293	74.0067	65.7668	68.2949	160.224	141.838	147.143	75.4012	67.9694	68.8694	91.4452	78.9915	91.141	107.427
18	227.195	173.546	195.379	50.837	41.4975	44.4661	97.9415	87.6232	98.2631	180.864	157.237	173.607	51.3142	42.8076	44.2081	151.32	131.524	156.421	77.2135	75.6498	73.6824	97.6646	94.4745	102.789	182.308	162.436	161.097	127.431	112.91	142.148	67.5532	56.501	60.0025	130.206	94.8977	125.83	74.3653	64.7043	70.7471	156.269	137.995	146.603	74.9309	66.1153	70.092	93.7783	74.9283	89.7323	106.301
20	233.17	180.31	198.825	52.0402	41.6273	44.8625	103.606	92.7229	91.8033	180.139	162.576	170.988	51.5977	42.0947	44.7776	139.501	114.485	149.765	78.6403	67.1449	73.5996	101.431	87.6784	108.484	193.917	164.984	163.387	126.95	118.305	144.051	69.3207	56.9633	58.0004	124.495	103.129	123.096	74.5118	64.3261	68.425	164.786	133.989	145.598	77.8364	66.029	69.9048	96.2966	81.6353	88.6187	103.3
22	233.712	173.455	194.973	52.7432	42.7718	44.5217	107.632	103.154	98.657	188.215	161.572	171.784	51.0716	43.0572	44.5895	129.475	111.812	163.793	78.9046	68.3195	73.332	104.353	90.1977	106.232	187.887	166.996	161.661	131.841	114.591	135.17	70.1088	59.2899	58.9533	132.501	104.636	123.693	75.6518	65.2236	69.206	162.494	133.676	147.827	76.0584	66.8719	70.6613	100.549	79.4594	91.914	110.229
24	312.982	176.232	241.325	80.4016	45.8483	56.2982	165.073	93.7914	120.671	246.206	147.682	199.036	80.745	49.7984	59.8879	358.725	120.66	218.723	125.638	78.5672	104.07	142.489	90.9965	139.835	250.19	181.966	198.38	190.014	125.204	172.549	104.668	62.6764	72.3057	144.131	94.9836	136.78	125.92	74.856	87.6502	214.424	144.339	170.584	116.484	73.9235	92.249	147.433	81.9477	108.318	136.89
26	308.856	171.832	241.535	73.1146	47.1867	60.7421	152.109	89.2079	114.994	216.071	133.843	203.516	88.9831	51.0435	61.5004	333.1	117.947	236.479	115.187	78.3803	102.593	144.721	89.6591	144.003	237.755	180.726	199.043	163.263	113.374	177.285	89.1967	61.8196	69.8807	126.586	88.2092	146.979	111.916	72.0151	108.499	203.582	144.329	173.422	107.097	71.6256	91.0402	133.273	83.1714	92.7777	118.765
28	280.715	180.884	243.174	69.942	47.9554	60.4191	137.567	98.0942	118.026	209.493	137.448	208.171	96.107	52.0656	61.4541	271.511	122.042	234.797	110.576	81.0813	101.733	143.135	86.3085	149.007	239.455	180.77	210.309	155.227	114.597	175.43	85.9077	64.2076	71.1812	116.369	87.4059	152.241	108.144	81.3152	107.171	205.31	149.595	178.369	110.091	72.1581	90.0795	126.345	80.8626	97.7276	114.56
30	293.284	189.686	247.257	70.5226	47.3973	59.4579	135.643	88.3237	122.077	197.75	141.793	208.106	108.356	53.1197	62.7951	234.259	120.692	231.793	112.32	80.458	103.673	153.489	82.0018	156.402	233.7	175.438	206.504	142.29	106.451	166.41	82.6479	62.017	70.6685	110.067	83.3977	147.047	106.319	77.5971	119.27	208.717	151.225	183.271	111.294	71.893	92.5481	120.343	78.1061	106.836	109.012
32	302.627	193.368	245.769	65.9512	48.1524	60.2718	122.285	95.4467	130.144	190.639	149.311	210.493	107.733	53.9622	63.3163	200.167	123.313	229.231	108.901	85.9157	105.34	152.301	96.572	151.329	230.428	181.602	207.168	138.735	111.919	173.79	82.0227	61.8648	72.3207	106.22	81.8582	145.85	106.788	83.3463	109.403	205.873	150.174	178.885	108.043	73.2748	93.528	121.531	82.3741	107.263	100.826
34	263.445	188.43	218.832	59.4158	45.8383	52.8075	115.884	91.4791	116.638	186.261	157.504	195.404	92.8727	48.5975	55.4368	160.035	115.89	175.983	92.7834	72.3121	91.8007	133.237	96.9854	135.819	201.731	166.489	188.032	114.985	108.235	154.613	75.4238	58.1276	65.1942	97.8649	79.9161	126.496	94.4374	75.8564	97.7192	185.564	151.919	168.756	93.1965	67.5022	80.0147	104.373	74.1451	96.3567	104.036
36	252.023	181.337	209.478	56.2616	44.1324	47.0519	103.536	89.5914	109.24	188.598	167.935	180.024	85.2497	49.0319	50.139	148.672	114.343	176.784	90.9767	70.3339	74.299	131.671	103.475	126.726	185.431	168.355	177.44	120.315	111.66	138.584	74.3892	59.5335	61.4835	103.62	79.7483	132.503	90.0615	72.9305	85.8315	180.556	148.367	162.905	88.9371	67.7651	74.102	93.9963	79.8869	93.5048	104.895
38	238.771	187.827	203.028	53.4344	43.6085	46.1448	97.1611	90.6179	110.084	189.532	171.349	178.706	75.7634	46.3248	46.8799	137.258	110.303	175.68	83.0693	68.6873	75.3364	125.251	104.23	116.02	184.686	158.123	171.421	109.966	107.774	140.258	71.6377	56.8018	60.1165	96.9286	80.628	130.354	85.1193	68.7734	85.8504	170.215	143.03	160.872	81.4428	64.6325	71.7381	89.4082	79.6689	89.7181	102.166
40	235.25	195.102	210.64	51.7488	42.3481	45.338	89.3172	84.5617	93.6529	186.872	172.219	174.716	69.8036	44.8937	47.1323	127.483	125.427	173.798	78.0007	66.9841	72.3284	123.948	99.9141	123.669	174.793	161.601	172.414	107.244	103.188	134.802	67.9082	58.4998	61.9764	98.5499	83.4838	132.763	80.5322	68.3089	80.3051	166.244	143.459	161.848	76.5197	64.2244	69.2772	84.768	79.6075	84.8058	113.675
42	247.419	176.701	205.039	49.6107	41.4579	46.5102	82.9396	85.7131	86.4816	189.004	164.615	176.236	65.4941	44.6516	46.1255	122.203	119.559	165.841	79.7036	66.9194	74.8927	122.541	100.092	116.492	172.415	159.423	168.17	101.899	100.972	131.968	68.1056	57.0448	61.1239	100.269	88.3982	128.466	78.1254	65.6705	74.0884	161.324	140.359	160.171	73.5634	62.0413	69.2802	77.6317	82.0344	83.7265	103.78
44	224.783	175.313	205.214	49.2554	41.2825	44.9913	76.8164	79.2646	88.8428	185.761	164.932	173.22	62.5786	45.4438	46.6942	116.59	115.415	165.636	75.4945	67.0231	71.0294	111.787	101.695	113.149	171.339	167.276	171.915	95.2671	103.952	128.991	66.4385	57.7213	59.8192	105.247	101.151	130.075	75.4014	67.0937	74.0392	161.308	135.629	159.664	72.7259	65.2343	70.0424	74.2462	89.2686	81.7157	108.004
46	228.999	171.178	205.099	46.7648	39.9157	43.2622	72.7588	71.061	89.4972	175.356	171.082	175.384	60.7113	43.066	45.3945	122.351	116.273	161.032	71.8138	65.6187	71.3339	115.271	93.9525	112.699	170.269	159.97	171.885	95.8036	100.836	124.868	65.0167	56.9233	58.2047	110.592	111.616	118.708	75.6972	63.8009	70.9988	154.489	135.15	158.802	72.0059	62.0879	66.5763	83.6247	87.9524	81.0214	108.509
48	221.46	172.544	200.601	46.7216	40.163	44.9323	76.8504	69.3945	93.048	174.048	171.234	181.508	59.7239	43.3994	47.2578	121.059	106.216	158.896	73.1793	62.7559	71.9172	95.6114	96.7877	112.989	176.604	158.144	167.663	99.809	99.307	129.262	65.6944	56.9141	60.5547	113.118	101.51	114.336	74.2223	63.5671	71.9173	161.082	137.134	156.262	71.0497	61.5521	68.5998	82.0433	80.2683	88.1583	111.425
50	207.339	182.038	191.568	44.3621	39.3658	44.3981	70.8458	64.7816	90.2767	175.465	172.664	175.986	57.6384	42.427	45.1779	110.17	103.335	164.357	69.1367	63.6123	71.9658	92.284	95.1716	111.199	172.231	156.067	158.189	97.5663	96.1253	129.894	65.1145	57.1931	57.6677	108.14	98.9369	114.776	72.2299	61.7574	71.092	160.611	138.806	154.873	69.8468	61.3122	65.3217	75.8082	81.1411	89.841	108.902
52	212.872	179.584	195.597	46.3608	40.544	46.0914	70.4741	68.3964	96.6341	177.103	168.01	180.914	57.1062	42.1344	46.3667	110.261	101.856	168.289	69.5232	63.8741	74.2126	97.2128	88.5787	114.455	179.368	158.19	167.823	96.0458	96.7366	138.574	65.3289	56.8668	60.5197	107.159	117.911	123.866	73.0103	63.5944	71.4392	159.215	138.1	155.512	68.3042	60.99	68.5417	77.1996	79.17	92.7328	108.452
54	213.351	189.836	185.743	44.4954	39.2183	43.5048	68.021	65.458	85.7482	171.021	165.396	176.166	55.3052	41.3814	43.8264	111.632	102.404	165.374	70.1645	65.3917	70.9896	90.6128	83.6575	112.8	176.588	158.382	161.59	93.9075	97.5095	127.748	66.3827	56.144	58.208	103.183	97.8899	109.111	72.978	61.6103	68.61	156.53	138.089	157.796	67.97	61.4118	67.6424	71.1192	70.8849	85.942	110.405
56	199.87	186.769	177.469	45.2607	39.8513	42.8332	65.8013	65.3017	92.1489	168.697	168.234	181.515	54.9842	42.1016	44.5368	107.538	103.012	165.761	72.7253	66.3385	72.8751	98.247	89.9371	116.776	177.756	157.883	162.558	102.904	101.871	137.799	64.814	57.0706	60.4651	101.881	105.412	112.288	72.4748	62.7178	69.1684	152.456	139.799	155.509	67.0167	61.3094	66.1018	71.9163	75.0252	93.3389	106.112
58	205.902	178.879	181.131	45.6885	37.4739	41.9774	64.8686	61.069	90.4418	176.54	162.5	181.33	53.4577	41.4129	43.8532	124.244	98.4428	145.199	67.8546	62.5945	69.2794	98.2571	83.2261	115.43	178.25	156.177	165.367	101.529	94.7456	124.569	63.296	57.2414	57.3105	100.381	106.584	111.693	72.9975	62.5661	66.4221	154.064	141.466	155.187	67.3538	60.0614	64.5542	70.4533	71.6951	89.4987	104.475
60	200.328	177.55	195.802	43.8399	39.9252	43.7323	63.4378	71.4987	88.187	173.459	162	180.807	52.7374	41.4823	43.8052	114.781	99.3698	134.594	66.4401	65.7024	69.1793	100.479	83.7054	116.192	176.41	157.399	164.182	102.491	103.264	129.861	62.7328	57.3542	57.9213	99.5739	116.778	109.165	73.3404	64.0289	67.9359	157.762	138.018	154.73	66.3152	61.5588	65.3686	72.1817	70.3403	91.0956	113.32
62	208.331	183.377	187.954	44.9589	39.8318	43.4335	65.8093	68.8177	97.8593	171.41	158.593	174.739	53.4314	41.9783	42.6222	113.535	102.996	125.463	70.6297	63.2273	65.9305	101.068	91.4882	110.996	181.837	158.646	163.738	101.867	102.092	124.786	62.1274	57.4451	57.7618	107.41	116.048	124.444	73.5169	64.6699	67.1141	152.053	140.863	156.221	67.4837	60.6364	62.9906	79.5299	74.4759	82.7793	108.195
64	208.256	186.585	190.811	45.5624	39.4084	42.3274	64.8986	68.8512	89.5606	177.987	157.161	175.36	53.9486	41.3818	43.2616	112.282	112.896	127.38	71.5572	62.2987	68.8377	97.9015	87.5425	113.542	175.402	154.583	163.404	104.306	101.798	120.363	63.5743	56.3878	58.0622	114.126	104.107	122.37	72.686	63.7479	68.7327	157.656	142.097	153.852	68.3526	60.0201	63.8343	75.7631	72.7009	80.0241	112.103
66	192.911	178.474	199.719	45.0126	39.3794	44.2593	63.4554	65.1991	96.4641	177.402	157.64	175.544	52.5858	41.3537	45.8923	125.224	115.589	138.047	71.2889	65.5024	72.1365	92.1223	84.3744	120.416	170.727	160.783	160.398	98.94	96.3835	124.369	63.4247	55.0463	59.4945	108.61	99.8629	127.35	73.0588	64.0558	68.6973	155.834	145.817	156.395	66.9751	61.3938	65.4389	82.509	75.5672	88.8739	105.812
68	199.727	168.118	205.458	44.0737	38.6659	43.6532	61.6273	66.4572	91.0571	173.25	162.993	177.79	50.5971	41.6583	44.12	128.117	117.411	127.772	66.4768	63.9731	72.2975	85.1047	90.13	117.461	168.943	156.372	157.617	100.563	95.5634	123.466	62.0981	55.5239	58.1432	103.754	105.841	129.128	70.382	64.3486	67.5829	154.967	144.595	153.058	66.2159	60.8819	65.4636	83.7579	81.1997	89.4288	105.749
70	183.216	175.703	205.255	43.4758	40.2044	42.1224	62.1801	69.1004	91.7917	173.731	167.935	172.337	49.4085	40.9913	43.7158	119.077	109.375	118.676	68.2279	64.3999	68.8262	87.4107	87.1122	114.453	165.736	155.516	154.972	98.4392	103.296	117.778	63.4273	55.9506	56.331	105.562	97.5686	124.807	70.7134	63.3745	65.2799	150.692	136.466	150.134	64.6232	62.896	63.5057	81.9806	84.6196	83.0284	98.4958
72	180.682	171.355	197.958	43.7347	37.7389	41.6026	64.6316	74.1464	85.5681	175.514	159.659	172.796	51.7143	40.8003	43.564	112.518	103.022	134.651	67.5438	63.7753	70.7522	96.5271	78.3382	109.857	171.297	151.32	159.384	106.561	96.7235	116.014	64.2382	54.4207	57.0581	113.955	104.395	124.413	72.2577	61.9332	68.0018	148.4	136.486	153.735	64.7169	61.0849	65.4164	84.4619	78.519	88.6858	103.336
74	179.13	177.19	193.546	43.1544	39.323	42.5943	62.7785	70.9224	87.9139	167.684	162.895	179.82	50.621	41.5498	43.829	107.981	106.9	152.708	65.8115	63.4198	72.379	96.2714	94.0325	110.509	170.575	155.723	166.308	99.6048	101.899	123.543	63.4823	55.5479	58.7698	110.805	107.032	125.611	70.2553	63.971	67.6428	150.727	136.866	158.339	64.4523	61.1171	67.3194	87.9689	82.9147	91.6547	99.8154
76	191.077	165.914	198.156	41.6644	38.1744	42.1947	61.4421	67.122	82.8422	164.524	160.488	182.983	50.3289	40.601	44.6573	112.387	100.289	160.047	64.1882	67.1672	69.358	101.064	99.0584	109.31	167.181	155.29	160.4	96.4665	93.9208	127.275	60.7018	54.8992	58.5381	104.435	111.637	124.033	70.1912	61.892	68.1888	148.688	141.115	156.244	63.4759	60.708	65.7473	77.8962	81.7375	91.5815	100.374
78	192.377	165.595	200.123	42.3742	39.2436	43.1347	61.211	69.2445	84.9649	164.599	166.876	180.72	49.9961	41.1195	43.3591	117.947	100.651	149.132	68.3254	71.1127	69.6248	93.5454	108.204	118.157	173.973	152.066	159.605	103.709	103.892	126.913	63.126	57.1915	59.1983	102.712	114.643	119.743	69.7624	62.0063	67.6972	154.162	138.609	156.621	64.1286	60.2694	64.9332	79.8479	77.6082	95.8519	101.685
80	194.27	163.624	197.135	42.3694	36.6711	44.0834	60.8436	78.3215	80.4182	168.698	161.181	179.784	49.4111	40.2004	43.7805	114.019	101.481	142.801	66.3021	69.6692	69.9941	98.4673	101.216	118.906	170.599	150.178	159.607	97.095	99.4752	133.483	62.2444	57.554	60.9738	103.051	97.8269	121.238	68.9557	61.5537	68.7202	147.277	140.047	153.5	63.6817	59.7212	66.6672	74.4614	88.9179	94.5105	103.485
82	186.791	162.274	181.31	42.4737	36.9655	41.9199	62.0199	69.4963	87.8766	166.949	157.931	178.542	48.5252	41.0143	43.4537	109.773	109.508	130.977	65.8857	63.8027	64.9392	105.482	97.2528	121.475	169.57	147.009	159.15	101.741	100.751	130.623	63.0678	55.4577	59.7515	112.593	108.055	127.627	71.2864	60.5057	67.2162	150.344	136.527	158.302	63.9354	60.271	65.171	74.6303	81.1903	92.255	104.137
84	252.688	178.06	220.705	62.7058	43.4299	54.8306	85.1382	71.3657	107.372	211.467	140.032	206.067	65.1509	49.9031	57.9076	272.581	128.648	177.069	104.174	78.3908	97.9311	138.217	101.993	152.099	212.78	164.954	189.497	134.241	109.585	172.419	81.5206	60.0979	69.7965	129.692	98.7271	148.499	103.365	76.5873	86.0579	191.051	145.106	180.996	86.201	68.5355	82.799	111.205	83.6536	103.498	114.183
86	254.488	192.881	235.532	56.9843	42.3397	57.9199	87.0567	67.321	104.364	201.535	129.452	211.27	69.4582	48.405	58.6528	243.147	120.618	201.907	97.0897	79.4654	105.95	138.404	91.5382	152.086	206.769	168.5	200.168	136.491	101.138	175.863	77.4169	57.9412	70.5863	122.218	91.3552	158.303	98.1326	76.2301	87.8879	195.902	149.81	181.976	86.2181	66.6802	89.3442	118.354	77.1258	102.467	114.093
88	222.443	199.477	233.958	55.049	42.0733	56.1732	90.6362	73.1146	105.951	177.82	133.11	206.987	70.8565	49.6384	58.6915	224.94	117.855	182.984	93.931	76.3798	98.7698	150.609	89.3405	151.847	202.348	161.143	194.897	127.572	100.061	168.53	74.8843	58.8069	68.5148	108.687	87.6882	158.424	94.157	76.1785	91.1033	194.3	148.533	184.437	86.646	66.8602	83.5703	113.632	77.0165	101.237	102.347
90	244.218	200.713	248.329	55.1853	43.576	57.467	87.9422	73.6916	106.416	183.805	140.814	214.939	73.0822	50.2092	59.7143	192.707	117.165	193.919	95.0049	78.9863	100.22	157.918	88.9896	155.417	202.808	159.608	204.936	119.232	101.455	177.836	75.6078	60.2022	71.3963	111.902	105.299	161.924	94.9864	75.0138	96.3987	192.665	146.833	187.528	85.6093	67.0947	86.0225	106.686	76.1159	104.691	102.711
92	234.794	205.879	247.127	55.0023	45.5114	53.7315	85.6018	75.8367	107.066	174.734	139.26	203.149	74.7221	52.8791	59.8541	172.096	118.557	183.685	95.3199	79.1257	96.7188	158.086	101.683	142.519	199.691	164.833	203.402	127.848	104.355	168.47	72.4459	60.8622	67.7597	106.165	103.962	153.656	95.8859	78.5593	97.3612	198.458	158.822	182.207	85.6691	69.7377	83.0543	103.803	82.4537	107.167	102.362
94	231.717	205.247	222.18	49.2783	41.7629	49.4533	79.1569	79.0164	92.2587	170.825	147.68	197.604	66.2962	48.3269	53.2678	139.435	108.868	153.216	82.897	70.5762	83.2492	132.391	104.872	124.566	193.779	154.789	184.489	120.546	118.894	142.318	66.494	56.9298	63.1592	100.674	107.03	142.926	87.2113	72.8643	90.4936	185.639	150.975	170.959	76.9005	65.3976	74.6197	97.1223	79.1269	96.9851	100.223
96	204.659	189.928	208.112	46.6704	43.5094	45.6662	71.5936	70.4944	89.3301	172.46	159.945	193.233	62.8374	45.8645	49.0532	123.144	108.323	142.878	75.6609	70.6872	77.9267	108.381	104.661	120.445	182.018	155.48	179.757	111.318	109.159	131.291	63.3956	56.9895	60.2023	99.9874	110.431	144.074	81.3596	69.9617	80.1938	180.219	151.302	172.082	71.9828	64.4118	69.6205	84.5827	82.5463	90.5991	96.7786
98	209.494	190.085	203.491	46.2861	38.8225	45.7988	67.8026	65.8459	84.2601	171.676	160.37	188.908	59.5321	45.0314	48.7917	119.216	104.378	141.629	70.5241	66.9795	73.4503	97.2773	100.747	122.585	170.413	157.201	174.47	101.228	100.914	129.391	61.6766	55.7419	59.4948	100.189	122.42	148.068	80.1624	69.1773	78.2756	165.166	147.838	164.279	69.7513	62.695	69.3785	77.8796	81.2662	89.907	98.1096
100	201.933	188.813	201.294	45.0564	38.8773	44.0457	65.1063	77.1704	85.5872	168.883	166.161	187.927	56.4802	43.7479	46.6282	113.101	102.85	131.443	68.3433	66.1531	72.0519	93.577	99.9186	119.891	173.45	157.16	170.567	106.289	95.5888	125.828	64.3738	55.5288	59.311	103.65	120.105	129.439	76.0778	67.2415	72.4396	164.339	146.918	166.927	68.7157	62.4909	68.2156	75.949	79.1228	85.428	98.6199
102	189.303	186.991	207.113	43.2586	38.3909	43.2936	62.2329	70.3929	78.5298	174.235	170.561	182.737	53.5075	42.1149	45.3577	107.284	103.469	135.549	65.4355	64.2876	69.8046	90.8234	85.4552	123.133	173.503	152.972	167.257	101.903	99.2351	124.675	62.9045	56.9549	58.7636	95.9326	115.244	130.681	72.8186	66.7505	70.3725	152.059	144.206	165.08	65.2421	60.8979	65.0601	92.7091	79.1983	87.761	95.2673
104	200.886	180.267	203.937	43.7565	39.6815	42.384	61.0026	67.524	82.7301	178.567	161.476	179.03	52.9267	43.0011	44.4212	108.961	98.8203	146.421	66.9878	61.7658	68.7919	94.2105	93.5979	113.038	170.432	154.578	162.671	105.882	100.291	128.812	63.7796	57.0977	58.2923	98.671	116.614	130.329	73.5971	65.3838	68.3853	160.734	143.748	159.909	67.4405	59.9505	65.5791	93.606	80.0686	80.4264	98.7933
106	213.125	182.264	194.535	45.1352	40.1056	41.3063	60.9852	64.446	74.7821	177.996	171.311	176.184	52.3386	43.5946	43.2048	109.953	99.4067	144.504	66.459	66.3128	64.8949	95.0957	96.3915	113.404	175.2	159.422	161.662	95.2326	103.542	114.445	65.3387	55.951	57.3116	106.433	106.068	128.325	74.548	66.3481	68.446	157.875	148.592	159.481	66.8324	61.3335	62.0879	82.7114	79.6237	82.3875	100.147
108	221.488	183.876	195.459	41.491	40.4502	42.264	58.8728	70.9286	78.7593	172.171	167.939	177.606	51.1239	43.1997	43.3514	104.584	103.447	148.292	62.9511	64.9617	67.9921	97.4169	94.323	112.71	172.986	156.03	156.863	96.9771	100.616	120.577	61.388	55.8951	58.3156	97.1316	104.745	126.433	69.7748	65.9727	67.4333	159.07	146.824	157.127	63.388	60.7596	63.3562	76.7085	79.7735	88.349	98.1598
110	213.588			41.4847			57.0684			175.848			49.8234			105.591			63.1333			100.333			169.197			106.1			62.4032			92.4439			68.9716			156.154			62.6935			71.7012			97.7502
Slice 2
	Cell 1			Cell 2			Cell 3			Cell 4			Cell 5			Cell 6			Cell 7			Cell 8			Cell 9			Cell 10			Cell 11			Cell 12			Cell 13			Cell 14			Cell 15			Cell 16			Cell 17
Time (s)	[Ca2+]1	[Ca2+]2	[Ca2+]3	[Ca2+]1	[Ca2+]2	[Ca2+]3	[Ca2+]1	[Ca2+]2	[Ca2+]3	[Ca2+]1	[Ca2+]2	[Ca2+]3	[Ca2+]1	[Ca2+]2	[Ca2+]3	[Ca2+]1	[Ca2+]2	[Ca2+]3	[Ca2+]1	[Ca2+]2	[Ca2+]3	[Ca2+]1	[Ca2+]2	[Ca2+]3	[Ca2+]1	[Ca2+]2	[Ca2+]3	[Ca2+]1	[Ca2+]2	[Ca2+]3	[Ca2+]1	[Ca2+]2	[Ca2+]3	[Ca2+]1	[Ca2+]2	[Ca2+]3	[Ca2+]1	[Ca2+]2	[Ca2+]3	[Ca2+]1	[Ca2+]2	[Ca2+]3	[Ca2+]1	[Ca2+]2	[Ca2+]3	[Ca2+]1	[Ca2+]2	[Ca2+]3	[Ca2+]1
0	58.4468	47.7281	52.1919	143.013	145.179	174.288	120.218	116.85	126.3	82.4366	55.7047	59.2498	81.2532	44.0988	49.9764	45.9181	39.595	43.628	68.3169	52.1483	55.9114	108.96	101.652	112.574	46.1497	40.357	41.5883	64.2974	59.2959	60.1149	77.6834	65.6514	66.601	61.4551	55.9326	60.643	73.2497	59.0272	79.2925	155.512	140.45	142.705	80.6736	70.5296	71.7065	66.0235	59.0231	63.0851	66.0849
2	57.8794	48.4552	52.251	140.815	145.956	175.038	116.671	121.815	122.766	79.896	56.8519	58.664	83.5347	44.5355	49.5519	45.8225	40.1811	43.7539	66.6206	52.4939	54.235	107.148	106.283	110.365	45.1372	41.2617	41.6564	64.3249	59.5569	60.8317	78.8086	66.3307	65.9993	61.5724	57.3309	60.2428	75.3773	64.1425	77.869	152.29	142.514	142.155	79.4506	72.436	72.9891	65.3543	60.612	62.7149	62.6621
4	56.6357	49.7318	51.9502	143.294	150.574	170.401	114.007	120.6	127.588	76.3985	57.0033	59.8482	79.3547	45.6295	50.4332	44.8803	40.208	44.2094	65.0778	54.105	54.6399	105.484	105.846	109.682	44.4334	42.8536	41.6038	62.798	61.83	62.1883	67.8697	70.6476	67.5337	59.5355	57.2926	60.3395	68.7083	64.1593	73.6555	156.562	141.194	145.194	79.9805	72.4963	72.7281	64.7089	61.208	62.0413	59.8618
6	58.2382	47.6965	51.9233	145.063	147.586	174.044	118.599	122.217	128.193	76.6497	56.9552	58.7349	81.0586	45.2373	48.7155	45.5896	40.6256	44.5399	66.9394	54.3567	53.9388	106.471	104.451	110.699	45.2857	40.9604	41.7182	64.4568	58.2538	59.5153	68.2306	66.9401	67.0085	60.3078	55.825	58.7759	71.1513	61.1637	78.2916	158.207	142.024	145.171	80.6469	73.0674	73.0332	64.4258	60.0592	62.3813	60.4845
8	57.451	48.8257	52.7914	147.194	148.468	174.924	118.853	122.828	125.814	75.0479	57.7318	60.443	84.8998	44.611	49.2929	45.1716	40.2101	44.0486	67.1975	53.7739	54.2615	107.456	104.599	110.618	45.3686	41.5867	41.5018	63.3394	58.8793	60.0092	62.6995	65.7276	69.042	59.6746	56.0095	60.3478	67.4817	57.1786	80.7297	157.304	142.238	144.371	81.9655	71.0178	74.5764	64.5369	60.1524	62.3356	61.8196
10	56.7912	48.7998	54.8674	149.326	149.871	171.133	118.68	121.922	127.352	75.058	57.7116	58.4129	75.8082	45.744	48.1773	45.5456	40.6195	43.5412	67.4566	52.7219	53.2987	105.514	105.421	109.074	45.9424	41.8796	41.2272	62.9416	59.6758	60.3021	67.2754	67.8005	65.3738	60.6927	56.3248	59.4156	72.6871	60.5757	77.9137	156.017	145.101	142.408	80.9898	70.7528	71.4528	65.1578	59.8953	62.1628	63.6258
12	57.505	47.7374	61.6041	147.003	148.701	169.209	122.479	123.348	123.617	80.5228	56.8168	58.4314	74.791	44.6799	48.6017	45.3879	39.7679	42.8864	67.5315	52.6112	53.6484	107.679	103.699	110.047	45.027	40.1529	41.2793	63.1866	57.8908	61.9152	65.1646	68.1358	61.2655	59.5073	56.8258	68.9101	76.77	58.9556	71.437	156.381	140.97	146.184	78.4734	69.9325	72.4219	65.0371	60.1815	61.6689	57.6909
14	57.5253	48.9	61.7418	149.151	151.801	173.289	119.734	122.29	125.849	81.4477	58.0538	59.5705	70.6274	45.6915	47.7444	46.3822	41.0982	42.7476	66.9399	54.5576	53.5216	107.307	105.454	110.345	46.575	41.9825	39.8145	65.1814	60.7036	60.5547	66.9571	71.9859	62.253	60.3115	58.9531	65.1463	69.5322	64.5244	64.8897	154.384	146.299	143.549	81.8345	80.6039	72.014	64.7203	61.4467	60.8983	64.9939
16	57.4547	48.2847	59.9429	155.052	149.927	171.451	118.676	117.961	125.025	78.4433	56.9386	59.9141	65.8127	45.2021	47.7041	45.0295	39.8144	42.3049	66.8416	53.2539	52.0146	106.599	104.243	107.933	45.1742	41.3545	41.0805	64.4955	58.7359	59.6516	73.5308	71.1104	66.4293	59.1698	56.5089	62.5034	68.2134	60.0186	65.5437	154.184	143.283	142.499	80.445	73.4802	72.3293	64.1307	60.4908	61.3175	60.0344
18	57.3772	47.8691	60.2664	152.083	151.402	172.775	121.386	121.025	128.44	80.3504	56.6413	60.578	65.7174	45.1767	48.0109	45.4286	39.5084	42.0794	67.2218	51.1874	53.3262	107.15	102.454	110.336	45.3755	39.9169	40.4666	65.5093	58.23	58.3836	75.8695	67.8192	66.3875	59.6982	55.9276	62.2546	72.6674	55.4359	70.6015	155.915	142.34	146.512	81.0831	70.0719	72.5794	64.9996	59.0057	61.9666	60.1942
20	56.4688	47.9223	59.4721	142.923	147.836	175.204	121.351	118.575	125.216	82.5978	57.7422	60.0406	63.8263	44.9749	50.2097	44.0679	39.3322	42.6264	66.2795	54.4636	53.4962	107.011	103.915	112.637	46.1265	41.0472	42.1948	63.9862	58.4653	59.7302	76.1038	70.4121	66.3617	59.8022	55.7569	63.6523	66.2801	58.6931	71.879	155.001	140.038	150.539	79.8924	70.1746	74.6677	63.9561	59.7204	62.1894	60.3296
22	57.9022	48.6722	58.0685	143.918	151.29	176.126	123.244	121.088	127.227	77.8106	56.5123	59.9629	66.0779	44.7523	49.073	45.0918	39.6576	43.1674	68.4407	52.5795	53.749	107.936	102.428	111.909	45.6637	39.8727	42.0612	64.6295	58.3618	61.0315	77.6392	66.6193	66.1529	59.4673	56.6017	66.4021	68.1659	59.1689	74.1203	155.02	141.013	147.199	79.7984	69.7781	75.2344	64.7824	58.6135	63.1825	60.4981
24	59.0941	52.4535	60.539	150.269	155.623	180.434	130.847	130.894	133.234	92.6886	65.0421	63.9035	69.2547	50.6932	52.2035	44.9393	42.5496	44.3146	67.1941	56.8967	54.9294	107.517	115.072	119.872	45.3312	42.5822	42.3458	73.7116	59.2604	61.5038	75.8211	64.1695	64.0167	58.9689	58.4233	71.5647	109.886	63.8072	83.8491	161.759	149.259	156.396	79.1564	75.5319	78.1525	63.4947	61.4547	60.9842	59.139
26	58.6764	51.2946	61.4924	151.739	157.534	180.53	139.153	131.264	136.392	100.194	75.415	66.3219	71.4193	50.6706	52.6867	45.6488	41.0565	45.1238	69.1141	56.0102	56.3681	109.083	110.601	118.381	45.0046	41.0878	44.4319	69.2328	60.7529	62.7893	73.0525	61.3966	65.261	59.8579	57.3959	67.1129	122.203	71.1418	85.3748	162.753	147.378	158.109	82.1921	74.2438	78.5703	64.017	61.2318	63.003	59.8948
28	60.3233	51.0082	60.8762	150.016	159.537	181.965	139.18	134.711	139.458	98.586	75.5917	65.3429	71.8654	52.1051	54.4102	44.8237	41.4277	45.0758	67.0847	56.1626	55.96	107.493	111.384	119.452	45.2554	41.7855	42.2301	69.1267	60.6272	61.7556	73.5224	57.8599	63.164	57.783	57.6838	67.7012	105.209	70.3287	84.018	161.582	145.733	157.71	82.87	72.5227	78.491	65.0093	61.828	63.1659	64.5407
30	60.7204	49.9073	61.5653	146.985	159.825	178.168	144.034	137.306	136.57	94.5411	73.269	64.7738	74.2559	51.5544	53.9332	45.4178	40.1082	44.351	67.5914	53.7909	56.6374	112.527	108.907	119.545	46.4267	41.2048	42.7999	67.213	56.6119	61.5445	74.0706	56.859	62.0299	60.159	56.4136	65.1553	92.6634	75.9198	81.9225	159.451	143.139	162.333	82.6272	72.1507	77.347	66.0381	60.1878	63.3972	65.5968
32	60.8751	51.9927	58.993	152.057	162.153	182.771	144.222	142.23	137.179	90.7695	72.1604	64.6347	72.8849	51.4788	54.0612	45.8703	42.0833	44.3093	67.6317	56.3369	55.7954	109.808	109.656	118.36	47.9424	42.8926	43.0084	67.7559	60.2248	61.567	70.3657	56.6605	63.1374	60.8447	57.2401	65.3617	97.9486	68.3268	79.8417	159.298	142.086	162.65	82.3895	71.4541	76.0338	66.2516	60.4125	66.1004	68.7401
34	57.5736	47.6944	57.5379	144.738	153.412	178.841	122.473	131.236	138.071	82.0672	66.1995	63.979	69.7898	49.9783	55.148	43.924	40.3244	45.2981	66.0698	54.0846	57.3436	107.314	102.825	116.779	45.527	41.1241	43.342	64.6978	58.5357	63.5446	72.7782	63.4685	64.0506	58.742	56.2378	64.9842	83.072	66.2696	76.551	154.74	140.244	159.41	80.4515	71.2764	77.9876	62.8128	58.6831	64.6567	64.3171
36	57.1437	46.5442	55.7853	141.656	152.217	173.093	117.932	125.827	135.988	78.5314	62.7421	61.276	67.8422	48.6686	53.1409	44.3915	39.8031	44.8648	64.4681	53.8582	55.0164	105.711	102.857	113.815	45.4923	40.6586	42.4553	65.868	57.4621	60.9577	70.6413	64.8036	60.1849	57.9378	56.6926	64.2409	73.3646	68.9358	74.4073	155.379	142.883	155.832	77.9544	67.8646	74.4694	62.7525	59.2579	63.7273	62.4883
38	57.8144	46.2468	53.8055	144.975	150.819	172.46	113.5	121.992	127.134	75.9954	60.8154	57.8366	65.6697	47.4295	51.6212	44.678	39.7491	42.6322	66.2815	52.6347	53.3487	108.363	102.917	109.102	46.1475	39.8129	40.35	65.4366	57.2994	57.2768	73.1774	57.1849	61.4086	59.1857	56.1407	59.7742	68.1529	67.5763	64.4961	157.735	144.02	150.084	78.5348	69.4352	70.7846	63.7745	58.7584	60.3821	61.5669
40	57.4092	46.8491	54.9064	148.314	150.326	172.407	115.708	121.513	129.457	81.6357	61.2524	59.238	65.5871	47.4209	53.2495	44.6981	40.6133	41.812	66.104	55.3973	51.8101	107.765	105.05	109.558	45.4178	42.0008	40.0976	65.3624	58.0025	58.82	70.0087	57.9634	65.5748	59.2579	55.969	61.7471	64.9599	66.5028	66.3744	158.671	145.891	145.443	79.8097	70.9202	72.4422	63.7334	58.8919	62.0068	64.8685
42	56.6463	45.6477	54.0358	147.439	153.127	168.929	112.562	119.169	127.678	75.8026	61.8654	58.123	63.9801	48.0019	51.9017	43.9832	39.8335	42.4092	66.136	54.4376	51.8374	107.481	104.033	110.387	45.3074	41.3783	40.3492	63.6565	58.5886	59.7778	74.282	56.8202	64.286	58.7663	56.7028	59.8552	61.9048	60.921	68.2687	158.727	142.635	145.652	79.7283	68.8237	72.7378	64.2344	59.9225	61.8646	62.4039
44	57.4502	45.649	54.8582	149.581	152.062	169.847	115.369	117.323	133.563	75.5258	59.9948	59.5454	67.6936	46.1116	52.0053	43.3158	39.5296	44.0357	65.5501	52.0765	53.7353	109.183	102.033	114.098	46.263	41.0212	43.23	62.9324	58.1655	59.8277	73.0268	60.5842	69.644	59.2536	55.9698	61.9309	64.559	65.5296	74.1768	157.265	142.966	147.979	78.2122	68.1526	75.4382	63.8951	58.42	63.4133	61.7834
46	58.9461	44.7838	55.3981	150.619	150.947	170.649	118.393	121.643	134.558	75.515	58.9931	58.6971	68.1203	46.3398	52.4183	44.5594	38.6199	43.3802	68.5382	51.518	53.3891	111.798	103.465	113.327	46.6935	39.5733	40.8376	65.1019	55.609	60.755	71.1369	56.4417	69.2427	59.9929	54.1909	63.6497	67.8248	64.6619	71.0902	154.826	141.506	149.539	79.9599	68.5729	72.7721	64.8457	57.416	63.5857	65.3862
48	59.0494	45.1317	53.274	150.996	151.749	170.108	120.401	118.771	129.659	74.6578	59.3795	58.9192	69.9202	45.5932	49.6844	45.1331	39.4699	41.9929	67.1453	52.3325	50.6662	110.625	103.388	109.569	46.6559	38.536	39.6168	65.6554	58.1809	58.0579	66.5487	58.0231	67.5005	59.7865	54.5613	59.2259	68.8633	64.6566	72.429	154.535	140.873	144.636	80.8882	66.3352	71.016	64.7102	57.8534	62.4851	60.2844
50	57.8256	46.8772	53.4705	146.578	154.25	170.063	118.148	122.712	128.776	73.1262	61.7687	59.0748	69.9947	46.5181	50.5261	44.6193	39.789	41.2289	65.9659	54.3633	50.912	109.967	105.55	108.419	44.232	39.9262	41.7329	62.7445	59.2345	61.2354	66.1674	63.3864	68.985	58.3895	57.1925	60.1942	65.1359	69.9827	77.5119	155.004	141.704	144.699	77.959	70.3872	70.2678	64.7596	58.8508	62.234	62.6766
52	56.9034	45.776	53.6997	149.066	156.571	174.918	120.704	122.898	133.067	76.4858	60.467	59.4562	66.7479	45.8967	50.8192	45.004	38.9432	43.5782	66.2068	52.9343	53.6221	109.672	106.276	112.436	45.9732	40.3563	41.2285	62.9632	56.7322	59.3214	71.8607	58.7776	70.1667	60.9813	55.8522	60.7806	66.2915	65.2463	78.2578	153.64	138.154	142.502	79.6926	70.2933	72.8008	63.091	58.404	61.226	69.7738
54	57.2839	45.9331	52.3847	153.085	154.713	172.116	118.825	120.975	132.239	73.6901	59.3045	59.5111	63.1121	47.2399	50.0921	45.4363	39.6198	42.8258	67.3756	53.1024	51.7088	112.147	105.339	109.524	45.3893	40.6672	41.1293	63.9694	56.4497	60.138	72.1394	64.8431	69.4168	59.8303	55.4897	57.4416	65.7027	65.7024	76.1676	155.067	143.576	146.904	81.5389	68.9075	70.7282	64.0507	59.3133	60.9655	68.7565
56	57.2517	44.688	52.5935	147.975	157.259	170.253	115.617	122.825	134.56	73.1874	58.3583	58.642	62.307	47.0555	50.126	45.0322	39.5081	42.4011	67.1974	51.0661	51.9208	110.052	103.288	108.808	44.8971	39.1365	39.0585	62.5815	55.7079	59.9923	69.2402	61.3231	68.1297	57.9066	54.5326	59.2442	67.263	63.0321	75.3857	158.394	143.697	144.106	81.7775	67.7109	72.9668	63.8816	58.1868	60.2562	63.819
58	56.7649	46.4582	52.8373	146.049	157.649	171.026	117.812	117.636	135.752	73.6872	56.999	60.3433	62.0409	45.8438	51.9369	43.7316	39.3629	43.5524	64.169	51.7497	56.4508	108.935	103.829	111.875	44.2772	39.6893	41.9271	62.2342	57.104	60.0979	70.9682	61.3313	63.5531	56.845	55.8291	60.1041	66.3752	67.2936	78.1932	156.317	139.179	146.994	80.8835	69.0497	76.8103	63.0458	57.9757	60.6835	66.8055
60	55.5058	45.4041	52.262	146.116	155.975	176.786	118.367	120.357	137.854	71.859	56.7319	59.9388	62.1962	45.7537	51.5542	43.9378	38.859	42.6168	65.4988	50.5119	54.5638	109.055	101.948	110.476	44.0257	38.7055	41.4239	60.7916	55.8937	59.3834	72.3513	56.6381	65.0767	58.0575	53.8909	58.187	67.0073	64.2839	80.2264	156.99	139.653	146.371	80.5844	66.29	72.9945	61.0761	58.1959	61.5056	64.6689
62	55.8029	44.7227	54.5024	150.722	158.697	175.288	120.265	118.346	137.362	70.6926	56.9563	61.4198	60.047	46.5989	52.8542	43.6826	39.808	43.507	66.4396	52.3428	54.4353	110.82	101.557	114.524	44.467	39.2964	41.6899	62.4719	57.0335	61.9409	74.8777	54.9389	67.4981	58.5257	55.1955	60.4041	72.6449	59.9992	74.9869	161.843	138.988	150.932	79.6946	68.6821	73.3689	62.828	58.4342	61.9457	64.0656
64	56.5404	45.7462	53.8783	148.988	158.895	172.052	119.784	121.999	131.718	72.4848	57.642	57.3307	59.6932	45.9897	51.7224	44.6932	40.223	41.7552	65.7345	53.7527	52.0956	109.514	102.586	110.565	45.3393	41.2429	40.2665	62.7103	57.9411	60.6838	73.4891	58.4212	68.0736	57.9675	55.4999	59.4336	67.5605	59.07	78.9354	154.968	139.367	146.202	80.2975	68.4985	73.3738	63.0388	59.1484	59.6833	61.8174
66	57.1011	46.4525	52.5336	150.55	155.434	170.949	118.244	122.719	133.735	77.538	56.8305	59.2295	61.9433	45.5137	51.7565	44.722	41.2708	42.2041	67.2784	52.2025	52.835	108.944	102.617	110.37	45.188	39.8035	40.1926	63.5106	58.6613	58.3135	70.3775	62.0499	65.7657	58.7654	54.8345	58.3454	63.5207	56.3587	79.0781	156.138	139.276	147.568	82.1684	69.693	73.4459	63.7968	59.4394	62.3072	59.9394
68	57.3883	46.1104	54.363	149.613	151.982	173.099	118.845	120.135	136.276	71.7629	56.3403	62.1305	64.2392	45.1938	51.7448	43.9673	39.6531	42.6677	65.5438	53.2365	54.7107	109.842	100.967	116.034	44.2084	39.2527	41.9706	62.044	58.2862	59.8618	66.9321	65.0532	67.2552	59.3022	53.256	60.6135	72.092	53.8484	74.05	153.865	141.506	147.489	80.452	69.4739	75.05	63.0762	57.469	63.7107	64.1498
70	55.2583	46.6974	54.63	151.216	154.935	176.22	120.126	121.92	134.749	72.2183	56.3012	60.6326	61.3814	46.2724	50.7976	43.0364	41.4924	42.3263	65.4948	52.7542	53.6677	108.325	102.447	115.465	44.0649	39.7535	41.0885	61.4107	57.4065	60.8415	71.832	59.376	66.7778	58.5038	54.8698	59.1467	70.3489	57.5852	75.1102	154.661	141.786	149.582	79.1623	68.3552	75.6971	62.7868	58.7229	62.9814	66.898
72	55.8377	46.2477	54.0236	149.237	157.988	175.241	121.248	124.249	136.404	71.9585	58.6252	62.9378	61.2118	46.3516	51.8174	44.1363	40.3796	43.6572	66.4311	53.7615	54.6294	110.807	104.089	114.22	45.888	40.5664	41.1176	61.9468	57.2273	61.5527	74.7744	58.7226	69.4045	58.6049	55.2042	59.4346	65.3791	64.6102	73.2862	157.253	142.986	149.467	80.4539	70.1949	76.7259	62.9697	58.871	63.9	63.3675
74	55.4722	47.4654	53.8996	149.512	155.565	174.104	118.631	125.27	135.986	69.3076	58.3153	60.0308	68.3653	46.2616	50.4318	43.514	41.9729	42.5838	66.145	53.305	54.4739	110.093	106.384	113.653	42.9426	40.5507	40.2053	61.48	59.5595	58.8213	73.9428	57.0679	69.4588	58.1896	56.1818	59.25	66.2519	61.1433	68.1704	159.165	142.613	153.124	78.8986	70.184	74.7571	62.9948	59.1561	62.0244	64.4469
76	55.4368	47.4917	53.7205	149.971	150.19	172.279	118.893	122.788	138.036	74.8607	56.8902	61.3923	68.0143	45.8122	52.4133	42.7564	40.4935	42.4142	66.2323	53.3126	55.5545	108.8	105.923	114.629	42.8423	39.8687	40.1035	60.4097	59.0749	59.34	73.5093	63.8589	71.8979	58.3157	55.104	59.3881	70.7657	57.5352	73.1787	155.755	141.669	151.335	79.3813	69.5637	73.5665	62.9613	58.4448	62.0065	66.4116
78	56.5974	45.9688	54.755	150.666	148.465	174.702	118.393	121.926	135.862	73.9709	55.2611	61.9065	64.3791	45.3186	52.3861	43.7399	40.3448	42.4879	66.9114	52.3936	55.1369	110.45	101.374	113.593	43.986	38.8359	40.9524	61.7469	56.2505	59.8974	71.1184	65.2568	67.9075	58.2815	53.5972	61.0438	66.5806	58.8228	71.826	160.535	138.863	151.057	79.5124	68.532	74.903	62.7488	58.3208	63.5664	63.3926
80	56.5473	46.0167	52.9652	150.125	151.94	172.516	118.514	121.685	135.706	71.0443	55.8108	60.8893	62.1733	44.5145	50.9915	44.2796	39.3594	40.8512	66.4435	50.7306	53.367	111.883	100.199	109.805	45.6927	38.0685	40.5482	63.1824	54.5694	58.4611	77.1041	58.1522	68.9142	58.3556	53.0579	57.8267	69.589	61.3417	69.7792	160.522	137.496	148.81	79.7094	68.9463	71.2661	63.0295	57.8222	62.6994	64.7937
82	57.1172	46.8465	53.2129	149.013	153.601	175.856	119.562	120.751	135.949	77.1543	55.6415	60.3815	61.0272	45.805	51.0126	43.8913	41.0699	40.7892	66.0601	53.3259	55.0526	112.69	102.85	112.732	45.7703	38.4764	40.6363	62.7973	56.7042	60.5758	77.6221	59.2278	65.9721	57.8915	54.4677	59.0745	66.2302	66.8371	76.36	162.637	143.474	151.504	81.6607	69.5138	72.4836	63.317	58.7999	61.8333	60.6916
84	60.0733	48.9695	59.2163	154.282	155.371	184.007	131.168	129.634	140.636	91.4641	74.4372	66.1364	67.829	48.9471	54.6733	44.9503	41.3769	41.6515	68.7363	53.461	58.7194	117.308	107.898	122.392	46.1539	38.5554	41.2855	65.9573	55.121	58.8126	72.3896	65.7003	61.9188	60.3598	53.9371	59.8806	119.315	65.2799	81.4712	169.907	145.423	158.442	85.1631	71.0737	76.8969	65.4901	58.9333	63.9379	61.4211
86	58.7689	50.3151	58.4053	156.114	158.167	181.562	139.04	134.608	141.78	93.6762	76.9584	65.1627	67.7718	50.7467	54.8756	44.672	40.7812	42.5783	68.409	53.4249	57.907	116.773	107.331	118.77	46.6509	39.3277	40.7043	66.4701	56.7008	59.3655	73.472	66.4723	62.8201	58.4258	54.1767	56.516	120.505	64.6228	75.0149	165.642	142.992	158.205	83.7872	70.8548	75.5134	65.3736	58.8209	62.9496	61.4357
88	58.8656	50.2297	58.6599	154.861	159.724	184.781	140.729	138.33	144.503	96.9682	70.7164	67.0479	66.5394	49.5299	56.1875	45.4051	40.4674	44.0835	67.6382	54.0254	59.7758	115.479	109.533	121.792	46.6523	41.3677	41.4147	64.9539	57.6001	60.4865	69.0933	65.8113	65.9686	60.1426	54.8852	59.9301	106.194	65.1915	75.9668	163.029	143.052	160.295	84.0981	70.1669	78.6228	65.3546	60.3484	62.73	60.6629
90	58.238	51.7375	58.4245	155.047	160.998	185.673	148.307	139.532	144.786	92.3363	68.4921	67.3579	66.6633	50.8894	54.7753	44.5381	40.7663	42.9754	68.5926	53.9727	57.747	115.959	107.616	120.575	46.8827	40.7986	40.6729	65.3129	58.105	59.993	70.0135	65.1139	62.9448	59.5624	53.4354	57.666	99.708	62.428	83.1838	163.202	139.037	161.507	82.2024	72.4642	74.2076	63.9884	60.4648	63.118	61.0888
92	58.6352	53.1067	57.2484	156.485	159.016	182.893	150.949	142.9	148.638	93.665	69.8436	65.9606	65.529	50.9698	56.1161	45.2049	41.8143	43.7124	67.3821	54.593	57.4689	115.21	109.897	120.227	45.4858	41.862	40.7753	67.1927	58.7695	60.0319	68.664	69.6441	65.3762	58.3362	56.6766	59.344	86.189	65.8931	82.3441	161.648	141.878	159.396	84.0713	71.8202	75.2575	64.3259	59.9992	62.8526	58.3924
94	55.9989	51.1933	55.5954	154.293	159.654	177.701	131.714	133.167	143.383	83.7484	66.798	63.025	64.3198	49.6132	52.5062	44.4433	41.3552	42.553	65.3463	55.0028	56.056	112.085	107.55	112.917	45.9357	41.7306	39.5912	64.3447	58.5775	58.7282	71.2903	70.1883	63.7779	59.3597	55.9638	58.1272	83.5064	64.7083	82.9311	159.614	142.575	157.583	80.9556	70.2828	71.3964	63.1028	60.4069	62.6895	65.4484
96	56.9867	48.8356	54.7951	152.071	161.756	172.916	121.622	126.562	137.293	80.0701	63.2386	61.2067	61.1716	48.2998	53.037	43.7906	40.0554	40.8552	65.2193	53.5673	55.0024	112.486	106.844	112.163	45.2469	40.0452	39.9575	64.0952	58.72	58.3483	71.2564	71.0045	65.7598	58.9208	53.8939	59.493	73.0973	62.9659	79.7157	158.085	141.985	151.271	81.6437	68.9761	71.8301	64.075	59.3127	60.2273	63.0843
98	53.9398	48.3567	56.5047	154.316	159.71	171.717	113.67	123.289	137.698	76.9427	61.91	61.6154	59.3282	48.3853	52.3387	43.3664	41.3604	41.1395	63.4761	52.799	54.5699	110.813	105.849	113.903	43.53	40.2773	39.1942	63.7064	57.3603	58.3126	74.8774	73.6756	65.7933	58.0337	55.3115	58.9399	71.8303	69.6493	76.161	153.992	140.489	154.02	80.9512	68.7896	69.9881	63.2646	58.189	60.7776	61.7783
100	54.7324	46.5739	60.2442	155.863	154.861	177.198	112.078	121.849	135.411	75.3044	59.8805	62.4227	58.5854	47.2539	53.8249	43.1158	40.9571	41.5839	63.7079	51.1485	54.9645	109.611	103.928	114.252	44.1841	39.913	40.5234	61.8833	57.053	57.2405	67.4392	69.7933	66.2177	57.0544	53.4	59.4756	64.5799	60.5145	70.8812	155.22	140.764	156.364	81.5799	68.5276	74.3683	63.2087	59.0783	62.8641	60.3461
102	55.3449	48.8958	66.7477	153.057	156.168	177.048	112.102	123.968	135.783	73.7614	61.0842	60.9614	58.8108	47.4817	51.7792	43.6129	42.4347	41.3872	64.6107	51.9116	54.3843	110.95	108.07	112.775	43.7703	38.9582	39.6756	62.2399	58.3997	58.8917	68.784	72.1672	66.2024	57.4096	56.394	57.9128	66.2482	67.6982	68.972	156.386	141.153	150.393	79.6102	70.2426	71.1864	62.6548	59.6658	59.3934	59.5333
104	55.9709	47.1233	62.82	155.679	156.763	177.758	111.864	125.251	133.265	73.2574	60.8249	60.8212	58.6174	47.7254	52.4245	43.9536	41.587	39.6396	65.1107	53.5477	53.5524	111.252	105.36	110.599	44.1174	40.7487	38.1223	61.713	58.5527	56.8167	72.1225	66.8838	66.9753	58.0519	54.3115	56.855	62.5144	64.4358	73.7147	155.763	146.086	151.787	79.8733	70.0634	71.2968	61.4674	59.8616	59.2157	63.5016
106	55.5281	49.4106	62.7468	154.079	156.895	175.909	110.729	124.637	138.735	71.2449	60.107	61.1656	57.9621	47.5022	52.9705	43.5805	41.9167	40.8186	66.9681	52.3378	53.9608	109.98	108.057	109.3	42.8189	41.7103	37.6046	62.0248	59.6582	57.6891	73.8528	65.4983	65.2434	56.9931	55.4222	56.681	59.9369	64.0645	70.475	153.049	149.018	153.587	80.159	68.8152	71.87	63.3106	59.4612	59.9234	62.4105
108	55.2869	47.2956	59.6984	152.507	153.451	180.583	114.159	121.353	135.704	71.1206	59.5539	60.3424	59.3293	47.6008	52.8681	43.6042	41.4795	41.1673	63.4334	52.1663	54.2695	110.439	108.139	109.444	43.9328	39.3653	40.1448	60.2731	57.9361	58.4052	67.4428	69.4041	67.5132	56.5631	55.4182	56.9073	58.8519	66.8724	67.6276	155.057	146.783	148.884	79.6173	71.1595	71.2931	62.4843	59.1877	60.3687	62.3245
[truncated: 77 more columns]

## Sheet: 18_05_2021
	[Ca2+]1 in ACSF control; [Ca2+]2 in AP5+CNQX, [Ca2+]3 in AP5+CNQX+GZ (in nM)
Slice 1
	Cell 1			Cell 2			Cell 3			Cell 4			Cell 5			Cell 6			Cell 7			Cell 8			Cell 9			Cell 10			Cell 11
Time (s)	[Ca2+]1	[Ca2+]2	[Ca2+]3	[Ca2+]1	[Ca2+]2	[Ca2+]3	[Ca2+]1	[Ca2+]2	[Ca2+]3	[Ca2+]1	[Ca2+]2	[Ca2+]3	[Ca2+]1	[Ca2+]2	[Ca2+]3	[Ca2+]1	[Ca2+]2	[Ca2+]3	[Ca2+]1	[Ca2+]2	[Ca2+]3	[Ca2+]1	[Ca2+]2	[Ca2+]3	[Ca2+]1	[Ca2+]2	[Ca2+]3	[Ca2+]1	[Ca2+]2	[Ca2+]3	[Ca2+]1	[Ca2+]2	[Ca2+]3
0	81.3677	68.4058	74.0849	145.032	225.547	217.362	91.7039	104.665	116.686	95.0198	106.45	130.766	73.4725	55.2352	60.6375	109.21	140.559	161.324	117.318	145.778	154.585	129.262	177.025	131.805	80.6956	67.6191	67.227	98.7031	115.274	106.672	91.3049	103.526	88.969
2	82.6298	70.7707	74.0718	143.247	218.407	216.522	91.4825	107.295	110.538	94.8794	108.461	120.38	73.4196	60.0134	61.2246	107.198	143.964	161.922	120.328	163.338	148.299	123.388	166.365	126.781	81.1313	73.4351	68.1606	98.6677	119.037	106.899	94.856	115.565	88.2286
4	81.6207	72.4324	74.4949	146.924	227.609	221.884	102.217	108.92	117.486	94.545	109.865	110.179	74.1207	55.1155	57.4812	108.462	146.548	154.072	121.874	152.966	149.762	122.8	169.146	137.909	81.5946	68.9832	67.0303	97.9591	112.43	109.215	95.4594	113.368	88.9787
6	81.7374	73.2048	73.8682	146.428	219.187	228.342	100.32	101.742	109.606	94.7457	107.68	106.96	74.9628	58.3848	58.1254	109.839	141.945	153.773	114.347	158.563	139.45	128.722	162.115	126.997	80.8779	72.135	68.2419	99.8224	112.471	108.573	93.8834	118.02	90.3929
8	81.67	70.3932	77.9718	145.698	214.725	233.176	94.7568	96.6665	111.62	92.9047	99.0513	107.263	72.4213	54.9349	59.6321	104.864	144.571	160.279	123.386	145.181	154.094	123.826	174.996	132.932	81.2115	67.2618	70.5557	97.593	107.018	106.284	94.7648	101.215	85.9646
10	82.8521	72.8492	75.5235	149.654	218.473	227.175	89.6879	99.4852	119.257	94.2515	104.725	106.326	73.3616	57.1301	59.9896	104.708	148.177	158.382	119.411	145.365	153.358	116.881	169.368	133.317	80.2104	68.0041	70.797	98.2742	104.951	106.528	96.8406	109.384	88.8087
12	81.5159	68.7699	76.6622	143.913	218.42	221.738	89.0312	93.9811	115.828	93.8354	102.579	110.059	73.2196	55.1708	61.9087	105.989	146.721	157.446	122.057	161.734	152.825	123.127	147.089	118.3	79.8649	69.6898	71.6535	92.6378	106.485	113.064	97.027	97.296	94.772
14	82.9403	68.1143	77.1987	150.152	227.625	232.874	88.6452	92.7707	124.318	93.9578	100.712	113.363	73.7658	57.8163	59.6621	104.763	142.679	156.186	121.372	155.971	149.8	126.452	162.34	136.958	80.6379	67.3574	70.6452	95.4687	111.394	112.283	95.857	98.1331	91.2281
16	82.0122	67.4548	77.3912	146.493	214.245	230.563	92.8938	91.0131	117.183	93.1927	103.243	111.291	73.7535	55.3023	59.3601	106.299	142.359	161.765	121.551	146.723	170.802	121.297	165.616	119.388	81.144	67.287	71.286	93.5627	109.62	110.021	95.2934	95.8365	95.2098
18	82.4095	69.7152	76.0788	145.899	225.137	225.8	99.0808	92.1029	115.178	94.9507	113.431	104.985	74.9679	57.451	58.9186	108.342	139.41	154.221	120.486	148.38	144.449	124.769	165.477	114.91	81.0818	66.9413	67.3186	95.6042	112.168	110.194	94.8039	105.272	89.1046
20	82.3733	68.3943	74.6679	148.095	235.941	221.705	91.2868	99.1573	107.988	94.9857	119.747	125.801	73.548	58.6801	60.3229	106.461	142.042	154.066	115.892	128.126	153.15	117.87	169.979	138.267	80.2404	81.0348	70.0523	95.9192	113.935	106.917	93.9444	105.464	88.9091
22	81.7724	67.5616	72.3317	147.269	222.784	220.15	99.0397	95.5698	121.286	96.0586	116.633	110.239	75.162	57.4559	58.8691	105.86	141.903	148.051	127.871	142.153	163.025	125.154	142.426	122.812	82.2485	73.582	65.1241	96.5119	110.8	110.588	92.8266	100.004	86.1879
24	172.456	82.6838	106.829	163.151	254.267	251.408	118.352	112.175	139.861	111.446	134.679	153.968	78.9071	65.3593	67.693	123.368	155.513	177.83	127.404	163.161	160.117	132.743	143.795	139.111	102.157	83.9007	75.5977	100.894	116.907	123.005	92.3165	107.807	92.134
26	186.064	80.9823	186.349	164.078	272.426	248.503	115.684	99.4981	138.43	112.168	122.875	168.139	77.4088	61.9153	69.6615	120.332	159.002	175.013	122.85	153.999	159.841	124.752	136.332	147.645	100.976	78.1444	77.9583	101.026	115.802	121.732	97.6085	121.874	92.4418
28	162.512	78.9346	181.315	164.814	253.828	252.913	118.969	103.006	133.817	108.906	119.678	151.362	76.3441	61.9318	65.5246	118.323	164.551	167.452	123.246	179.318	158.09	129.242	195.037	138.605	99.9094	78.4669	76.5151	101.642	124.26	115.153	95.5042	120.185	90.3553
30	145.846	80.8076	215.788	160.107	266.297	255.669	109.568	103.122	141.463	103.916	124.836	154.642	75.6454	61.821	68.6056	116.639	167.993	175.148	125.297	174.511	178.321	125.373	187.389	160.991	91.741	79.9304	79.6763	98.1215	129.664	117.205	99.6286	119.353	99.2796
32	134.607	79.8161	181.133	161.775	256.782	260.504	101.287	105.193	141.334	102.687	118.642	141.483	76.3169	60.4386	66.2803	113.897	162.479	171.747	125.619	157.434	172.708	131.922	171.363	157.146	97.3845	76.1181	79.3219	99.1578	122.315	116.525	100.856	123.27	103.301
34	117.632	70.5944	124.448	156.902	239.371	240.313	104.065	90.2938	133.061	98.9867	110.949	120.53	75.8825	57.7213	61.1717	110.741	151.052	158.675	124.575	149.626	154.635	124.238	189.738	136.27	87.2055	72.6511	71.6157	97.4168	118.103	111.271	93.7957	113.716	92.739
36	103.983	72.7642	104.672	148.484	232.752	232.164	101.701	101.633	120.367	98.1315	118.125	109.993	74.8479	61.8883	57.692	110.033	148.461	160.246	120.645	152.428	182.363	120.569	176.376	113.574	85.0041	73.4627	69.8339	95.4053	118.362	110.125	93.3786	109.45	90.9664
38	94.4079	70.2691	95.6178	144.013	226.375	229.694	99.897	96.0885	115.323	97.6854	109.322	107.575	73.8265	56.6939	58.648	110.147	154.191	157.858	120.278	151.714	164.73	127.641	174.35	128.011	83.6799	69.803	67.3504	96.1994	113.777	112.023	94.5955	104.426	88.8394
40	91.2022	71.9406	86.4637	149.212	231.138	231.517	98.4791	98.8785	108.388	97.3262	105.179	107.366	74.1326	55.659	57.0831	110.041	153.011	163.463	120.667	176.504	146.851	122.711	175.146	144.185	83.6611	70.3164	67.4982	96.8706	114.502	110.986	88.6796	102.688	91.1341
42	88.9944	72.2046	85.3701	149.257	231.912	243.057	96.1441	99.1281	112.386	99.6349	105.524	108.222	73.4562	57.1838	58.4181	110.432	153.289	174.122	119.08	155.989	154.711	122.492	184.923	129.887	83.6458	70.0061	69.3867	99.2735	113.421	109.362	97.1111	112.536	98.0931
44	87.9705	71.2273	82.2098	149.606	223.658	238.449	98.398	92.4925	113.512	97.9476	101.573	114.911	74.2395	55.7615	60.4319	110.599	150.439	165.162	121.21	154.562	145.871	121.024	174.576	145.387	83.648	69.9194	67.5054	102.048	115.883	109.31	95.56	115.908	95.92
46	85.2112	69.861	80.1633	149.823	222.668	225.733	95.5712	87.6489	122.713	96.4242	101.154	120.95	72.9815	54.9893	59.2702	108.829	151.312	167.709	115.91	152.152	154.067	128.414	164.784	142.534	81.7257	65.6255	70.2526	103.063	112.315	111.367	97.3052	97.147	97.1994
48	84.0995	69.3337	78.2381	147.71	220.907	225.199	99.5087	102.244	123.467	95.8611	103.384	123.593	73.3687	56.149	56.9969	110.458	149.764	159.183	118.087	148.191	153.05	121.651	176.815	126.224	82.4689	69.0779	68.4913	101.712	108.89	114.887	92.2197	105.13	94.4734
50	84.2342	73.3027	71.5727	149.796	210.684	218.222	99.5898	95.0145	114.078	97.0783	108.265	102.432	73.9304	57.084	54.1412	111.419	149.383	154.911	118.335	165.604	152.934	125.771	171.083	115.695	84.319	71.561	62.6321	109.548	114.956	107.262	96.5267	115.892	79.9532
52	84.4542	68.732	77.7083	151.655	211.629	214.55	97.2835	99.9742	125.465	96.9827	103.275	104.54	75.1038	53.651	57.4535	112.201	148.951	164.003	114.336	158.744	168.325	129.929	169.657	135.183	82.6871	66.1006	68.6626	107.598	106.944	112.455	90.7792	99.3634	88.3552
54	84.0986	68.1655	76.5403	146.526	218.293	227.342	89.1443	90.6744	115.554	95.1222	105.902	107.78	73.2378	53.0679	62.7014	109.582	157.235	162.356	121.962	148.794	161.46	130.474	163.066	141.78	83.265	66.6306	69.7576	113.691	112.609	116.181	96.6794	107.607	93.3943
56	83.7358	70.2326	74.7639	153.735	217.38	229.456	97.3863	90.9181	116.695	94.6272	103.376	107.208	73.5863	53.6711	58.3779	108.444	151.83	154.645	115.986	143.076	159.25	124.174	182.599	128.361	81.8987	66.0832	68.2388	108.254	116.495	114.174	94.024	110.328	94.1007
58	83.5241	67.7858	77.0796	152.237	220.828	230.23	103.273	89.9648	107.337	96.3283	116.334	105.719	73.3499	54.6848	59.3569	110.55	147.158	160.481	126.053	120.148	158.377	127.074	158.827	140.71	82.7722	64.7781	72.282	108.555	117.212	115.85	91.1328	103.119	99.1158
60	82.9856	69.8986	78.8274	154.002	221.437	235.503	93.8226	100.365	105.876	95.3586	112.687	109.598	72.4535	55.4271	63.3311	109.061	151.991	166.762	120.743	133.16	167.56	117.597	143.505	143.317	82.02	65.7575	79.2727	109.637	114.926	118.424	98.4624	98.1028	98.6192
62	82.2053	66.1184	111.369	149.193	223.981	234.545	89.1145	87.7082	112.625	95.9727	101.972	110.575	72.9669	55.3943	62.5109	109.08	148.239	164.965	122.583	146.63	155.006	125.665	134.608	141.798	82.5463	62.7031	76.8174	103.106	112.653	116.598	95.8558	99.2428	100.124
64	83.0295	68.6827	98.0196	152.821	211.273	221.368	90.9734	85.3086	118.154	96.4251	100.482	107.336	74.2278	52.7995	63.1459	112.898	149.672	166.48	120.951	147.263	148.126	121.686	129.704	148.515	83.6118	64.7235	88.9088	95.8464	106.217	117.861	94.8682	114.252	97.634
66	83.1777	70.4014	90.9361	151.296	217.93	230.37	98.8309	86.582	114.788	96.1767	100.823	118.861	74.9043	55.3699	61.0551	109.565	142.124	171.227	118.69	141.508	160.139	128.88	161.302	145.353	82.7716	66.795	79.1257	93.56	101.996	126.437	91.2301	110.507	107.371
68	82.8228	71.9249	87.4081	147.465	214.743	225.282	96.3777	87.9322	125.902	96.5173	102.938	122.849	74.9214	55.3111	60.4558	113.962	155.395	164.524	118.303	144.967	161.082	127.441	184.597	138.791	82.5246	69.6776	73.881	97.1924	106.467	115.023	89.9737	106.177	102.099
70	82.859	69.2988	84.2792	152.851	209.358	222.689	91.0675	81.9297	114.777	95.9718	99.8961	121.453	74.1291	54.8186	59.5247	114.114	153.062	169.116	118.337	141.427	177.437	122.813	177.375	141.873	84.003	65.8017	73.1949	98.1766	106.927	113.849	94.5657	106.032	99.7436
72	81.9364	69.0175	80.5627	149.829	210.774	231.811	87.6841	92.7061	118.681	95.6283	101.512	116.541	73.4052	55.4539	60.6256	114.334	152.642	168.538	117.204	144.189	143.155	121.982	161.46	135.065	82.881	65.1933	78.8578	97.3962	109.578	115.757	98.1172	101.105	85.5587
74	82.3114	67.948	77.9807	150.942	221.977	230.222	89.1172	94.9999	121.234	94.9895	99.7819	108.782	73.2322	56.1229	60.4768	111.465	151.916	168.438	122.273	156.483	141.772	122.565	165.008	141.911	82.4141	68.3003	72.9918	98.2982	107.172	115.125	96.9735	99.1372	96.2026
76	82.9539	69.8251	74.7322	152.972	209.751	221.671	93.6189	94.2423	115.204	95.5315	99.6811	107.294	73.9969	55.5557	57.4371	114.8	149.843	163.539	117.688	140.425	170.505	120.231	168.198	140.375	83.4924	66.0226	72.8911	100.86	117.093	111.549	102.028	100.497	95.7989
78	81.5575	69.447	76.7124	150.389	219.358	226.541	91.3295	85.7617	131.209	95.2728	104.406	110.518	73.5312	54.7684	60.8186	112.61	145.904	167.421	117.293	140.543	150.88	114.8	166.739	146.563	83.5908	68.4989	70.2404	97.9973	110.004	114.974	93.4823	92.2076	97.5204
80	83.0889	68.996	77.7646	154.254	210.446	231.782	91.4715	92.4023	113.088	95.6373	98.2564	108.728	73.9833	55.8738	60.4487	112.225	147.581	164.801	126.842	135.307	172.358	116.874	159.268	159.876	83.3969	65.6117	71.2001	97.8369	108.772	118.849	96.286	107.521	99.6011
82	82.0666	68.0168	79.0544	154.051	214.056	230.004	90.6691	83.4994	126.921	94.7296	98.7656	115.241	73.4761	55.8723	58.5333	111.18	140.122	160.599	120.698	141.218	169.601	117.687	173.641	149.575	82.9159	65.3634	69.4436	97.0508	108.808	118.206	94.1122	107.004	95.748
84	136.777	79.1431	110.5	165.848	246.091	250.451	105.504	96.0422	147.347	104.057	117.167	142.847	77.5832	60.1116	62.7952	121.26	161.206	185.118	128.381	173.364	180.239	128.03	166.883	136.391	98.5003	81.6447	79.9493	99.1077	118.427	124.464	97.4989	100.599	104.416
86	153.851	79.7543	160.067	161.95	250.711	240.058	111.052	104.04	155.953	101.928	118.833	141.831	75.2568	61.667	64.2819	118.923	168.223	181.692	128.005	157.885	174.402	131.423	139.578	131.354	97.0047	77.7354	77.1093	97.0267	121.14	119.172	95.6384	107.579	104.035
88	126.777	76.3008	198.58	157.023	255.299	248.502	108.698	99.8164	142.318	100.898	113.108	134.575	75.2686	58.0043	65.2662	118.998	158.273	181.7	122.523	146.157	168.123	133.93	195.083	143.919	90.7496	72.5409	79.462	96.0465	119.838	126.955	90.4178	115.633	104.465
90	110.865	79.9727	170.49	161.92	246.119	260.752	106.424	108.895	143.471	99.4421	114.586	133.87	75.7858	61.6263	64.5775	114.546	170.392	184.705	126.615	161.969	169.51	131.047	185.685	160.3	87.8444	75.7088	75.1268	96.728	117.357	123.19	96.9785	112.666	104.922
92	102.15	77.4077	163.269	157.516	250.698	258.704	104.275	112.295	134.172	100.408	115.296	141.681	75.1347	58.0001	67.2772	118.469	164.358	193.76	122.068	152.788	182.283	132.442	162.986	153.143	87.745	70.953	86.0839	97.8518	112.568	127.394	100.097	104.582	108.427
94	94.7217	70.43	125.526	155.909	235.001	260.95	95.1578	105.034	122.157	98.3256	101.463	132.891	75.0815	55.1354	65.17	114.81	155.359	184.641	125.763	172.178	179.377	123.895	168.399	147.108	89.6104	67.7192	80.3257	98.9465	110.158	127.583	99.6192	95.5912	105.37
96	90.3533	68.3867	100.813	154.925	218.402	244.939	98.5696	105.23	122.959	96.3471	120.234	115.818	75.262	53.8166	64.2901	112.792	154.157	171.185	123.714	154.297	148.252	123.96	194.455	138.348	87.0187	68.9034	73.6522	98.8332	111.553	122.063	91.3125	101.882	102.82
98	87.2777	72.0641	91.0789	151.963	215.667	229.562	91.5294	106.224	107.375	96.5836	128.595	108.601	74.1033	57.4326	58.5708	112.457	157.031	164.427	122.257	141.467	152.749	125.026	205.93	144.844	85.9182	68.2329	74.2657	96.9003	109.174	125.267	97.0303	103.233	97.9014
100	84.9504	67.7171	85.5845	150.897	213.022	223.751	87.0851	99.4413	101.1	95.2969	104.336	110.079	72.9244	53.2235	59.5867	109.725	149.059	169.612	111.412	141.37	148.689	131.589	184.349	147.602	83.0568	64.7694	70.5215	94.376	106.091	121.772	96.0626	98.1385	96.4186
102	85.8613	68.9794	81.1126	156.194	224.761	235.426	91.5782	98.9761	115.89	97.5661	109.185	108.289	74.8517	53.8278	59.6695	112.447	154.435	166.953	121.82	169.461	149.633	128.084	173.855	147.242	86.1839	67.6218	71.7762	93.6592	109.631	127.501	96.8521	100.256	97.8288
104	85.3108	72.7473	79.2642	150.107	226.751	226.901	89.8441	94.0711	111.329	95.8285	108.988	106.248	73.6786	55.7529	60.7723	113.366	153.639	166.327	117.909	154.839	186.808	128.18	184.943	141.622	84.0461	69.9523	73.0142	92.951	114.898	132.271	95.8369	115.002	94.6224
106	83.8091	70.429	77.8266	151.901	234.241	234.664	88.0461	106.755	114.144	98.0283	120.661	108.415	73.4618	54.6429	61.1495	110.952	155.878	172.496	115.612	152.232	170.111	126.892	165.017	137.486	84.4756	66.9066	72.2877	97.8125	106.974	124.839	95.8225	103.302	87.9425
108	83.4129	69.9206	78.1342	152.925	229.481	220.787	94.2594	97.5145	122.096	96.5448	111.066	103.39	73.1733	53.3538	60.4765	110.531	153.961	167.39	118.835	146.913	156.431	128.797	153.956	123.006	84.8384	65.5175	70.214	96.3459	102.14	119.063	93.0451	88.511	92.8712
110		71.5034	78.2888		226.778	229.297		95.5621	120.885		115.311	107.477		56.7404	61.215		156.323	165.9		161.952	173.298		170.372	130.218		69.5079	72.8882		111.452	122.994		115.155	92.2209
Slice 2
	Cell 1			Cell 2			Cell 3			Cell 4			Cell 5			Cell 6			Cell 7			Cell 8			Cell 9			Cell 10			Cell 11			Cell 12			Cell 13			Cell 14			Cell 15			Cell 16			Cell 17
Time (s)	[Ca2+]1	[Ca2+]2	[Ca2+]3	[Ca2+]1	[Ca2+]2	[Ca2+]3	[Ca2+]1	[Ca2+]2	[Ca2+]3	[Ca2+]1	[Ca2+]2	[Ca2+]3	[Ca2+]1	[Ca2+]2	[Ca2+]3	[Ca2+]1	[Ca2+]2	[Ca2+]3	[Ca2+]1	[Ca2+]2	[Ca2+]3	[Ca2+]1	[Ca2+]2	[Ca2+]3	[Ca2+]1	[Ca2+]2	[Ca2+]3	[Ca2+]1	[Ca2+]2	[Ca2+]3	[Ca2+]1	[Ca2+]2	[Ca2+]3	[Ca2+]1	[Ca2+]2	[Ca2+]3	[Ca2+]1	[Ca2+]2	[Ca2+]3	[Ca2+]1	[Ca2+]2	[Ca2+]3	[Ca2+]1	[Ca2+]2	[Ca2+]3	[Ca2+]1	[Ca2+]2	[Ca2+]3	[Ca2+]1
0	122.978	99.0824	119.53	171.211	149.692	144.996	145.093	122.713	139.399	200.698	163.152	193.912	100.357	80.19	83.4053	80.3394	64.787	67.3744	143.18	109.857	131.543	109.739	87.371	82.229	135.549	109.101	111.255	105.98	86.8289	107.01	140.991	110.615	116.339	116.465	97.4301	106.157	139.221	117.387	118.323	162.823	136.708	146.48	125.717	122.588	116.895	135.117	110.786	149.102	257.866
2	121.515	106.445	112.793	173.499	147.37	144.21	146.157	127.764	136.077	200.505	168.257	194.562	99.9169	81.0722	81.8709	80.9892	66.4075	69.3102	139.433	116.42	131.045	109.673	91.1155	82.3809	132.622	111.952	110.438	103.674	89.0675	105.61	127.953	113.548	112.536	120.048	95.8244	103.111	140.078	119.325	129.013	160.22	143.157	148.542	127.556	122.415	118.642	139.695	110.146	153.637	260.548
4	131.814	112.842	116.665	174.583	149.935	140.352	138.261	120.219	141.3	204.446	174.208	201.905	101.558	80.2852	85.1634	81.2969	64.0843	68.684	143.944	118.521	131.744	109.623	89.4202	82.7199	132.704	110.718	109.511	103.161	88.5297	102.112	128.253	113.109	112.262	118.261	99.1661	102.672	138.62	119.292	125.047	168.437	139.79	148.379	126.472	126.174	118.005	136.112	109.389	147.403	256.302
6	126.271	109.215	115.577	173.78	147.806	145.845	144.839	121.864	135.108	203.908	175.955	198.185	98.8986	79.3673	81.6267	80.5578	67.5182	65.935	138.749	114.719	128.15	109.42	89.4471	82.8607	135.088	110.827	106.7	102.849	89.1103	97.025	124.763	112.966	114.77	120.095	100.903	102.009	139.88	120.492	119.501	166.236	143.723	147.534	125.633	126.534	118.496	131.312	110.569	136.037	253.448
8	124.802	114.471	113.205	170.577	147.559	146.153	147.243	121.209	138.463	202.295	165.737	197.718	98.3849	80.5753	83.1869	79.9345	65.1238	67.8578	137.164	111.449	122.047	109.215	87.9446	82.0472	134.619	107.468	106.434	103.266	88.045	101.941	128.741	109.697	113.95	119.135	98.7402	103.42	136.96	117.317	118.56	159.381	142.796	147.088	126.593	123.155	117.557	138.551	106.4	145.998	253.755
10	119.422	112.138	113.362	171.642	151.268	152.905	132.662	130.754	141.92	210.476	171.089	196.876	94.9667	79.8199	82.5697	77.7574	64.9698	69.4457	134.543	115.708	126.386	107.826	89.6919	82.5239	131.126	109.917	107.46	102.639	86.6654	104.884	136.767	114.561	111.54	112.385	101.388	102.175	134.641	119.758	116.206	165.43	133.808	147.235	125.424	124.439	115.941	130.666	108.12	134.428	248.66
12	115.051	112.967	107.23	169.271	147.794	148.384	138.599	123.033	140.315	208.788	169.692	203.104	96.8733	79.8651	81.4667	78.2562	67.7392	70.1956	134.637	115.514	123.122	107.919	88.8775	82.3168	131.333	109.716	107.186	102.35	86.2997	103.656	129.061	112.434	113.471	115.192	98.41	101.56	137.723	119.869	119.181	166.453	136.859	147.442	124.162	123.279	119.378	126.223	109.107	136.48	249.875
14	119.381	109.211	115.011	164.408	151.579	151.773	135.758	118.72	142.688	207.858	173.268	195.618	97.7184	80.8135	81.8799	78.3479	66.7231	71.1562	135.389	120.104	131.669	106.698	93.1594	83.6837	129.016	113.159	109.881	100.892	89.3159	107.866	125.752	120.024	115.034	109.821	100.169	108.619	135.05	121.565	118.815	161.08	143.407	152.983	124.712	129.863	118.896	127.484	110.913	150.493	246.975
16	109.345	98.1322	108.996	173.093	147.631	144.656	147.067	116.531	135.938	211.642	170.784	203.258	97.5906	79.1477	81.611	79.9393	65.0608	69.5446	143.574	113.622	126.98	110.489	89.2261	82.2319	130.356	107.709	108.342	105.614	86.8445	103.208	137.499	116.432	117.413	117.811	103.862	103.713	136.891	118.746	130.547	164.947	139.196	147.848	125.615	125.394	119.102	137.179	113.905	158.993	254.514
18	115.797	106.56	115.247	170.535	147.816	150.142	137.447	120.266	134.928	208.903	166.655	200.352	96.0459	78.88	89.4052	80.4295	64.2857	70.4441	146	107.666	126.129	109.373	88.2347	83.3401	133.828	108.616	111.1	102.742	85.6443	104.267	135.281	104.57	117.76	113.661	94.4899	104.733	137.399	117.217	125.641	166.88	134.908	150.492	127.199	125.416	120.865	133.975	110.388	157.621	251.302
20	111.219	102.746	108.982	172.1	155.374	152.002	134.692	121.1	136.202	204.69	176.32	197.849	96.5539	78.2659	88.157	80.7909	65.8817	70.2822	131.165	106.646	130.144	108.96	90.5638	81.8635	131.684	109.049	111.924	105.679	84.9829	104.694	130.276	103.886	116.459	115.538	97.6922	106.763	136.997	118.828	122.206	162.647	139.564	151.401	127.712	128.158	118.163	137.021	111.062	155.866	251.461
22	113.336	110.38	109.859	167.647	151.044	149.766	131.357	124.161	142.103	205.374	169.969	197.549	95.417	79.9244	85.2288	78.7942	66.0076	69.9062	136.52	108.692	127.252	106.642	90.2037	81.7554	130.286	109.729	106.484	99.5978	89.1706	104.008	132.691	110.189	122.048	112.605	95.2158	111.498	138.716	120.054	118.535	162.557	135.618	150.374	128.408	127.62	118.718	134.186	116.463	153.343	242.343
24	180.705	111.318	138.131	206.964	169.833	178.234	175.899	133.891	165.665	224.446	171.199	226.653	127.071	93.5875	105.808	93.2519	74.778	79.9597	136.549	113.063	151.394	147.558	105.399	108.856	259.501	217.474	203.991	127.455	99.7678	130.572	174.051	127.592	159.81	206.02	170.75	190.163	170.874	142.512	161.556	174.83	140.483	175.504	153.585	149.152	142.682	149.966	124.268	189.126	290.567
26	178.393	105.905	136.344	203.296	174.203	171.834	161.525	129.739	161.713	198.377	161.158	210.959	122.479	91.459	98.3536	92.0218	76.4274	77.06	121.66	102.011	140.537	139.435	110.991	106.12	268.442	248.901	215.097	125.737	96.0661	125.602	168.538	127.032	158.332	216.114	195.603	192.444	170.399	141.387	199.347	152.99	133.278	178.019	148.933	152.992	137.444	143.597	121.628	182.91	294.235
28	161.361	108.981	139.648	205.984	166.787	178.548	158.35	129.526	157.985	196.71	158.558	210.004	120.797	94.9414	165.285	90.1037	74.6104	83.6433	118.915	100.538	159.065	138.611	111.079	106.309	310.655	262.835	244.835	125.66	99.5965	127.237	176.071	130.795	159.227	229.357	204.573	203.692	166.018	145.67	202.966	159.567	131.233	184.242	150.292	157.199	140.748	142.81	119.555	190.746	292.649
30	150.36	114.73	133.539	204.586	179.339	180.141	153.683	130.392	155.502	187.938	157.751	205.685	122.311	93.9521	165.379	89.4393	77.5891	77.4514	118.387	99.4478	152.358	135.998	109.672	105.036	335.33	276.487	223.399	122.657	104.305	129.638	172.563	139.593	160.821	242.499	211.517	203.87	169.045	150.579	194.05	152.613	142.916	177.058	150.84	157.952	139.59	138.215	121.587	183.019	294.623
32	149.398	121.555	127.375	218.209	179.465	180.508	154.798	132.182	151.289	193.199	160.177	212.777	123.336	95.1628	163.656	91.7837	74.5188	78.0635	132.003	98.5421	145.719	141.053	114.695	100.174	347.777	269.658	230.841	123.617	100.684	134.473	192.728	141.685	160.107	257.965	218.908	209.194	173.06	144.426	180.405	158.543	144.154	181.265	154.385	155.117	138.712	140.046	119.787	194.129	300.976
34	133.11	116.555	112.693	200.047	161.747	154.716	143.748	123.107	136.893	207.901	157.369	199.702	111.565	86.0506	125.118	88.1118	68.4606	68.393	122.227	111.851	132.309	129.208	99.7105	87.6352	266.558	200.586	180.615	110.275	91.579	114.064	170.001	125.672	128.497	187.25	151.696	145.708	159.757	131.909	155.187	155.006	144.25	161.232	143.993	140.412	125.992	134.272	112.493	168.646	281.403
36	127.241	117.492	115.481	191.875	165.249	149.566	147.936	132.815	132.1	210.236	162.257	195.65	108.598	85.1413	105.125	84.7921	67.6424	66.09	136.354	128.085	131.028	122.642	96.2392	81.8761	222.083	172.67	152.485	105.158	91.681	105.089	175.393	127.953	124.253	156.224	123.272	116.7	154.701	129.059	134.981	160.875	137.637	154.139	140.343	137.858	120.288	130.382	111.813	149.973	270.672
38	122.635	118.806	102.575	186.085	165.7	151.799	139.493	125.479	131.8	207.221	162.776	192.385	104.158	85.5951	91.8318	81.6072	66.3585	62.5035	133.383	126.073	123.739	120.803	94.0683	78.3445	198.045	149.678	140.53	103.137	91.0894	104.058	153.254	125.544	112.686	134.281	106.255	102.797	150.339	128.262	121.408	158.068	148.52	149.017	135.112	134.611	116.547	130.063	111.055	137.81	260.77
40	110.318	115.372	108.518	181.655	158.181	155.118	133.842	120.443	126.919	210.303	158.899	193.967	99.1648	79.3146	85.7009	81.3439	62.46	65.4038	148.661	119.629	116.853	114.104	91.2641	82.3534	176.718	136.176	130.747	102.638	89.8632	100.077	157.374	115.039	112.368	122.551	97.3671	100.779	142.89	123.402	120.62	152.008	145.962	150.318	131.751	131.636	118.148	124.329	114.848	134.981	257.91
42	110.58	107.216	102.698	174.089	158.236	147.226	131.05	126.874	131.671	200.625	166.915	196.293	100.568	80.6288	84.8369	80.5898	64.7112	66.8352	139.918	115.964	118.272	114.758	91.8223	79.1613	167.704	130.833	123.48	101.067	87.4944	95.2006	153.946	114.837	110.749	118.939	94.1829	95.0215	141.776	122.573	118.075	158.54	140.645	151.102	131.02	130.244	117.553	126.193	111.84	149.282	259.451
44	121.607	112.599	105.651	166.063	155.908	146.712	132.84	126.291	129.097	201.77	165.363	189.497	100.437	79.6894	81.0527	79.0818	65.1871	65.5915	134.332	124.538	120.081	112.899	93.2639	79.5023	157.123	125.39	115.69	100.255	87.3014	93.8196	149.707	111.469	112.981	112.975	94.9421	84.373	139.373	122.492	119.006	149.774	140.198	146.241	129.866	128.932	115.333	124.531	110.401	144.885	251.463
46	115.03	100.432	93.6187	160.432	147.01	150.574	127.407	118.086	123.726	188.475	163.337	187.174	97.5826	77.3857	80.2006	77.8971	62.5388	62.4679	144.953	105.704	111.088	110.94	86.5183	78.3282	147.748	115.206	113.051	98.1898	87.1696	88.5427	133.521	112.597	103.249	109.996	89.6438	85.5826	137.178	114.47	113.362	152.243	138.175	146.595	129.4	124.106	113.569	123.653	104.35	142.095	249.074
48	114.045	91.3182	99.1133	160.819	143.098	150.618	123.673	119.745	124.964	195.406	168.086	189.812	95.3803	77.4347	81.7467	78.3286	63.4928	65.0435	131.14	105.315	112.083	106.671	86.0738	80.5673	144.66	115.256	115.265	96.2192	82.4695	93.1531	126.446	111.718	105.682	111.574	82.1571	92.5999	136.808	115.404	114.715	149.031	135.686	143.626	127.387	125.995	116.434	121.754	104.202	131.643	249.034
50	106.263	98.7625	104.635	160.72	153.639	155.793	131.904	126.208	132.526	199.867	170.774	196.141	94.8715	77.2212	82.5391	78.423	65.0971	67.3414	129.944	113.926	114.45	108.399	88.2437	80.8431	143.089	120.071	116.374	94.92	89.411	95.1831	126.441	113.079	107.141	113.449	92.4365	87.8267	138.743	117.89	116.814	160.916	144.385	149.305	130.097	128.053	118.892	121.494	106.653	124.53	245.32
52	105.299	100.143	105.1	169.591	152.235	152.356	124.222	120.645	130.838	194.858	169.997	195.838	94.4778	77.8578	83.6556	76.7782	65.1972	68.5849	132.252	115.763	119.512	107.84	90.5226	81.1568	140.777	118.071	116.832	96.5917	86.7149	95.4355	127.061	112.933	106.288	109.518	93.0933	94.5094	134.106	117.619	127.587	156.851	137.699	147.336	130.361	128.102	117.064	120.642	107.545	122.003	242.994
54	105.572	103.124	104.227	164.791	145.67	154.29	125.712	123.027	128.984	209.602	175.195	187.912	91.4934	76.2214	80.7901	76.5189	64.1517	65.8434	134.203	112.782	117.285	107.647	88.7039	78.1665	138.672	115.09	113.899	94.7037	83.5965	95.9726	134.915	116.286	106.458	107.245	89.0034	92.6726	134.428	118.49	121.267	149.921	131.009	147.662	128.89	126.934	116.709	120.15	106.037	125.509	244.631
56	116.429	103.68	95.8832	166.279	150.343	148.053	127.109	125.578	122.948	208.345	170.46	189.927	95.6236	75.7866	75.9853	77.23	64.1356	63.4839	135.586	112.965	112.157	108.791	87.4039	76.8827	137.405	113.576	104.173	101.879	82.8275	90.553	127.739	111.955	105.848	115.63	91.8156	87.5597	138.161	117.749	114.683	154.439	135.418	145.082	129.82	123.636	111.796	120.052	106.064	133.557	242.659
58	109.52	101.263	95.3493	167.048	152.312	148.264	134.011	116.124	125.016	205.188	177.41	183.715	95.285	75.7642	73.1026	78.3662	61.1537	61.6541	135.972	117.132	110.788	107.798	85.7232	76.2967	139.955	111.482	104.684	103.627	81.79	89.5773	136.659	109.488	107.436	114.332	91.6318	88.1116	137.792	110.731	110.897	150.727	131.635	141.207	129.878	118.505	110.541	123.239	101.291	134.949	249.243
60	116.523	110.705	100.05	161.809	154.51	140.922	127.841	117.524	124.832	199.053	174.752	192.892	91.99	76.373	77.4319	73.3679	62.5011	64.0328	128.403	115.339	115.386	107.511	86.0366	78.9866	136.404	115.181	107.287	99.1454	83.7853	88.1425	138.84	116.919	111.575	112.618	90.2679	86.9758	134.786	115.63	111.169	150.62	136.337	143.523	126.242	124.945	114.445	119.324	102.198	144.696	244.839
62	112.733	106.724	106.789	170.143	151.232	150.888	126.283	114.333	122.362	208.311	169.446	189.234	93.3389	73.237	77.2921	78.1717	59.7071	66.0047	123.575	107.953	111.942	108.097	85.4544	78.1779	136.884	109.271	106.334	98.1197	80.963	89.5211	142.026	107.096	106.579	114.191	86.3953	95.6242	135.864	114.73	113.813	146.377	129.935	146.231	129.254	120.727	117.333	118.983	102.68	137.833	243.458
64	124.27	107.39	104.584	167.508	155.415	151.713	127.064	118.322	124.939	212.555	173.282	191.123	94.6404	77.3244	76.6416	76.5541	63.0518	64.0531	125.712	108.785	118.241	107.728	88.2555	80.2291	135.452	110.879	111.29	96.1451	83.9663	93.0737	138.639	112.68	111.903	109.011	95.6967	96.4481	137.111	114.606	112.287	155.703	133.484	147.78	128.1	125.475	114.343	121.835	104.998	142.434	241.086
66	121.525	106.262	95.919	171.941	152.579	144.134	127.966	115.285	123.504	199.772	171.654	188.754	94.7185	76.8778	76.0705	77.0244	60.3562	63.7303	131.225	112.51	106.956	110.915	86.9352	77.6765	139.033	112.927	104.66	96.3654	83.5241	89.1658	135.957	111.559	109.945	107.491	92.7345	89.8141	138.533	115.848	109.081	155.49	133.099	140.246	131.501	126.416	112.518	120.515	104.241	140.369	240.292
68	121.244	112.232	106.461	169.46	158.337	147.188	122.421	118.071	122.217	207.586	172.383	191.251	92.0044	74.9866	78.3729	75.8864	61.1816	66.4393	128.483	120.049	115.071	109.619	87.0565	78.1061	133.856	110.247	107.418	96.4348	81.8141	90.5113	131.793	108.393	117.109	111.754	90.259	91.0816	138.236	116.15	110.316	155.382	137.45	144.159	128.701	121.521	112.841	126.56	103.448	140.778	240.298
70	115.902	116.037	111.3	172.354	165.225	145.196	126.625	121.795	123.702	198.835	163.324	190.499	92.3882	80.0761	77.0882	76.2211	63.2772	65.1048	132.415	110.19	115.206	109.728	89.9463	79.0169	135.613	111.828	108.373	96.3108	83.1145	93.2503	139.409	115.818	115.299	109.668	96.8541	91.0009	137.698	119.456	111.206	157.154	138.193	142.506	130.185	127.638	115.146	123.846	105.88	135.029	238.783
72	113.07	106.138	111.455	177.526	158.29	146.482	123.647	120.744	128.5	205.62	178.573	194.843	93.2029	78.0214	76.0493	77.6069	64.7568	64.0919	132.284	118.89	113.236	109.19	90.4435	76.9585	140.658	114.956	106.389	96.5329	85.6464	93.331	143.787	123.967	117.989	108.874	96.2315	87.3443	135.304	118.834	111.994	153.867	141.543	145.021	130.13	125.502	113.67	122.68	104.994	138.375	234.791
74	111.613	109.963	107.121	175.821	158.774	145.506	131.005	117.447	128.18	200.51	187.448	196.763	95.0259	79.4212	77.904	78.8241	64.1921	65.7711	129.222	109.79	113.131	111.282	89.1185	79.8517	140.105	117.228	104.904	97.7012	83.313	95.8421	141.538	118.373	108.099	114.679	96.4855	87.275	137.598	118.121	114.517	164.968	138.28	144.568	131.396	124.314	116.802	124.692	105.127	150.472	244.373
76	110.545	104.859	107.523	173.682	154.754	144.188	124.791	112.417	127.139	205.064	183.509	190.723	97.6031	78.101	75.3794	78.8254	62.9755	65.4287	131.416	124.355	119.243	112.238	89.4596	79.3505	140.79	113.713	105.269	97.4702	81.712	95.3005	135.625	118.717	119.885	114.373	91.7265	94.5104	138.028	117.628	112.22	170.906	136.936	144.805	130.338	124.17	116.333	123.917	104.205	152.182	239.366
78	114.406	103.088	99.7515	173.736	147.913	141.184	134.674	106.299	125.172	200.169	183.919	190.217	101.007	75.3901	77.2247	77.9914	61.0669	63.8404	137.627	108.349	122.075	111.782	85.1388	77.9295	141.276	108.815	104.735	98.5382	80.8651	96.5454	139.989	111.175	109.829	110.137	88.4092	90.8399	138.805	112.151	112.822	169.233	130.797	145.473	131.264	122.679	115.124	143.229	103.273	149.873	245.536
80	121.267	105.335	105.483	165.724	148.66	146.436	126.773	113.931	120.227	192.167	174.654	190.342	95.1549	74.9112	75.9189	76.8483	60.8652	64.0383	130.194	107.528	119.683	111.403	87.4184	79.1606	136.677	107.261	108.194	96.6804	78.8772	97.8815	133.521	115.35	111.964	108.957	92.8841	94.7175	137.151	113.861	116.574	165.738	138.003	143.711	128.24	120.65	118.345	142.968	103.779	146.082	241.023
82	119.006	98.2275	104.506	166.912	145.42	143.949	124.197	118.314	128.78	189.697	177.455	186.849	93.577	72.9538	74.1403	77.7141	59.5934	63.9125	127.016	117.496	115.975	112.205	84.6491	75.7274	137.204	108.491	103.165	97.0722	79.723	94.5345	125.014	113.185	105.458	114.663	91.9256	88.9675	136.087	112.023	112.235	161.304	137.348	143.646	131.428	121.055	115.687	133.747	101.518	145.976	238.905
84	177.964	108.498	128.756	194.338	168.668	180.008	161.673	128.982	149.143	197.02	171.344	207.946	111.627	89.004	91.542	89.4112	69.8634	76.8887	127.985	108.73	144.388	135.794	99.4293	96.1135	234.659	140.192	205.551	118.851	92.5891	117.375	157.28	125.753	142.632	183.643	161.89	170.644	161.094	130.815	139.53	163.352	140.244	173.799	151.103	141.96	136.022	140.58	111.149	178.067	270.76
86	155.965	101.556	132.648	197.418	156.795	168.399	157.684	116.659	141.455	186.16	160.994	209.112	119.47	85.5871	91.6142	88.5013	67.3946	73.4059	117.029	97.1808	133.117	130.426	96.1585	99.0878	254.247	167.457	214.884	118.313	89.5739	114.05	160.523	123.217	150.773	204.271	169.945	177.815	158.606	130.2	134.506	166.23	140.682	176.892	147.251	139.806	133.683	136.789	108.302	155.616	269.759
88	156.098	104.717	137.999	195.254	164.802	175.735	141.742	120.706	146.986	181.235	157.068	207.492	111.372	86.6937	94.3142	85.9791	70.0923	73.932	111.317	96.7417	140.927	126.108	99.2756	96.4955	244.72	215.325	223.523	114.428	95.0267	117.283	155.146	123.06	154.793	206.363	167.654	194.153	156.368	132.985	148.882	166.912	148.693	175.962	144.241	146.338	139.95	130.67	109.921	177.744	269.089
90	145.622	107.901	135.604	201.009	168.511	175.509	138.73	120.634	146.87	187.433	154.507	209.021	111.142	87.8701	91.537	84.8732	71.2865	73.1128	113.848	93.513	146.388	128.181	100.384	98.7944	247.5	218.822	203.375	113.32	93.7355	111.422	160.326	133.382	164.912	207.772	178.705	197.088	160.669	134.655	178.926	167.528	146.154	174.149	147.767	146.725	137.773	129.897	110.991	169.944	277.822
92	151.715	108.542	141.138	210.963	171.293	174.897	143.91	119.123	153.621	193.375	156.583	213.567	111.792	89.466	96.5665	88.8305	69.2816	75.3834	113.243	89.4094	152.779	132.197	100.03	98.4728	282.335	220.793	217.567	114.767	91.1791	117.359	177.3	133.098	160.445	235.36	192.487	201.898	167.083	132.536	178.557	175.505	140.972	176.706	151.088	147.998	141.802	132.337	111.885	173.268	285.606
94	130.098	107.362	122.433	186.479	161.838	151.304	128.867	113.918	129.817	194.558	164.099	196.073	102.264	79.2326	83.3117	80.9662	65.9844	66.4335	118.384	97.1966	130.166	121.345	92.5725	84.5455	218.586	183.135	162.034	103.173	84.8536	100.469	170.892	114.271	123.098	170.673	137.426	131.849	151.599	121.806	144.485	164.296	136.825	159.445	139.175	135.005	126.212	125.618	114.522	147.84	267.425
96	126.079	107.89	124.301	184.32	168.812	153.028	133.822	111.264	120.619	204.638	162.339	195.818	102.326	77.285	81.8327	83.6689	64.0225	65.4174	133.334	102.84	132.52	121.845	92.5784	82.952	194.201	156.754	146.813	101.817	82.5597	102.741	153.477	121.216	123.867	139.189	110.076	111.154	152.82	120.521	138.031	176.636	139.441	152.217	142.477	130.747	123.349	127.926	118.572	143.527	263.031
98	116.366	104.714	120.072	179.044	158.374	155.151	125.666	110.403	132.457	198.225	172.774	197.853	99.4629	78.6578	79.5762	78.1807	64.9402	67.0141	139.126	111.242	127.765	116.193	89.5777	81.2914	169.109	142.464	133.532	98.7414	82.8254	101.816	154.197	122.225	115.681	132.458	99.4863	103.977	148.675	121.66	130.018	161.493	145.69	156.364	138.829	133.902	121.357	123.699	116.918	137.396	255.686
100	113.418	109.911	114.729	169.492	156.463	150.656	125.545	113.49	131.876	199.256	170.686	195.373	96.9695	77.2997	78.7258	76.7802	64.6291	62.5429	141.269	107.419	122.439	111.616	87.9963	77.5834	153.389	130.44	124.187	95.2935	79.8512	97.0936	143.712	123.585	107.841	120.848	89.7164	94.6334	144.246	118.207	117.608	162.697	140.563	150.074	137.165	130.491	117.156	120.254	111.716	136.364	248.131
102	119.562	106.026	107.772	176.314	152.807	147.706	133.562	117.118	137.413	197.636	165.11	191.52	95.5741	76.7552	77.1897	79.1398	62.811	63.6302	136.258	112.996	117.099	114.189	89.5787	77.7189	153.702	122.381	119.079	97.0402	81.3786	94.6042	147.106	120.988	104.063	115.791	85.6821	93.9276	145.459	116.821	115.684	167.228	135.95	147.45	135.995	127.312	116.893	121.807	108.199	133.505	248.72
104	112.628	107.603	111.002	168.758	155.05	145.491	122.668	114.311	117.428	200.03	162.002	196.51	94.9617	77.0256	75.3783	77.547	63.0847	62.72	146.516	111.779	112.444	110.415	88.7092	78.2991	145.331	117.971	115.161	95.3993	79.2017	92.9125	135.129	111.947	109.216	105.355	87.1982	94.3797	139.901	117.504	109.589	165.725	138.116	146.006	134.42	130.609	115.194	119.427	106.377	136.885	240.935
106	114.552	100.697	108.882	170.351	147.693	148.372	122.259	113.149	121.46	194.994	165.037	188.564	96.3625	72.6953	73.1946	77.9163	58.9098	62.6566	135.001	100.244	112.424	111.94	84.4523	78.5117	144.475	111.029	106.695	95.3789	76.4231	91.3022	144.682	107.457	104.801	112.293	83.1488	92.9432	141.74	113.208	111.295	164.051	131.998	145.482	134.166	125.323	114.57	119.903	103.429	136.105	242.843
108	105.017	96.3718	108.331	171.558	146.948	144.464	115.837	112.407	118.013	186.378	155.753	186.617	90.8582	72.9446	71.24	75.5962	59.9472	58.9562	138.434	104.658	109.789	107.423	84.0283	75.3758	139.569	110.415	102.93	92.2941	75.9803	88.1349	134.896	105.066	101.291	110.243	87.3365	84.1145	136.03	111.027	109.078	157.079	130.071	140.826	131.646	123.708	112.873	117.609	103.641	125.855	235.231
110	98.5859	102.442	103.881	167.775	145.531	146.256	115.588	106.964	123.164	183.318	164.58	189.691	90.1123	72.8254	72.7169	73.7523	59.7712	60.808	129.26	102.173	112.138	105.193	82.745	76.9608	132.219	109.352	101.723	89.0914	77.4436	87.0159	128.898	105.8	101.929	107.649	87.1282	90.5178	132.877	111.113	105.777	157.553	134.637	142.73	130.081	127.347	114.21	116.228	101.971	137.107	230.631
112		100.228			153.967			110.144			172.164			74.1351			60.4952			103.872			84.164			110.304			77.7827			106.729			86.4182			114.155			134.536			124.168			102.461
114		96.4851			151.429			110.648			167.104			75.1971			60.5342			107.286			85.0565			108.856			77.8692			117.828			82.868			112.795			132.397			124.541			100.878
116		95.5963			148.73			105.685			168.949			71.8471			61.0234			89.9628			84.23			104.436			75.7441			107.865			81.5942			111.261			138.124			121.508			100.615
[truncated: 14 more columns]

[truncated: 1 more sheets: 25_05_2021]
