# Supplementary material for: Inhibitory responses to retinohypothalamic tract stimulation in the circadian clock of the diurnal rodent Rhabdomys pumilio
Source: FASEB J. 2022 Jul 22;36(8):e22415. doi: 10.1096/fj.202200477R (PMC9544711; doi:10.1096/fj.202200477R)
Supplement: Supplementary file 3 — Data S3 [file FSB2-36-e22415-s003.xlsx]

## Sheet: 08_07_2021
	[Ca2+]1 in ACSF control; [Ca2+]2 in AP5+CNQX, [Ca2+]3 in AP5+CNQX+GZ (in nM)
Slice 1
	Cell 1			Cell 2			Cell 3			Cell 4			Cell 5			Cell 6			Cell 7			Cell 8			Cell 9			Cell 10			Cell 11			Cell 12			Cell 13			Cell 14			Cell 15			Cell 16			Cell 17
Time (s)	[Ca2+]1	[Ca2+]2	[Ca2+]3	[Ca2+]1	[Ca2+]2	[Ca2+]3	[Ca2+]1	[Ca2+]2	[Ca2+]3	[Ca2+]1	[Ca2+]2	[Ca2+]3	[Ca2+]1	[Ca2+]2	[Ca2+]3	[Ca2+]1	[Ca2+]2	[Ca2+]3	[Ca2+]1	[Ca2+]2	[Ca2+]3	[Ca2+]1	[Ca2+]2	[Ca2+]3	[Ca2+]1	[Ca2+]2	[Ca2+]3	[Ca2+]1	[Ca2+]2	[Ca2+]3	[Ca2+]1	[Ca2+]2	[Ca2+]3	[Ca2+]1	[Ca2+]2	[Ca2+]3	[Ca2+]1	[Ca2+]2	[Ca2+]3	[Ca2+]1	[Ca2+]2	[Ca2+]3	[Ca2+]1	[Ca2+]2	[Ca2+]3	[Ca2+]1	[Ca2+]2	[Ca2+]3	[Ca2+]1
0	49.3212	38.619	36.2281	34.3673	36.1346	23.6956	74.9537	65.8503	74.5589	38.8267	34.1383	39.1752	60.6288	56.6563	63.964	77.7131	78.9536	98.1912	64.0439	51.7849	52.2298	55.9831	54.8644	69.0534	74.7562	72.3366	91.1992	57.9144	55.7906	63.8731	52.4121	46.8894	55.3584	58.0612	50.6641	52.0732	35.7208	32.731	45.5649	62.0117	57.9344	67.4031	63.975	59.6086	65.16	63.3966	51.7217	57.1785	130.853
2	48.3102	41.4503	35.5488	47.8109	37.5325	30.7334	72.8934	66.7928	72.3857	37.6828	31.8547	36.7954	59.039	53.7593	60.6221	77.5154	78.8578	97.8306	59.1009	50.5554	52.884	55.0533	59.1044	67.3072	71.3995	74.5121	91.6995	57.9765	58.0473	57.3336	51.7414	46.6401	52.3135	57.1388	49.1476	54.6277	35.0087	32.4946	41.1428	61.6103	56.3192	67.5165	66.8614	54.9527	63.5413	62.9098	53.6163	56.7156	130.595
4	47.4409	46.1541	35.5415	59.7629	28.3118	27.7143	74.3539	65.2184	69.4433	36.7721	34.5301	37.1796	56.2548	59.2038	62.0813	80.6009	82.5702	97.6808	62.6001	55.2942	54.4973	53.5225	58.4154	69.9106	74.0052	73.1887	90.7132	60.1789	57.6073	56.3151	51.4969	46.8788	54.9175	57.1922	50.1272	55.3818	35.9198	34.0216	40.7923	59.8197	57.9094	68.0135	67.0424	57.7016	63.5299	63.7356	52.2588	56.5608	130.881
6	47.72	40.6544	36.3951	39.1453	24.7988	24.0274	72.7684	66.7458	72.8409	37.7753	31.9219	35.7494	55.5474	58.9289	61.8429	76.2496	80.9573	96.8128	62.3117	56.3518	62.491	59.1473	57.3011	70.2634	78.2345	73.2979	89.5593	57.8348	52.485	56.4627	50.6478	46.1598	52.1078	57.8866	51.6855	52.3137	35.5538	31.269	41.5029	62.0566	58.0017	67.6919	63.2492	55.6838	64.8389	61.8434	55.3928	55.9923	134.104
8	47.108	41.2307	35.7833	51.9523	29.0106	23.9023	72.3565	67.0274	72.1371	35.7672	34.0278	38.1893	54.4065	56.9129	60.507	78.9872	84.5284	93.6611	56.8597	62.5993	56.4628	53.7856	57.4225	64.0723	81.3028	69.2987	83.6682	56.2687	52.3136	59.6091	50.9198	47.3022	53.7394	59.0717	51.5702	52.3379	35.1452	33.2159	43.4018	61.788	57.6452	68.737	61.6975	54.9931	66.2077	61.8537	55.6284	55.1403	138.623
10	48.3309	40.4526	36.2626	51.5644	53.6091	24.0756	76.0741	68.5216	70.1522	39.8156	33.2544	37.6036	55.6521	58.4277	61.6092	79.0252	84.5969	96.5248	54.3913	58.801	61.2637	54.0139	55.3254	65.102	77.8659	71.9172	86.2757	57.9618	53.3433	61.738	50.9262	48.3213	51.3694	58.4966	50.8707	52.122	34.6912	33.283	45.3854	61.5312	59.2489	68.567	66.0777	54.5772	66.7165	61.6192	52.7056	55.4732	140.731
12	46.949	38.3213	35.9411	34.3062	50.3505	23.4565	70.5581	70.921	70.7367	38.0757	32.8116	38.4575	54.2642	56.4184	62.5071	78.1311	82.1122	94.4523	53.3452	52.1143	57.7303	55.151	53.7205	67.4223	72.5614	67.3951	85.3363	55.7948	51.2835	60.0116	50.1875	48.7402	52.2218	56.465	49.8762	51.721	35.2172	32.7827	44.3159	61.0471	58.6571	69.7426	62.5582	55.5646	64.0241	59.9517	54.4257	57.3107	138.338
14	48.4865	41.207	37.6207	31.6877	37.4598	39.6393	76.7846	69.6463	72.1155	37.3684	31.9255	37.2013	54.7285	55.1651	60.2334	78.469	83.8563	91.1602	66.2016	54.492	52.5991	54.2711	52.9832	69.5314	77.7203	67.7291	87.1761	57.3979	51.5618	56.7037	50.1737	47.1164	53.7065	57.0359	50.4364	51.2081	36.8408	32.8479	43.0603	61.2161	57.7633	67.9231	61.5301	55.9489	63.4645	62.3193	53.7389	55.7272	139.581
16	47.7012	38.7364	35.5847	29.0194	28.5087	70.473	75.5847	66.1154	71.5363	38.5936	31.3716	38.7247	56.9524	49.9715	63.5637	80.5983	81.6714	93.7617	60.9432	52.4579	59.3642	56.0687	52.3607	68.3723	75.4855	66.0038	87.9394	58.7208	47.6461	55.1488	52.3026	46.8374	53.6715	57.1619	48.8417	51.5025	36.2114	31.97	43.4863	60.7859	55.9028	70.1688	62.4322	55.963	60.2056	60.8111	53.7902	59.0118	139.161
18	48.139	41.1906	38.8553	29.6955	32.969	51.4669	73.359	66.8971	74.9711	38.1583	31.9527	38.3216	56.2669	55.1282	62.8762	75.1272	80.5575	96.2928	55.1865	55.8498	51.5457	55.0999	54.1091	69.3476	74.6149	69.1644	91.2268	56.031	50.5627	60.9646	51.0145	49.3398	54.8734	57.0254	53.5468	58.5086	35.756	32.7085	44.0376	60.7981	57.3679	69.1658	63.5589	53.9197	64.4859	61.5947	56.7233	59.8058	137.801
20	50.1027	40.0146	37.2061	30.0528	49.3867	62.3505	72.7857	67.0909	72.9097	37.7489	33.4725	38.8474	56.241	53.1517	61.5674	75.3888	78.6754	98.4118	56.3256	62.8768	50.761	54.5975	54.9731	67.2884	70.6914	71.8585	92.5899	61.198	56.9785	57.9502	52.6128	46.9972	56.8297	55.4729	50.5563	56.5819	36.0157	32.613	46.1541	63.3415	56.2844	69.5351	64.5996	52.3597	66.9391	63.3469	55.3265	57.8122	138.267
22	48.2367	38.1417	35.2381	30.7996	36.875	48.0295	72.9918	66.86	73.9219	38.4007	32.4655	37.3282	56.5222	55.0527	61.6972	73.3514	78.7348	93.8148	58.4558	62.785	53.2442	55.9466	54.2065	67.2538	72.343	75.2865	88.0191	59.0814	59.1912	58.0288	53.0323	48.8355	54.5941	59.5338	50.8561	52.9059	36.1846	34.1007	41.6284	62.8176	57.6386	68.4298	62.0934	55.2359	65.7172	63.8398	53.8007	56.6926	137.963
24	48.0113	38.4509	35.3662	30.5562	27.7388	36.5715	62.5055	55.5051	67.5808	41.0025	33.8799	39.4186	54.2791	55.0162	63.4229	71.2623	77.3299	91.7775	55.3863	51.1437	54.5461	56.6052	51.1664	65.4545	68.3838	67.2171	86.6458	57.8797	55.7318	53.9467	56.6272	47.3249	55.3011	59.0486	49.351	51.2306	38.8656	34.4378	41.6697	64.8324	55.0133	67.3837	64.0127	53.5339	66.8295	61.2015	51.0732	58.2247	141.181
26	46.6183	37.8907	33.7638	42.912	26.6332	27.2851	59.9654	50.3863	61.3334	41.9896	34.7205	39.2653	52.5891	51.0763	61.1082	72.5442	72.9242	92.5276	52.0456	47.707	48.2874	52.5663	51.0159	58.6059	61.9197	59.7396	77.3703	56.9404	53.7042	53.5513	56.2678	48.9176	54.3717	57.7793	49.7756	50.0551	42.9963	33.6262	42.803	68.0498	54.3103	68.3088	65.8695	51.5125	61.1596	60.9439	51.7388	57.2356	145.616
28	47.8263	36.3607	34.3439	62.2067	23.715	23.6675	57.0751	46.9131	55.5924	40.626	34.0923	39.1745	51.6597	48.6839	56.141	72.8237	67.6582	91.679	50.2363	44.9498	45.2354	51.3672	48.2273	57.0673	61.8241	54.6192	69.2503	56.3543	50.2207	52.3398	57.0091	46.5402	52.7751	58.0809	48.6249	50.6489	42.4748	33.1034	42.1513	64.6253	54.6763	68.6189	60.4783	49.8083	55.2327	59.4765	49.3274	54.6558	144.45
30	46.1555	36.5387	34.5725	55.7875	22.8874	24.4498	55.2986	45.9699	53.8927	40.6755	34.1772	40.4346	51.5142	48.6087	55.7802	71.6957	70.928	93.1055	50.3977	45.1662	46.6201	50.6407	46.8353	60.5	60.8003	52.4815	63.432	55.2164	50.9415	53.3833	58.0596	47.7382	54.6509	57.0435	49.5025	52.2616	44.9446	33.4192	42.251	61.7673	56.0919	68.8674	58.0644	50.3624	54.3757	60.5346	52.2071	56.2374	142.584
32	45.6354	35.829	33.2269	66.4933	24.4314	22.8796	53.0835	46.5056	50.6792	38.6126	34.756	40.1169	50.9222	46.3437	56.1342	66.5834	73.8385	93.0249	46.4774	43.5144	50.3231	50.5212	45.5085	58.5283	61.236	50.0774	62.8689	55.6119	49.7742	54.1471	55.6314	48.3709	52.6788	57.381	49.3881	50.7738	44.773	33.476	41.3542	63.3957	55.6592	69.5116	57.2093	49.467	52.8387	58.8597	51.9687	55.1379	142.532
34	47.2003	35.011	32.6115	51.9413	21.0703	21.1981	51.8655	46.5818	49.7801	39.0987	30.381	37.0416	49.0129	44.1458	51.2815	67.2846	72.8278	94.803	47.4596	42.4098	47.4764	50.1513	44.8172	53.7879	57.1272	47.0483	60.4093	54.4543	46.9356	54.9801	54.7464	46.5255	50.2102	54.9632	48.6138	51.0305	43.3608	31.3262	38.6619	59.4586	54.0565	68.0736	55.3037	47.3799	51.2357	60.9729	51.7757	55.6298	146.575
36	46.7077	34.4308	33.9126	39.5784	22.4914	23.02	52.9275	46.3185	50.395	36.267	33.5872	38.0444	47.1774	43.9691	51.2188	69.0184	73.1048	96.3979	47.5761	43.0263	48.3923	49.334	44.412	56.2159	58.6431	46.6046	63.0605	53.6802	47.1619	55.7061	53.0501	46.9807	53.6925	54.7611	48.9765	51.8181	41.0318	31.9728	38.7331	59.6889	56.3962	69.3286	53.9271	47.6645	52.726	61.3853	52.3907	57.5657	145.927
38	45.814	36.0557	34.4603	47.7109	22.4057	23.4145	56.2475	47.7527	53.052	38.3195	34.1683	39.0855	50.5625	49.2862	52.9861	71.7997	78.4981	96.3707	48.6196	46.0984	51.2935	49.6045	46.6235	61.6152	58.3858	51.777	65.653	53.3699	49.6931	53.6022	50.907	48.1983	54.3287	55.6076	49.5122	51.3743	40.149	32.7078	37.3521	61.5278	56.6311	68.3277	53.388	48.0182	52.096	65.1531	57.7744	55.9311	155.663
40	46.2477	35.3116	33.4741	40.9528	24.6339	21.1852	57.9328	49.1784	51.9822	36.0361	32.5795	37.2143	50.5077	50.7204	54.3477	77.0063	83.3078	97.2704	52.6532	45.675	59.4071	53.2316	47.0001	60.6622	64.7292	53.0884	69.164	53.2169	48.5812	52.7674	53.7267	49.6909	54.2002	55.7514	48.4946	55.3157	38.3362	32.6671	39.4367	60.8294	56.7543	67.9731	54.8089	51.2774	58.2837	64.5088	57.2327	55.4045	156.614
42	48.3683	38.4426	32.1286	55.0044	33.7345	22.3765	62.4357	54.0986	53.5381	37.2871	32.7017	36.3839	52.3468	55.5654	55.0945	79.1889	84.4239	100.152	58.556	55.2154	58.0482	51.4538	48.7533	60.692	59.9464	57.5956	68.6928	59.5045	50.3991	58.5511	51.942	49.734	52.279	57.4251	49.5521	56.4607	38.3581	34.4815	36.5302	59.7099	59.8106	68.8648	54.7504	54.4166	60.6922	64.4625	59.0134	59.2346	157.007
44	48.1186	38.7542	34.904	45.1285	26.0579	21.5217	62.332	56.8241	59.2712	38.3055	34.8908	39.8337	54.0443	55.7668	57.9102	78.3772	83.8985	101.225	59.6726	56.352	60.1907	54.1845	54.1225	63.0255	65.1558	61.2609	75.8071	59.4807	54.1105	65.763	53.3999	49.4556	57.0231	58.5549	52.6739	53.6794	39.2008	34.9589	37.1172	59.5323	60.3647	70.1504	63.9481	58.5823	64.4037	61.6428	59.9189	59.3517	162.356
46	48.4999	35.5589	35.0047	36.9354	22.9884	44.1219	65.5136	57.4197	58.4013	38.5655	33.4786	39.0851	54.6843	55.7358	56.2629	84.5614	85.5105	96.1466	60.6538	51.3477	61.0027	52.9997	50.2815	68.1452	69.1037	64.0138	85.8307	62.6122	54.9529	65.1402	52.8546	49.3137	55.0473	57.4031	49.4211	55.5728	38.1726	37.2097	40.4398	59.7994	59.5773	68.9281	61.9094	60.3468	63.5337	62.2083	60.3581	58.3527	162.177
48	50.5094	37.5499	35.5109	41.5373	25.0636	28.0886	64.621	59.1151	60.2578	38.8401	32.1088	36.376	56.9391	55.9735	54.4834	84.3246	83.9167	96.9355	64.4029	48.7829	55.3588	57.1684	50.0958	64.745	70.8802	62.1423	86.3352	59.107	55.2886	63.1263	55.8152	51.6154	57.6073	61.7962	49.4193	52.6038	38.3435	35.3452	40.9554	62.7703	59.9009	69.4395	61.0285	58.5756	63.1412	65.1328	59.1589	59.8284	164.407
50	49.9341	35.2698	38.3439	62.2835	25.1822	25.0704	66.724	63.9605	62.8112	37.219	33.8584	38.9349	56.185	57.0213	61.5206	83.8485	86.2264	97.2752	67.5984	54.9172	63.1688	53.7243	51.9229	67.9571	69.1595	68.9129	91.1178	61.8609	56.1157	63.2821	52.649	51.1063	58.4597	61.1504	50.2819	53.9442	37.2748	34.3595	42.7004	62.0683	59.4471	70.322	60.3474	60.6492	64.1828	64.6219	56.6668	59.4694	161.961
52	47.5059	36.8972	35.144	55.3099	36.5074	23.2589	68.3151	61.275	60.0872	38.4009	32.5239	38.3904	55.2756	58.8905	59.3102	83.7607	85.9766	96.715	66.9839	52.5679	60.972	57.2416	52.6761	69.6084	73.4153	73.3049	94.7902	59.1476	58.3301	61.7094	53.2528	50.8814	58.4155	57.9549	49.6064	52.484	37.6337	34.1883	42.2577	61.0572	57.4128	70.4528	61.685	62.4389	67.7691	64.3977	58.5057	58.2475	161.095
54	48.0213	32.8084	36.6517	39.3844	30.4103	23.4772	67.2253	58.5022	60.193	38.7125	29.8977	38.63	55.7462	57.3619	61.0641	85.707	84.9342	98.2904	60.3997	53.7101	65.0545	63.4144	50.7201	69.0691	82.3387	69.8501	93.6262	61.2226	54.542	59.6444	53.814	50.8066	61.596	57.7678	48.1474	53.4988	36.7096	32.7261	42.3228	61.6852	57.2358	71.6445	64.1924	59.3531	65.6277	64.8663	54.1233	58.3496	159.016
56	48.4617	35.264	34.0647	42.9656	23.5467	22.0432	67.7749	59.6828	63.0467	38.8592	32.5881	35.9065	56.6434	55.9666	59.9247	87.9813	85.9864	95.92	63.9728	54.3429	63.7235	63.9556	52.8722	66.7838	83.2003	70.4552	90.1228	61.1049	56.6099	64.4011	53.3648	47.8337	59.263	57.1157	50.3149	51.0388	36.1166	34.3768	41.4982	61.5446	56.6184	70.1345	66.0088	63.1938	65.6176	65.3711	54.5225	59.3719	158.49
58	47.729	37.436	35.9831	32.4696	22.6402	24.8221	71.3605	61.6958	64.5559	39.3291	33.9962	39.4988	60.9425	56.0741	63.856	86.299	87.9046	101.124	58.6086	58.321	61.858	56.9678	54.0984	65.8159	81.4883	72.4531	94.3336	59.4975	58.5802	68.1366	53.2907	47.4206	60.8695	57.8798	51.9341	59.2669	37.1353	35.3196	42.3945	63.1277	60.4533	69.4746	64.3767	62.6923	68.2182	62.1552	58.177	57.6603	159.495
60	50.164	37.6562	35.3413	51.4748	41.8326	32.1044	74.0427	64.8903	65.3831	38.8446	34.2349	38.4024	59.7211	57.2567	63.033	84.7108	88.1542	98.8619	65.3759	58.3619	61.6345	65.1771	57.8788	67.7625	85.4628	79.1447	93.1288	64.2286	55.1492	60.4955	54.91	51.3491	57.1852	58.0054	53.0577	64.3242	37.1372	33.3296	41.4304	64.4512	60.7327	68.5938	66.4262	60.9022	67.0824	68.0284	57.9679	57.3254	160.462
62	47.6765	34.2742	34.7135	36.7496	48.2704	26.6345	70.908	59.0816	68.8506	38.2969	31.6195	38.1793	62.8675	56.823	61.7414	85.1451	86.9038	97.0471	60.9533	53.5087	60.3221	61.9839	53.648	64.4745	84.333	76.2527	90.2827	63.2933	50.9834	62.78	53.4893	49.639	57.3976	55.9153	49.1966	57.9397	37.7429	32.5187	42.9962	64.7726	60.8853	67.9402	63.4102	59.0825	69.5004	66.6038	57.9331	58.7614	156.992
64	48.6677	35.8325	33.997	43.585	31.4646	24.2085	72.7443	58.5343	65.3747	37.4326	32.7164	38.61	61.3918	57.1646	61.4731	78.0668	88.7373	99.3045	60.8403	56.901	55.6946	62.4588	58.3224	69.5726	88.1945	79.1454	91.6572	64.8188	61.2088	59.0869	52.987	48.1861	56.7749	56.4155	49.2361	54.1763	39.5145	35.3021	41.7318	64.6294	63.2099	68.8596	65.7471	57.7184	67.6912	63.713	57.4142	57.787	158.251
66	47.7114	35.9795	33.0079	31.5773	29.2975	22.5392	71.3068	63.0102	65.726	37.4021	31.7235	37.2631	60.4205	58.654	60.8511	78.8124	86.9387	95.6171	68.721	62.8085	60.8194	63.5432	55.9439	66.405	92.9035	79.2872	93.0224	63.2068	60.4348	57.142	52.9039	51.3767	56.8788	57.1011	51.3533	50.3579	38.319	34.8414	41.9829	64.5846	59.8119	68.5819	66.0119	61.1034	69.0029	63.3147	57.5387	58.9043	154.358
68	48.245	36.9319	36.4233	30.5091	25.6801	24.2639	75.2083	63.1077	72.6928	38.8997	34.1496	39.4069	60.0706	58.0286	64.0593	79.0169	89.3472	98.9877	65.6087	64.8386	63.4484	59.5782	59.7092	66.0911	84.5448	85.7432	95.6594	61.0543	58.3817	62.4815	54.971	52.531	57.0002	57.834	53.1582	59.0765	38.5309	36.0982	46.7558	67.007	62.3522	69.0198	65.3411	64.6097	70.577	66.4477	58.6849	61.8162	153.502
70	47.6842	35.2461	35.0764	33.819	30.7599	28.5727	75.603	65.6516	67.6939	37.6986	33.0384	39.6099	59.2068	56.9939	64.2491	83.2882	86.0457	96.7394	64.7661	64.4467	62.9891	62.6283	59.0005	64.8818	85.2931	81.2176	91.4047	61.8561	59.4468	62.6175	53.5275	49.6937	55.9611	56.7767	50.6065	57.973	37.0719	36.5371	42.8333	64.0699	60.9203	69.0061	69.1997	61.4563	67.172	64.921	56.371	58.797	150.934
72	47.5746	36.4445	34.9187	30.1143	35.7359	25.7506	73.0077	64.3922	70.6128	38.5594	34.1564	37.5623	63.7152	57.7775	64.3994	85.6547	90.2096	97.7765	63.1347	65.8047	60.9181	62.614	57.8411	65.3428	85.8982	81.6169	88.0665	58.7284	63.0633	59.1906	54.927	48.1126	56.0257	56.5256	51.382	54.3689	36.5953	39.6142	44.3232	63.7474	62.7294	67.607	68.277	62.5921	66.5769	64.2781	58.8094	59.0365	148.587
74	51.2419	36.4261	35.1605	30.7221	31.0647	44.9448	73.1838	63.7984	68.0671	39.8305	35.0499	38.9562	63.8368	56.6142	64.2563	84.7753	92.655	99.1582	63.1193	61.1237	57.9354	61.5123	57.6495	67.8242	85.2992	81.2164	93.2742	59.6164	58.608	64.8457	54.4684	52.1788	57.2639	56.2234	51.6003	53.9124	42.7399	39.728	45.7984	61.6473	60.8631	68.1274	67.1549	65.1825	67.5489	61.805	58.8056	59.5804	144.666
76	51.4566	37.0419	37.0435	28.3451	34.1823	45.4905	74.8586	60.4342	70.8242	40.7622	34.0488	41.9848	62.2158	58.209	65.4513	86.4006	91.6341	101.844	59.8499	63.4775	62.171	62.2289	56.5039	72.6005	87.4911	78.2287	94.8894	58.718	54.8496	66.9202	58.1533	49.1242	58.1154	58.1624	51.1222	55.8645	40.9092	36.9255	42.1807	63.8817	61.2898	70.5641	66.9986	60.9908	70.7	67.5653	60.3502	61.0517	145.699
78	49.5837	35.8037	36.6384	28.2998	49.1554	34.9867	78.5123	59.9602	67.5851	39.7124	32.7584	39.5439	60.0374	58.2715	65.8835	86.6	88.6266	101.562	61.9381	63.7275	57.4997	60.1311	58.0483	66.5282	86.9967	78.1494	91.0784	58.6072	54.7538	60.8065	55.5307	47.6253	57.5043	56.9081	49.2553	55.8233	42.4412	36.414	39.6305	64.9883	60.8969	68.2194	69.6834	60.0107	69.7128	67.0921	55.7519	60.0299	142.792
80	47.1037	37.3268	33.8096	27.5204	39.1514	26.1987	72.39	64.1856	67.2511	39.1415	35.4129	37.5682	60.2772	63.3105	64.8758	85.6897	87.4653	98.9371	61.0417	65.3701	56.9811	63.9791	57.2899	69.3619	85.5086	78.6565	90.6419	58.4952	57.7042	60.1709	54.3995	49.9456	56.6871	56.7659	52.2201	55.3277	40.2648	36.2582	38.058	62.1111	62.2231	66.5791	68.6293	62.2658	66.7598	62.8502	59.3202	58.3378	139
82	48.5118	35.5372	36.4667	24.9241	34.1483	26.2542	75.2165	61.1512	69.1361	39.5637	34.7736	40.351	60.5135	60.1207	68.7934	83.688	87.2591	101.098	62.5706	57.708	58.9223	64.7121	58.5118	71.1894	90.5944	80.1212	93.349	60.6525	58.066	61.4767	52.6644	47.1641	58.3347	57.4965	50.8756	61.6113	40.4693	36.0429	42.7832	63.7298	60.9863	69.4731	68.2491	59.8095	71.4176	63.7892	55.7476	58.2271	142.001
84	48.9652	33.3573	37.4464	26.6042	30.6032	26.4798	60.8729	53.4516	69.7159	42.0817	36.6975	41.8386	57.6591	55.4175	72.2001	83.6951	85.5222	101.473	54.7517	49.6771	58.0396	59.4291	54.006	67.8237	79.375	67.7671	89.496	59.0361	56.2134	64.118	58.1166	48.0944	60.28	56.8308	49.9105	56.141	42.4874	35.4923	43.2956	72.0316	57.7885	67.8296	70.5789	56.6472	69.3682	61.3299	53.4108	60.0887	142.792
86	47.3372	33.7998	35.7115	27.1741	25.3037	23.2153	59.1123	47.6697	67.0214	40.4793	36.0742	41.9207	54.6978	50.8935	69.5784	84.1097	82.4546	100.932	51.2446	46.6748	60.2706	57.054	50.6017	66.176	72.9304	60.6756	87.2958	58.4893	51.7339	60.3395	60.5123	49.3517	57.0953	56.9856	49.4396	55.3184	48.5615	34.6642	43.8401	71.9121	56.7983	68.992	68.2473	53.9896	67.4948	59.8352	52.6712	58.8269	141.861
88	46.5185	34.393	33.2514	27.7068	23.0841	23.0204	59.6094	45.6135	60.4991	42.6769	35.3456	41.5563	55.0634	49.6613	65.9279	85.948	83.2202	98.2856	50.8238	45.0829	54.8733	55.2258	50.5641	61.0118	67.7331	55.8389	80.2967	59.4946	53.1324	54.6592	60.6076	48.6423	54.5015	58.6017	49.1688	51.27	49.706	34.9644	42.1685	72.9103	56.5897	68.8608	66.5808	53.4366	64.9696	61.2278	54.6221	57.5467	146.48
90	46.9825	34.4478	34.0574	24.5985	21.3308	22.2316	55.1217	45.9005	57.1229	41.586	36.0823	40.5995	54.1446	47.8661	63.2251	78.6115	83.195	97.914	48.9348	45.157	54.1812	54.7437	48.4742	61.3219	63.4456	52.2566	73.845	57.1172	51.9917	55.558	57.0423	48.8685	55.841	58.1356	48.9152	51.9162	49.9477	34.7494	40.1917	71.1724	56.4452	68.9017	69.2354	52.2167	61.0968	63.7871	52.2093	56.3192	142.204
92	46.5285	33.7145	34.7717	56.4131	21.4395	22.2431	54.2125	44.0327	56.3343	41.905	34.2524	42.266	52.3856	46.5127	63.4618	80.308	79.9996	98.8828	49.6554	43.4551	56.3644	53.7267	46.4053	61.0436	62.8709	51.2338	75.8466	57.0003	50.1308	55.0116	56.5823	48.076	58.7709	58.2506	49.2527	52.7196	50.337	33.2223	42.6207	70.0355	56.7732	71.4605	61.1539	50.0145	59.4996	62.2974	51.6189	59.5742	141.231
94	46.5204	33.3264	33.0684	58.9377	19.9108	24.0375	53.6822	44.7274	57.3106	38.9298	32.8603	40.234	50.8856	44.8524	57.0617	76.5742	81.9963	99.4898	48.3844	42.1481	57.9344	53.1668	45.988	59.1572	58.9419	49.9403	68.0536	54.7536	48.0167	53.6403	55.2224	48.9141	57.0963	58.4276	48.1067	52.3546	46.8065	35.5514	39.523	65.5347	56.5085	69.367	59.4732	49.4633	58.9607	65.7175	50.4273	58.0451	144.501
96	46.8455	35.1681	34.9021	53.0723	24.341	23.122	56.042	50.1074	54.3255	39.3706	35.0789	40.7255	49.7721	49.5048	57.9154	77.8613	85.4849	100.322	49.0408	44.7537	56.6842	52.9244	47.9446	63.1492	56.9156	53.2311	71.5977	63.5963	50.4765	58.4806	54.7777	49.4818	55.1596	58.4297	49.6934	54.0705	44.9394	34.3306	38.8314	61.797	59.1564	69.9592	60.2856	55.2773	62.322	65.6285	57.4885	60.0216	146.352
98	48.1648	34.7136	33.482	38.6596	27.0028	23.1311	59.8219	52.2372	55.2886	40.3205	34.5898	40.0237	51.8824	53.8929	57.3752	77.0174	87.4509	101.124	52.5692	45.5192	55.8921	56.5809	51.1986	61.023	66.1713	56.9806	69.6045	61.18	51.6738	61.3401	56.4535	51.0061	53.8866	60.5181	50.3884	52.9917	45.5265	35.0388	37.7982	62.0048	60.8904	68.5523	59.0209	56.1349	61.4827	66.5043	58.1934	58.4501	145.725
100	46.5067	36.17	34.4679	51.7354	27.9668	22.2581	63.5344	58.6558	57.8425	38.6366	36.1897	40.0349	55.1087	53.9246	57.7805	80.8295	87.7922	100.322	62.6369	57.8743	55.4613	54.6639	53.1967	61.7593	63.2237	61.0223	76.4237	63.4978	52.0206	65.8505	55.111	51.8851	57.7402	59.6131	50.4066	51.1502	42.4817	36.9168	39.7093	63.1418	60.3029	69.1663	62.4993	57.0428	61.3829	66.7913	60.5683	58.9159	139.704
102	48.0418	35.4808	35.4684	56.1906	24.6146	21.4548	64.2957	57.4869	58.3284	40.5172	35.3961	39.8776	59.5004	55.2752	58.9417	81.9922	90.9938	100.622	66.2441	61.4846	61.3007	56.4405	51.9641	61.758	66.2551	66.1572	77.0734	64.6638	57.8176	65.4704	55.2978	52.4582	55.6051	58.7466	51.346	53.5837	44.2365	36.1434	40.768	62.3224	59.7236	67.8571	64.5513	55.5032	64.358	65.3492	59.3772	60.4982	141.447
104	45.5568	38.0955	34.9795	55.2333	54.2396	21.4064	62.8398	58.8787	57.6195	37.8082	36.8308	39.2294	55.9446	54.0892	63.0991	79.6614	89.2238	102.742	70.2213	63.3924	61.9202	55.5306	54.1109	65.0288	71.9879	69.6218	80.9599	61.8958	59.0573	61.0718	56.3677	54.2248	58.4405	60.7435	53.377	55.9503	41.7122	34.2962	39.8241	62.4624	63.2786	69.3239	64.7401	55.8748	65.6409	64.5374	61.1848	61.1517	140.025
106	47.0664	33.5148	35.9058	50.8737	45.0272	22.0016	65.3106	58.1451	64.306	39.309	34.009	41.1864	59.2679	53.6125	64.0484	81.7395	86.6346	103.871	62.6487	57.7187	65.7303	57.3697	53.657	66.902	72.0117	72.4669	87.1251	63.3565	58.089	61.3723	55.6023	50.7298	60.4038	62.1838	50.2192	55.9748	41.7811	33.4718	41.9644	64.7462	59.1081	69.2398	64.8337	55.0931	67.2065	64.9146	58.0134	62.8278	139.726
108	47.1394	34.3189	35.2573	40.4311	37.9318	22.4039	68.0751	63.5304	63.1772	37.938	34.3624	39.3055	57.0798	53.0653	64.0466	82.9474	85.2579	104.75	70.6638	59.6469	65.1213	57.7434	53.0143	66.5615	73.5164	76.2908	88.629	60.7665	57.0316	59.5033	53.956	52.5924	57.2988	59.5035	51.4187	56.547	42.0332	33.7015	39.6954	65.1253	59.7361	69.6645	66.8659	60.1529	68.3475	62.6578	57.3922	61.0608	139.502
110	45.3105	34.5314	34.3615	32.8523	43.5936	20.8704	72.2808	66.533	63.7491	38.785	34.4436	42.0055	54.9174	51.808	65.5682	82.9941	86.0589	103.25	68.7522	62.4848	63.4037	59.839	59.5843	64.8526	79.3278	79.2955	91.4894	65.2662	55.0329	59.783	56.2555	55.0226	56.813	58.6128	56.7855	54.5872	42.2205	34.23	41.7576	64.3162	62.4732	69.066	68.2911	63.7816	68.0457	62.4988	58.4681	60.1431	140.176
112	46.2085	35.0473	36.9439	38.9306	29.9267	23.2378	73.7904	62.65	64.1117	40.0275	36.0367	40.8465	56.5354	56.3769	67.5594	82.1499	86.9223	106.248	73.9602	66.9731	71.2176	60.9378	57.2095	72.1804	78.6623	80.6683	95.2749	62.8382	54.5584	64.9006	55.8526	52.7513	58.4969	61.6733	54.7473	64.3002	44.3698	37.9621	43.6052	65.1375	64.3138	69.6196	68.2677	62.751	73.9363	63.9897	58.269	60.6285	139.235
114	47.5286	35.3825	31.2766	39.7693	35.1965	29.9529	73.3707	66.5522	61.9437	42.4412	36.0557	40.7141	55.9541	52.8016	62.7813	84.676	89.4691	103.883	76.196	67.7236	67.0734	59.5913	58.2985	69.0046	78.7637	85.2473	96.5816	68.3839	57.591	64.0324	55.1816	53.4366	57.5584	58.3709	53.6143	61.4274	45.0179	36.5131	45.0247	65.1	65.9663	68.0177	67.6334	63.826	69.8536	63.9329	58.4638	58.7851	139.011
116	44.9947	35.6051	35.7851	31.7312	26.6987	25.1332	66.9069	60.3936	66.561	39.6342	36.3664	42.7963	58.1955	55.975	62.9545	90.615	88.5232	103.369	70.7541	71.0316	60.479	59.5395	57.3351	70.1135	80.3735	78.8958	92.7606	64.306	55.2623	64.1906	52.9495	51.8416	60.4788	57.9376	52.535	59.6051	41.5683	36.9646	46.6611	64.3478	64.8601	68.6811	70.3787	66.8702	72.855	66.7253	58.8105	61.206	137.015
118	46.8208		36.5729	35.397		24.2696	69.925		69.9049	38.537		42.4837	57.7633		68.339	88.725		104.24	69.4236		64.3495	61.0922		70.7939	86.5203		94.9981	60.8539		60.9171	54.3584		62.0623	57.9875		62.9569	39.3997		44.9259	64.1271		69.9413	66.7582		71.8833	65.7384		61.5589	136.871
120	46.0865		34.7557	34.4154		22.8069	73.9162		66.952	41.6581		40.7696	61.9753		67.8145	87.9654		102.547	71.1688		62.9779	61.3011		70.7338	80.0395		97.4528	59.2321		63.9573	53.5599		60.8608	58.3291		60.6944	40.1733		47.6604	65.269		68.9907	68.1381		72.1045	66.2023		62.298	138.012
			33.9647			22.7747			66.4253			40.9688			68.7953			104.967			66.2594			67.4952			97.5226			65.5781			59.5721			56.1592			45.3134			70.4077			72.6942			61.5386
Slice 2
	Cell 1			Cell 2			Cell 3			Cell 4			Cell 5			Cell 6			Cell 7			Cell 8			Cell 9			Cell 10			Cell 11			Cell 12			Cell 13			Cell 14			Cell 15			Cell 16			Cell 17
Time (s)	[Ca2+]1	[Ca2+]2	[Ca2+]3	[Ca2+]1	[Ca2+]2	[Ca2+]3	[Ca2+]1	[Ca2+]2	[Ca2+]3	[Ca2+]1	[Ca2+]2	[Ca2+]3	[Ca2+]1	[Ca2+]2	[Ca2+]3	[Ca2+]1	[Ca2+]2	[Ca2+]3	[Ca2+]1	[Ca2+]2	[Ca2+]3	[Ca2+]1	[Ca2+]2	[Ca2+]3	[Ca2+]1	[Ca2+]2	[Ca2+]3	[Ca2+]1	[Ca2+]2	[Ca2+]3	[Ca2+]1	[Ca2+]2	[Ca2+]3	[Ca2+]1	[Ca2+]2	[Ca2+]3	[Ca2+]1	[Ca2+]2	[Ca2+]3	[Ca2+]1	[Ca2+]2	[Ca2+]3	[Ca2+]1	[Ca2+]2	[Ca2+]3	[Ca2+]1	[Ca2+]2	[Ca2+]3	[Ca2+]1
0	108.95	90.227	99.9957	162.874	111.575	136.148	54.0011	41.4992	37.8341	52.4059	40.0057	36.4056	131.34	181.032	70.7434	92.1206	71.9166	65.538	71.9214	57.1705	56.4123	118.209	95.4321	93.4903	74.2684	53.837	62.0398	73.8718	77.1476	71.3275	106.828	73.1866	90.4738	62.4042	41.1619	42.2441	118.983	83.0303	82.2411	98.0026	70.0591	72.9958	176.165	104.76	100.049	104.683	84.4468	137.315	181.372
2	116.589	90.578	101.046	158.264	118.345	138.857	53.5613	41.6705	36.6035	52.1812	40.0738	37.0996	115.86	179.575	69.8332	89.8914	72.8445	63.6448	71.6713	57.5543	56.4643	111.159	98.8995	93.4107	74.3377	53.1964	59.3261	66.619	65.0307	69.6064	103.184	72.9086	91.3093	62.3215	44.804	52.0142	112.795	71.837	67.4279	98.7148	70.6332	73.321	176.631	111.881	109.243	129.743	94.5087	124.533	168.753
4	116.305	91.2458	85.269	155.901	123.135	126.653	52.9976	40.9199	36.2927	52.187	39.9533	37.9182	118.092	171.275	68.0986	95.0554	79.4603	63.8834	70.7026	57.0823	56.7383	100.012	90.2526	94.3143	82.9024	52.6828	57.8255	63.7275	55.6067	66.0855	93.0296	78.5425	87.7617	70.6187	53.9647	54.8652	103.71	63.3649	95.8378	99.42	71.9889	71.9496	188.87	106.181	94.4112	142.332	116.87	127.683	153.406
6	113.218	91.2951	76.4598	153.973	123.479	141.521	53.1971	41.4	35.9716	50.6588	41.0496	36.9802	112.867	150.579	67.4582	91.533	84.2181	65.3457	70.6112	57.8841	56.6118	95.0114	84.8557	93.3872	89.925	54.5967	55.2787	74.5904	60.9863	62.6066	84.3538	74.7237	88.5037	56.0176	53.8575	54.6098	103.651	74.3121	94.1421	98.941	72.1518	71.219	177.279	107.787	85.202	177.609	87.4528	121.241	177.131
8	114.035	90.6272	84.0284	150.232	130.58	129.566	53.0458	40.3555	37.0314	50.96	39.4785	37.9668	106.689	143.478	67.9143	90.8873	83.8398	65.0048	70.3829	57.7082	56.6272	97.0227	89.3951	97.1668	93.6879	53.8129	62.7222	91.7977	76.4958	54.394	78.4424	67.7701	86.0647	59.8127	58.7536	57.3247	104.634	106.591	73.9435	100.336	71.0454	70.0486	173.985	108.437	114.098	122.437	100.314	123.634	200.893
10	126.43	92.9019	92.4476	149.121	124.528	133.331	52.4789	40.0926	37.3655	50.961	39.4431	37.4004	98.8195	144.789	68.0789	89.8228	78.0446	64.3194	70.8517	57.2048	56.7871	106.946	91.974	95.472	83.6733	53.5999	59.26	93.1838	82.0145	52.5969	83.0296	63.7688	91.9127	62.7792	45.794	58.1537	101.11	94.7915	61.7071	96.996	70.8431	71.5833	192.335	102.336	107.633	160.347	84.9359	124.582	194.292
12	130.999	89.8951	97.882	147.958	131.685	132.578	53.0458	39.4909	38.9376	51.4162	40.1356	38.0457	94.136	167.413	68.1593	93.8652	80.65	65.0832	70.9387	57.9007	56.8816	110.459	90.9223	90.9681	92.9183	53.4557	56.5234	104.151	72.57	60.2651	87.257	59.3551	96.7286	52.4064	48.5897	67.3182	114.335	105.19	61.0171	97.2939	71.2579	71.2753	201.781	110.769	104.012	129.073	67.3214	132.313	207.676
14	132.844	94.0748	100.159	146.739	122.988	134.492	53.9343	38.3557	36.9553	52.0869	39.4045	37.0947	94.3063	179.56	67.5266	92.5769	74.328	65.2857	71.0617	56.805	56.375	113.266	90.4027	92.0555	85.2066	53.1333	54.7567	95.0617	77.7097	59.6341	92.3783	69.832	105.277	48.5664	43.4049	54.9463	175.88	89.2803	89.4029	97.1218	68.7657	70.058	187.817	114.05	87.3092	94.179	57.4892	133.446	166.614
16	127.885	94.1279	99.3486	133.555	115.019	139.991	53.5121	39.7253	37.2843	52.1342	39.3228	38.1726	93.2694	181.728	70.4334	90.5883	72.7863	64.7022	70.8909	57.0226	57.0776	105.43	82.8916	93.086	91.4343	61.0714	55.2969	79.3349	82.4158	69.9771	95.1279	68.6306	130.38	55.1235	38.2209	48.7483	208.266	75.4072	119.517	96.0481	67.9359	72.2898	181.585	102.87	92.5226	78.7095	84.8768	132.174	164.774
18	115.644	96.1279	103.913	147.637	117.827	130.806	51.6494	39.4821	37.1357	49.6497	38.8529	36.896	96.3879	189.724	72.5802	88.8961	72.3052	63.4143	70.6167	57.6168	55.9446	115.475	84.0013	93.9269	98.2592	57.0401	54.8124	70.1493	84.6439	64.6644	88.3902	71.3683	124.084	57.664	37.6185	44.7262	189.19	85.442	119.155	97.5329	72.0655	69.3831	188.483	106.404	96.3846	72.7892	65.6883	123.006	154.881
20	104.667	95.2663	105.631	143.866	116.624	127.43	53.4449	39.453	38.6142	52.4402	39.5747	38.186	99.8145	181.32	71.0505	92.9512	71.1733	64.3444	70.7236	57.4941	57.3991	117.835	92.6776	95.3994	89.9676	55.5791	66.1994	83.4091	79.6424	67.151	81.0761	77.2226	100.713	61.8354	41.0703	50.0918	183.847	121.471	125.978	97.5801	74.2694	72.3772	192.893	106.714	101.149	70.6679	77.1727	124.009	155.347
22	101.955	99.1119	105.368	151.125	113.625	136.855	52.7649	40.4656	37.5273	50.8796	40.2604	38.3176	110.832	179.307	69.5109	94.945	71.0536	65.1253	70.6617	57.1349	57.0788	124.577	89.438	89.9699	96.4003	54.6853	61.7123	87.4461	71.8859	79.6924	76.2745	80.5232	91.7415	64.0108	42.2899	54.6487	184.51	101.097	130.6	96.4871	74.6374	74.8821	184.088	112.566	95.5602	69.5782	63.19	129.854	147.351
24	140.219	106.622	119.363	142.498	94.629	144.018	55.7988	44.0833	41.4146	53.0935	39.4071	39.8854	141.192	190.619	69.5558	138.644	102.509	75.231	93.8003	59.9393	59.9614	119.616	89.2054	90.4856	116.828	56.2254	63.1451	109.547	85.0979	75.3159	70.497	73.8387	93.9672	88.7365	38.8837	58.3465	159.291	78.9225	108.2	101.602	73.6496	73.8477	196.741	121.141	103.734	116.151	59.065	133.262	283.035
26	157.783	95.3707	119.256	135.088	71.7828	154.25	55.5219	42.095	39.4298	51.0189	40.1616	39.49	141.243	194.675	67.8107	120.174	90.4856	72.7836	85.1754	59.8177	59.2911	110.031	80.5814	94.1039	103.097	55.3316	68.5941	127.855	89.474	63.8712	65.0476	62.1998	82.976	110.406	35.4223	59.4783	141.112	69.2195	96.4761	99.0223	73.989	75.4979	209.449	120.117	100.12	84.9347	57.0596	133.16	246.378
28	161.579	90.0836	128.748	132.202	65.5792	150.299	54.9275	42.3535	40.2485	50.279	40.0903	38.791	145.827	231.63	65.919	115.444	92.9714	75.6949	79.5505	59.7819	58.4888	96.3744	81.2647	90.5203	95.2857	56.0113	63.8496	132.704	81.0834	60.995	63.0625	56.1228	66.6753	138.536	35.4878	63.8135	142.274	68.3753	90.4204	97.1192	79.0003	74.5572	204.918	108.962	83.5478	113.948	59.1647	138.819	239.223
30	173.953	85.3752	136.458	123.081	63.3496	146.973	55.6101	43.5827	40.3777	49.0974	43.168	39.6611	139.18	212.546	67.5905	116.672	89.3426	73.7644	86.3898	60.3013	58.577	87.7324	83.4495	86.4933	94.1868	56.5015	72.3059	138.563	77.3789	76.6976	62.2278	51.6029	57.7558	130.856	34.4323	54.1151	120.755	67.7989	113.976	97.0759	80.2736	73.2035	173.802	118.977	79.4814	86.8248	55.8086	134.358	226.08
32	166.158	79.5275	124.546	97.3441	61.0246	149.337	57.5671	42.7605	39.6841	48.71	42.3456	39.5687	135.619	220.133	71.8306	113.665	93.7285	71.9618	88.6748	58.8782	58.1441	82.7206	76.4097	86.9093	86.3676	65.586	65.8521	134.739	94.3651	69.5604	60.063	48.9916	50.9739	132.606	36.2876	48.8282	111.077	75.9336	118.988	99.6344	81.1229	76.4007	166.893	120.191	94.3826	75.2314	56.1782	134.545	221.285
34	140.392	74.8145	121.602	96.9382	61.066	141.618	54.5426	43.5862	38.536	47.9134	43.059	37.7942	116.605	233.964	70.5539	108.295	85.6752	69.4907	81.5239	58.3038	57.4313	75.9182	66.2249	87.3363	79.0423	62.9913	63.5219	102.956	82.468	69.4408	57.5576	47.5135	47.3432	95.3037	35.5316	46.4882	106.766	70.9174	111.345	104.467	79.1283	72.9303	172.594	115.713	88.003	139.561	97.6436	122.163	187.267
36	117.633	70.0623	112.913	100.498	74.2148	138.408	52.1611	43.0646	38.5861	45.9089	41.1598	38.2538	105.772	233.635	69.4364	99.0315	82.2387	68.0605	76.2279	59.6189	56.7627	69.9006	66.5335	90.3326	79.7497	59.8092	60.8399	85.7927	78.3892	75.0242	56.6531	46.8356	44.7268	67.8042	44.1399	44.0762	96.188	76.217	81.2645	95.6377	80.1873	73.5777	168.962	111.224	85.0319	118.216	83.5999	120.695	168.468
38	105.544	65.096	110.421	127.762	72.3438	143.008	52.7457	41.4766	37.7416	48.0176	40.84	38.0404	102.977	205.315	70.1507	94.6814	79.355	66.6956	73.8882	58.75	57.3823	65.5732	73.8843	88.3715	78.9971	57.9135	66.1694	74.5486	73.843	73.956	55.6361	45.6092	43.4319	58.7212	45.1381	42.524	93.8019	89.9486	68.4038	93.4824	77.4467	82.2639	162.644	115.612	94.7539	83.8889	102.682	115.326	166.911
40	102.728	62.7281	104.359	126.431	73.5914	128.803	53.4568	40.3428	37.2136	49.3622	40.4649	36.9304	104.027	169.062	68.2772	95.4606	76.9798	65.7855	73.2572	58.4484	57.0841	64.3599	73.6668	90.1224	77.5334	56.3463	62.0369	67.3008	68.6224	72.542	54.9391	47.5809	42.6284	54.2263	46.3595	40.886	97.7395	103.976	73.2974	96.3113	74.9085	81.009	168.79	106.985	95.7005	90.9918	101.414	115.687	162.016
42	97.3126	59.858	99.1873	103.674	81.159	118.37	53.843	40.2119	37.0067	49.1854	40.5151	37.2614	100.117	147.812	70.2121	93.9174	74.5218	64.8213	73.3637	58.9366	55.9859	69.8685	79.0009	78.6447	76.81	54.644	58.1668	83.1141	58.2871	79.6953	58.1405	51.2212	43.9551	51.2334	48.1969	46.9424	99.1068	106.154	63.2579	102.836	73.7871	75.3903	191.922	104.419	100.509	107.178	102.426	120.672	176.005
44	89.9167	57.4911	104.431	97.0124	90.8294	112.889	53.9283	39.5956	38.2457	51.0818	39.8767	37.632	97.3393	137.695	68.2026	93.6617	72.9118	65.5266	72.0605	58.246	56.4878	71.7306	72.2358	81.2849	74.7994	53.892	57.478	73.8863	57.1278	74.4241	65.7083	59.6787	47.7372	48.357	54.7569	52.0156	97.5645	89.8674	72.5726	103.1	73.093	73.1406	163.455	111.266	109.441	93.957	79.0581	128.209	169.122
46	86.0268	55.8407	103.869	105.183	99.9971	117.217	55.0361	39.403	37.6892	50.9909	39.4339	37.5036	95.6533	143.819	66.7209	93.0873	72.2563	65.4027	72.0864	58.371	56.843	68.5373	73.194	80.894	77.5956	54.2969	56.2826	81.0772	56.9217	61.9616	69.7339	70.0444	59.5685	58.0805	50.2134	52.6925	100.16	72.7296	61.9172	102.918	73.1764	71.9108	184.129	113.523	97.3347	117.834	84.4256	125.674	168.672
48	82.4936	60.6813	100.579	94.4317	101.293	122.824	53.6306	40.0821	38.7484	49.0739	40.6613	38.7638	87.1365	141.215	70.8686	88.1541	70.7151	68.674	71.1438	57.9491	56.2897	71.2867	65.3017	68.8775	75.6631	54.7271	55.3577	102.44	61.0044	66.4813	74.6095	66.5074	72.8376	60.2199	54.0137	53.7312	93.3341	65.8954	59.2592	97.0787	72.3052	70.6937	168.888	109.132	132.275	143.002	103.241	126.01	156.168
50	86.9566	66.2663	98.9599	90.4235	93.7342	125.476	52.612	39.7445	36.914	49.2062	40.3269	38.6861	87.7828	139.214	69.6481	88.1955	70.9724	67.2325	70.2878	57.9833	56.878	67.6561	67.4728	76.1584	85.228	54.3627	55.017	103.04	70.6215	58.1464	72.8572	66.6756	79.4916	57.377	56.7734	46.6319	93.1155	61.34	79.5757	95.4094	73.0025	70.7926	179.432	112.299	127.649	176.077	78.4601	127.352	150.066
52	86.2005	79.9625	106.849	104.307	103.397	125.446	52.7454	40.3856	36.6992	48.6834	39.5824	38.0357	88.6051	143.87	71.6807	87.2715	70.9671	66.0928	70.1507	58.3383	57.1423	65.9664	67.3234	83.8979	80.4394	63.7954	62.2968	84.6745	72.1063	59.2893	67.4276	82.7501	82.25	51.893	56.1568	44.6354	91.1112	62.0906	107.6	94.4377	72.872	70.0297	166.52	102.806	141.577	136.314	65.1161	130.771	141.865
54	82.7654	87.4524	108.341	132.277	95.6833	116.458	53.1242	38.9175	35.5112	49.725	40.5832	37.7102	95.0098	150.068	69.2736	86.8842	73.8022	64.4833	70.8287	57.7835	56.2193	69.5612	65.5762	82.4508	80.5254	59.8042	58.6945	74.379	85.2326	72.0235	63.6684	87.4244	85.123	49.1911	60.0939	37.6564	95.6953	72.3	92.6867	96.0045	70.4307	69.4165	188.91	97.2771	152.621	96.6603	68.3909	123.406	141.433
56	78.7723	93.7722	101.227	128.062	103.706	123.165	53.0948	39.3647	36.4311	49.3073	39.3276	37.5971	97.9928	159.985	71.6254	86.5319	71.9477	64.5201	70.7352	57.3966	57.0032	79.3333	67.1455	90.3985	78.575	55.4185	55.9869	87.513	86.0789	72.4096	63.9784	88.1773	88.6604	58.4588	53.1081	37.8116	94.6915	78.4336	108.663	96.47	72.2135	69.4736	177.34	99.1363	145.967	135.693	88.7652	125.685	151.435
58	77.3979	94.8133	103.744	136.866	114.435	125.047	53.3373	40.1864	36.4297	49.779	39.4708	38.8807	97.4561	159.015	72.8558	86.3457	74.8034	65.5548	69.5412	57.0069	56.6227	73.2651	74.2922	90.5188	77.9146	53.8985	55.0349	106.277	84.9679	73.5927	67.8078	79.9165	81.1259	61.2879	58.9919	45.9483	100.093	78.1443	110.191	96.2965	71.7245	71.4155	184.666	105.616	154.445	137.771	66.7571	130.8	172.422
60	83.0662	100.819	102.579	155.294	112.728	131.351	53.8892	39.7478	37.6346	50.1921	40.0576	38.9363	99.1764	161.325	72.4916	87.7956	74.026	66.7255	70.9062	56.8604	58.1583	76.0598	71.7574	93.2246	78.0026	54.1067	54.2262	105.108	76.2362	62.0628	67.0504	75.9614	72.2304	52.1566	46.3276	51.8183	96.7526	78.8424	87.4786	95.3649	73.507	72.9225	173.63	112.653	153.528	114.705	75.344	121.066	201.611
62	89.5892	103.626	107.397	156.875	106.601	142.613	54.0475	39.3503	36.5316	49.3065	38.698	38.1707	94.3961	164.679	71.1162	86.6477	71.2406	69.3741	70.1548	56.7729	57.8926	71.6869	75.6021	92.9473	75.4079	52.8609	60.0356	104.175	72.2523	58.4319	66.9066	68.878	82.6172	49.1955	38.5818	54.8879	95.2325	65.0336	68.2628	95.1174	72.3231	70.2217	161.266	104.596	147.325	128.886	75.5946	120.997	176.185
64	100.58	109.415	108.835	154.843	121.898	130.987	52.8121	40.8539	37.8211	47.5001	39.6283	38.6194	127.987	177.214	70.9765	84.8131	70.7441	68.027	69.681	57.4407	57.6348	73.7302	70.9738	88.564	74.7594	53.7079	56.7675	113.389	60.595	68.9866	78.6259	64.3465	79.4673	65.8529	35.9675	56.4597	91.453	61.3568	63.2694	92.6836	72.4422	70.2591	158.001	106.627	144.081	102.688	103.096	126.562	154.851
66	98.4949	108.095	99.2797	151.529	129.716	126.933	52.8788	40.8468	37.1457	49.1708	38.7121	38.2999	163.173	182.64	71.3933	90.3105	70.2277	67.3379	70.49	58.8622	58.2647	79.0526	77.3532	91.7879	74.6591	52.4404	54.1978	120.716	60.2709	65.1778	87.4649	72.8611	72.2253	64.1257	33.357	62.3847	91.7256	58.5273	75.8092	92.556	74.8465	68.752	144.879	108.166	159.427	81.3036	79.451	130.582	150.827
68	101.493	110.644	104.212	139.215	120.735	129.901	52.2485	39.6019	36.8161	49.9023	39.4225	38.2028	153.474	180.863	69.9837	88.3694	69.8808	69.0714	70.4216	62.0542	58.1675	86.2604	84.197	82.4569	77.462	51.9307	54.3525	108.461	66.4133	57.6143	78.6696	77.9102	77.6258	63.5114	43.6755	52.5903	90.6142	56.14	89.3822	93.7521	73.5409	71.7193	167.845	111.674	153.149	105.083	64.1855	128.88	144.091
70	97.1626	106.933	106.547	151.471	120.078	125.492	51.9494	39.6223	36.687	49.6536	40.8898	37.6731	144.502	171.13	70.5797	87.9956	74.0016	67.2795	69.9593	60.6129	57.2466	84.6491	88.0081	87.6748	76.3508	52.0306	51.7633	114.356	82.3412	61.4764	79.7088	85.1089	85.4951	62.7834	45.1286	50.1726	93.2186	80.1554	74.237	93.1798	70.7033	69.2496	154.455	102.283	147.908	137.325	81.6578	122.299	140.087
72	101.226	105.811	107.419	155.103	118.018	120.684	51.6358	39.8487	36.4274	48.4412	40.3068	36.9199	153.403	184.065	71.95	86.2615	72.3476	66.0375	70.2505	59.7556	57.1333	81.1575	80.7098	89.8751	74.7158	53.8736	53.1246	98.7828	86.1323	74.199	81.3719	90.3322	90.2909	53.6225	59.9065	49.9732	90.0952	80.9578	65.2189	93.229	73.5358	69.9232	158.784	97.3539	153.221	124.593	65.6618	119.654	167.916
74	104.733	104.107	106.151	169.096	119.685	125.881	51.5847	39.7606	36.7961	49.1178	40.6121	38.9335	157.193	185.7	71.1855	85.731	70.5051	68.8201	70.1713	59.1873	57.5869	90.389	83.1624	91.8435	76.6367	60.7147	53.0761	90.6799	95.4084	85.0106	79.5089	87.1351	91.2479	47.1968	67.7256	42.8172	89.7478	68.1951	95.334	91.4753	73.793	69.7928	143.29	106.704	152.563	86.572	57.9426	124.113	170.856
76	110.238	104.336	105.647	160.329	126.878	125.195	51.7088	40.4934	37.2417	48.3352	39.3072	39.4544	136.76	170.726	72.763	94.6244	80.2103	66.5308	69.6516	58.9425	57.4922	82.2342	82.7031	88.3866	75.9208	58.8924	53.1941	84.5382	102.981	69.6099	79.4342	76.8054	87.6585	51.3971	54.5336	48.4545	88.9718	63.7305	115.089	89.4128	72.9391	71.8777	144.678	98.8697	161.37	115.683	53.251	124.668	180.994
78	105.058	103.996	105.734	156.562	129.325	135.901	51.892	40.6719	38.2302	47.9782	41.2792	38.9024	134.254	187.504	72.7946	91.482	76.1844	65.9195	69.3178	59.1226	57.297	83.705	87.2966	88.5019	74.5039	56.6383	62.1293	89.3186	85.0284	76.2441	82.9232	80.9784	93.1425	65.7887	59.6927	52.9291	86.7927	61.06	112.732	94.9376	73.2555	74.9014	170.623	107.667	137.753	85.1807	54.9912	127.324	161.422
80	108.515	91.752	102.603	170.128	116.724	138.066	54.0206	39.8723	37.1354	48.0659	39.4746	37.7514	124.532	205.579	70.4402	93.4174	71.7703	64.7502	70.3346	57.1349	56.712	89.4641	85.6455	86.6025	74.0238	54.366	66.2775	80.1819	66.7425	72.2335	84.1012	83.4951	93.3031	56.1589	51.582	56.3886	86.3721	57.0916	96.5596	94.6067	69.8495	84.5444	167.165	94.4464	152.134	92.3401	51.8807	130.292	146.987
82	106.189	89.18	103.004	167.954	130.532	136.47	53.7687	40.2936	36.8361	49.8389	39.4408	37.6916	129.023	198.241	70.6362	96.2531	74.9946	69.2149	70.6328	57.9259	57.3083	104.831	78.7896	90.6271	73.6579	54.6203	60.9362	79.4963	56.9205	73.0176	83.7284	83.4388	91.9316	57.9317	51.01	50.7389	125.558	56.5025	86.7784	93.742	72.1204	79.5136	165.501	103.351	134.321	92.8172	69.2582	128.529	142.856
84	133.502	97.729	129.745	132.776	114.044	152.477	58.5182	44.2307	41.7206	50.8138	42.2638	41.3007	156.876	223.186	71.2791	129.295	95.5263	72.9296	73.0187	60.7525	59.3515	106.99	84.2398	94.4717	89.8415	58.8278	72.1906	120.927	89.5504	75.6506	79.3459	71.604	94.9786	63.9602	42.7146	51.185	119.034	57.0458	107.602	98.0131	77.2535	77.1154	174.747	108.236	156.599	106.843	59.5512	138.406	223.318
86	147.737	93.7635	130.517	96.422	111.137	163.395	54.4167	42.2656	42.2455	47.1462	42.1429	41.3073	159.31	219.038	71.9312	111.951	97.9349	76.9293	71.5993	60.2169	59.8585	94.967	80.08	97.0881	83.8146	56.1747	75.9397	135.72	85.3613	73.5311	74.3666	60.7903	81.3542	91.9682	51.021	72.8762	103.838	85.6835	113.568	94.7836	76.4818	80.2038	163.22	107.668	146.12	125.218	55.8583	144.192	202.392
88	158.062	91.2906	135.505	85.1362	97.861	165.445	55.7777	41.815	43.5899	47.0513	50.7323	40.5237	168.802	222.865	73.7457	103.957	92.4804	74.4537	72.221	59.9403	59.6994	85.3185	80.7004	92.4733	81.7351	55.926	69.4533	127.009	73.594	61.8749	68.2161	54.5147	70.7241	102.546	51.0855	67.4116	100.472	116.269	102.4	97.4592	75.2405	99.8976	186.675	114.446	148.06	124.191	54.4045	139.301	182.789
90	167.84	85.7495	135.916	87.9712	103.549	160.695	57.4721	44.1725	41.2301	46.7844	47.5002	41.5833	168.404	224.03	75.5528	99.3479	88.364	71.9768	71.2348	59.7817	58.6857	81.6221	79.2963	92.402	80.4014	67.4312	63.6161	138.318	89.0029	60.5099	63.6314	57.129	64.61	118.771	55.4452	74.7223	95.0937	87.8399	81.0873	95.6811	76.4132	90.1415	163.56	107.376	126.274	107.895	54.2998	140.71	210.105
92	157.577	76.569	134.811	80.104	82.2149	158.357	55.6679	41.9652	41.5686	47.8223	44.7917	42.2657	166.371	225.853	78.0747	106.458	86.3246	72.2215	78.3363	58.6354	59.2196	88.1573	69.9291	84.9963	78.7323	61.0817	66.8186	128.492	71.6442	64.4302	61.1592	58.7147	61.3339	100.824	56.0888	70.3003	118.936	72.3392	100.315	98.4473	74.3156	85.4331	150.132	122.984	159.955	126.66	55.0103	149.511	189.421
94	130.759	69.6145	116.58	98.7247	79.2086	145.445	53.7795	40.917	39.4676	47.1897	43.8358	41.8986	149.659	224.159	75.9833	96.8291	80.805	69.7559	80.2246	58.8886	58.2491	78.5883	72.4566	83.2263	76.1443	58.6592	60.0543	97.034	58.4239	61.0124	57.941	56.2675	52.9436	80.1391	56.047	71.5109	139.111	105.834	122.825	96.1653	74.0785	87.7459	164.415	106.108	143.46	175.96	72.174	116.263	193.347
96	117.204	71.7738	108.454	119.271	96.6144	139.24	53.4813	41.8829	38.6054	48.2446	42.3539	41.288	133.327	208.303	71.4769	100.092	78.2589	67.458	77.1111	58.2445	57.4789	72.2277	75.2534	74.2695	76.9698	56.1797	58.2522	85.3839	64.3428	63.302	67.8168	63.1924	47.7858	59.2509	44.7187	73.664	132.459	93.6214	98.889	95.2268	75.1768	79.3218	148.132	109.705	135.947	130.064	90.8775	118.297	168.275
98	104.934	72.84	98.2792	140.774	106.301	136.571	52.9678	41.5356	37.7574	47.1282	42.034	38.9604	125.255	209.402	73.2024	94.9338	76.6114	66.9174	74.5115	58.0593	57.7484	75.0285	80.6631	80.0084	76.589	65.1789	55.2491	100.225	72.6516	69.7324	76.1268	59.8895	45.3388	51.7972	38.4451	67.0945	110.873	116.861	115.494	93.1107	73.275	93.4946	151.738	107.633	135.008	103.411	116.443	103.399	165.106
100	94.6589	81.6421	83.5953	144.643	118.41	118.927	53.2024	42.2809	37.4724	47.7016	41.9964	38.6022	116.62	217.618	72.1235	92.0522	75.2014	66.177	72.8194	58.7093	57.4433	82.37	79.8537	74.5736	75.9803	61.7909	56.2642	84.8067	80.3288	60.3148	68.0319	65.1121	55.6066	58.3676	41.7463	63.493	121.688	113.16	121.175	92.1776	76.8117	82.3323	149.074	104.341	147.884	81.626	96.3125	100.449	151.361
102	89.3564	88.8116	86.8729	136.251	112.453	121.46	52.569	40.8625	37.9081	47.5476	40.492	38.1133	105.577	201.921	71.6096	98.1543	72.7004	66.6722	71.2184	57.3943	57.9603	74.5284	74.1525	73.151	76.3838	57.0265	56.5309	89.3721	68.2236	62.3129	66.1466	64.9242	59.9458	52.1099	42.4394	61.1944	118.244	96.4151	106.623	93.1456	75.3537	77.2137	144.953	104.748	160.39	90.7388	78.4308	101.199	147.578
104	87.9705	98.1108	90.4836	137.157	116.892	109.605	51.433	40.4733	39.222	46.8169	41.6932	40.7024	101.805	216.765	73.6553	91.8078	72.426	67.3155	70.0454	58.433	57.649	69.7309	78.6029	69.4391	74.4091	56.0217	58.111	96.5612	64.3527	79.6465	63.8912	71.7211	64.1935	46.6589	49.185	56.4178	102.155	106.107	103.641	93.6154	75.251	77.2179	137.796	108.363	119.553	100.995	106.845	105.2	146.403
106	81.7863	101.674	92.365	137.78	124.981	112.651	51.7056	41.9721	36.8733	47.6037	43.2877	37.2965	107.125	222.515	72.0373	90.7381	72.2816	63.88	69.6126	58.4493	57.6016	72.3133	75.3216	71.6597	73.6021	55.3947	55.732	94.6547	72.0474	76.1312	64.2283	75.9313	66.9217	45.0204	55.2184	47.2811	95.7979	79.6093	78.7226	89.2345	74.7854	73.5337	157.02	98.3873	134.508	78.0345	84.2859	101.667	173.862
108	80.325	105.963	97.4816	139.205	128.154	122.011	51.0513	40.5286	38.0969	49.3541	41.549	40.5584	96.2087	234.55	72.2574	89.8635	69.9742	65.3587	70.1063	58.3435	57.5719	67.9175	75.5215	79.1596	74.5292	53.2088	55.6979	86.0414	70.4354	62.2714	69.7191	79.4253	65.8034	47.2898	47.8946	60.058	94.1896	66.7274	102.762	88.3945	73.0759	74.5223	132	108.543	152.307	68.34	74.0691	102.681	153.196
110	77.3437	110.328	101.32	142.424	109.085	115.749	50.9231	39.636	37.6186	48.8901	43.0225	38.3717	88.7835	226.068	69.6414	88.8844	70.3245	65.4847	70.4191	58.6133	57.3402	71.9336	83.3682	79.804	73.7354	65.5747	55.3302	75.2832	77.2079	53.9113	82.0681	92.5618	71.5208	53.4754	52.8466	63.2282	89.9816	63.2095	93.1588	91.0499	71.1116	73.7707	157.656	104.312	142.944	94.0972	93.5419	101.737	155.851
112	76.2129	118.271	96.4699	149.28	111.721	111.077	50.794	40.2493	37.0846	48.3674	42.858	39.5392	91.1842	213.516	70.8025	87.7484	70.4098	69.4708	70.0586	57.9607	58.0284	68.4357	77.5421	85.0243	71.9135	60.4572	55.6946	65.8803	64.0944	58.7861	87.6852	88.9549	78.1077	48.6657	49.4376	61.2718	103.27	59.4127	101.611	89.5379	72.6546	75.3704	154.448	105.503	153.741	119.4	77.8173	115.917	159.864
114	75.8161	120.04	98.5526	160.895	122.447	121.117	50.7102	41.0156	37.1756	48.8096	41.1749	38.1894	89.8509	229.556	70.162	86.8879	73.0613	67.2104	70.3245	59.2645	57.6444	75.0778	79.6235	90.3542	73.6511	57.3711	54.8724	62.0983	66.1863	62.0038	95.9783	79.5821	80.2337	53.0032	45.9958	50.5444	101.55	57.593	102.819	88.7302	73.5147	72.5544	165.555	104.565	139.916	100.262	91.608	108.043	173.449
116	85.8077	116.192		158.815	116.981		50.282	41.1497		49.0707	42.6201		90.6384	225.342		86.3462	75.6572		70.5361	58.0858		71.5223	71.6649		74.0029	56.3693		71.4951	68.614		88.9622	91.1721		58.6584	51.6344		94.2547	58.5467		89.8624	71.9554		159.147	114.802		120.604	91.5267		160.697
118	80.6817	113.02		156.395	123.144		50.5586	41.2287		48.2827	41.9253		90.2834	234.41		84.9976	77.7858		70.6059	58.1751		90.2311	77.1775		71.8717	54.6638		83.416	58.9085		89.8921	93.6272		59.7475	48.6264		90.8129	59.465		88.318	71.7084		149.698	112.023		81.4112	69.9044		146.3
120	89.0534	115.498		130.025	116.258		49.8139	40.2514		47.0175	41.1516		89.0823	250.374		84.625	74.4483		69.814	57.7778		92.1418	70.7283		74.2103	52.541		102.843	50.9942		89.4369	87.3713		61.5235	56.2038		90.2404	58.9437		90.1769	72.745		142.498	108.923		85.5868	72.3672		143.375
122		122.24			111.067			40.1092			40.4172			265.171			75.808			57.7744			74.2644			52.449			45.6746			82.7523			53.6596			72.0698			70.4633			105.057			68.8252
124		130.453			118.466			39.9452			40.292			253.694			77.4287			57.8706			76.8281			53.6264			62.278			89.543			55.7007			99.6649			71.5288			102.855			60.3598
[truncated: 47 more columns]

## Sheet: 15_07_2021
Slice 1
	Cell 1			Cell 2			Cell 3			Cell 4			Cell 5			Cell 6			Cell 7			Cell 8			Cell 9			Cell 10			Cell 11			Cell 12
Time (s)	[Ca2+]1	[Ca2+]2	[Ca2+]3	[Ca2+]1	[Ca2+]2	[Ca2+]3	[Ca2+]1	[Ca2+]2	[Ca2+]3	[Ca2+]1	[Ca2+]2	[Ca2+]3	[Ca2+]1	[Ca2+]2	[Ca2+]3	[Ca2+]1	[Ca2+]2	[Ca2+]3	[Ca2+]1	[Ca2+]2	[Ca2+]3	[Ca2+]1	[Ca2+]2	[Ca2+]3	[Ca2+]1	[Ca2+]2	[Ca2+]3	[Ca2+]1	[Ca2+]2	[Ca2+]3	[Ca2+]1	[Ca2+]2	[Ca2+]3	[Ca2+]1	[Ca2+]2	[Ca2+]3
0	61.4431	63.841	233.609	145.438	106.443	120.431	87.4857	66.8611	81.9755	103.001	157.983	138.926	131.526	106.549	105.255	130.093	92.272	131.729	75.3035	66.8722	66.2488	99.9128	63.7188	63.6196	112.993	80.5571	89.0714	77.8297	74.346	49.1974	951.093	495.537	338.195	42.3529	46.5278	40.4814
2	60.8554	64.3681	225.614	137.408	96.7723	124.266	85.6291	57.1304	82.5604	98.0858	160.988	140.038	128.407	107.281	99.8925	132.176	92.2592	125.332	74.8	64.6494	64.4867	92.5136	68.899	61.2748	108.023	76.6187	86.1734	82.601	69.839	48.6777	956.583	480.316	326.716	43.1696	45.0581	39.6659
4	62.9947	71.7266	236.611	140.134	96.9815	124.121	85.8451	61.5281	83.1127	94.5201	164.685	136.431	128.08	100.054	102.549	122.416	103.027	116.276	75.7822	66.4394	62.6552	95.6689	71.9944	58.9022	106.451	85.7297	89.2082	83.748	73.8006	49.4525	952.154	481.636	335.796	44.9818	46.8851	41.3251
6	55.3733	71.9057	244.386	137.452	92.8343	122.194	73.9234	75.229	81.7883	93.8534	154.465	131.187	125.426	107.315	103.239	116.719	97.6089	116.638	74.6112	65.1651	65.141	93.6066	68.8728	57.1163	108.898	89.8085	91.0176	82.7185	74.8113	49.7252	946.485	507.128	331.211	42.0846	45.9469	40.0567
8	56.3997	67.5914	248.071	142.788	87.7345	122.932	74.5749	74.087	78.5782	94.1992	159.444	133.216	130.319	99.688	104.921	131.674	86.665	121.66	72.7306	66.5915	62.5973	87.1095	71.1409	56.3399	106.438	77.0646	89.7643	77.4196	74.0502	47.6804	951.274	479.157	326.938	39.4032	45.4164	39.4298
10	59.1132	54.9426	247.088	144.607	82.6304	121.472	76.8476	70.4295	79.4244	87.2748	153.577	134.019	127.095	110.616	112.12	123.688	75.8159	135.511	76.0485	62.2752	62.3712	92.7593	64.7146	60.3522	105.374	73.944	88.9575	88.8336	73.7153	46.5838	973.97	477.588	327.343	45.961	45.2363	38.6939
12	57.2578	63.7588	252.821	150.652	92.2427	124.741	86.433	61.3947	86.1685	90.5547	157.384	130.84	133.055	109.713	109.945	132.784	98.6674	129.831	76.9297	64.7695	62.1687	92.9807	63.439	58.9966	105.435	80.5362	90.4935	86.342	71.3311	46.8546	956.427	482.775	329.804	44.3992	45.1036	38.3819
14	56.9347	57.4662	264.328	146.412	104.897	127.535	85.3277	65.7519	83.1869	90.7254	156.49	135.042	131.67	108.422	113.293	142.23	124.332	122.496	80.1211	67.3659	59.8794	89.4343	62.4231	57.2212	107.957	89.5098	93.6003	86.1805	71.8159	46.3122	947.698	478.97	328.205	44.1297	44.4262	38.5409
16	51.9235	58.185	265.711	151.56	109.98	122.538	82.2911	61.2042	82.1396	91.9173	157.641	136.963	131.312	111.172	104.874	125.018	130.499	113.22	80.9492	65.4508	61.0831	85.1107	65.7948	60.3174	107.582	88.8657	93.0772	82.1561	70.2697	48.3817	954.896	480.134	327.433	43.9109	44.142	39.2242
18	50.3339	57.9537	259.801	150.065	108.033	115.262	72.9209	57.2249	80.6548	92.3794	154.365	137.388	126.289	114.722	106.758	120.054	120.457	110.177	79.2734	64.1615	60.0326	95.1866	62.779	60.9159	102.317	90.3707	91.723	89.4592	68.5333	46.958	948.031	472.306	323.763	46.0293	44.1866	37.362
20	56.0898	56.3065	257.723	154.418	108.02	120.865	81.3784	60.3575	84.5435	95.4324	152.182	136.109	126.968	111.39	107.931	117.548	118.524	101.188	74.9957	64.5311	62.3385	97.5402	61.4618	67.151	101.486	85.3868	88.5106	84.8038	70.8725	47.7761	948.658	480.887	323.87	43.3113	44.3702	38.9183
22	54.8196	47.2579	264.004	151.357	101.677	123.808	80.8483	57.4532	81.0381	92.4162	158.331	141.701	118.83	103.671	107.839	112.229	102.252	96.1183	75.1751	62.1858	61.698	97.1347	66.1019	63.5726	97.655	74.436	87.2334	83.1411	67.604	47.9747	950.312	458.601	320.315	45.64	45.5849	38.4301
24	46.6031	48.254	271.992	127.644	89.8408	122.457	122.51	78.2654	101.363	102.87	164.702	143.559	133.004	98.3865	116.723	148.601	110.746	97.4908	78.3095	64.5342	66.6841	98.3954	67.8382	77.0204	122.425	93.1519	102.119	201.861	141.185	95.536	974.254	475.86	322.137	56.5404	59.2749	48.3891
26	45.8025	42.1917	283.307	114.878	75.8522	120.596	156.614	99.7178	117.421	102.392	167.297	150.446	125.232	95.1506	122.697	169.781	97.9965	112.169	77.0845	64.1956	76.7412	99.2442	64.6084	80.9093	135.549	100.414	109.486	249.975	168.346	115.514	970.556	477.168	324.315	55.3369	58.0999	47.7753
28	60.7447	40.4741	293.516	109.412	64.9963	119.326	170.921	108.902	124.344	104.948	166.656	153.133	124.484	86.6495	117.246	177.631	102.245	119.21	75.5594	67.079	72.3785	92.5956	65.5426	86.2878	139.07	103.309	112.682	265.711	178.458	122.403	970.23	472.645	314.579	55.5024	57.6729	47.2069
30	53.641	37.8558	300.227	111.934	59.4454	122.103	187.948	118.904	134.09	108.974	162.652	161.003	122.385	76.3197	117.145	191.146	98.7203	138.489	74.5319	64.5298	72.9874	89.6943	65.5577	87.9012	144.304	105.081	108.338	283.27	182.186	123.452	967.608	457.604	310.809	53.2685	56.4445	46.7701
32	45.8669	38.3886	305.193	106.902	57.5091	121.085	179.673	122.337	134.701	104.467	150.18	156.818	105.928	79.4681	117.068	188.613	95.0111	160.258	74.2251	62.3521	70.6623	88.3908	62.5311	79.2003	144.98	103.431	108.392	271.436	173.544	122.283	974.228	467.343	309.567	52.7263	52.2095	44.4063
34	40.362	35.3916	304.507	111.484	61.7634	117.161	117.12	85.2748	106.329	96.5769	142.832	148.915	103.597	78.4029	110.029	142.025	82.3497	154.574	72.1941	59.4431	69.2715	87.3167	60.397	65.8886	111.275	86.0966	93.7974	163.15	132.117	92.1071	913.217	464.398	307.948	44.7915	46.9051	40.165
36	50.0455	34.5769	313.346	122.648	62.5713	115.767	90.0079	70.3115	86.1933	98.924	150.636	141.839	107.042	86.4951	105.22	125.612	79.8771	139.595	77.266	57.7992	69.1776	96.8719	59.2553	62.3001	107.994	76.0467	96.6242	115.431	104.013	74.471	908.156	460.918	308.608	44.6718	46.9141	39.4615
38	53.4531	46.4684	301.442	128.864	64.5125	115.706	77.9729	60.4621	72.7726	94.3875	154.618	140.531	111.139	97.7392	95.3688	118.318	93.8819	129.976	74.7754	58.1636	67.5768	92.2372	63.1023	59.4264	103.566	72.0285	92.8098	90.2676	92.4401	61.8956	906.019	446.673	300.123	43.5306	46.7653	38.2066
40	45.7591	61.1869	302.072	130.943	80.0616	114.229	80.3736	55.6078	74.8465	91.7841	153.251	136.212	108.445	94.7076	109.22	101.314	94.9881	128.95	74.462	58.329	65.9127	82.6586	62.3166	56.2026	93.0404	69.435	91.7754	75.474	82.4784	56.1816	894.132	449.12	305.433	41.6108	45.9317	39.5068
42	42.1263	66.6578	297.044	134.523	76.97	124.741	72.4267	64.2826	76.7477	87.8924	153.354	137.466	106.539	95.7713	110.345	113.816	102.628	133.676	80.158	62.0536	62.1277	82.5486	61.6666	57.7735	89.3397	70.41	93.0311	72.3143	81.2539	54.3191	890.876	446.472	306.219	42.3264	46.3871	39.7292
44	48.8958	57.3425	293.293	143.545	81.9424	127.791	70.6512	64.4515	80.5852	91.7947	148.367	142.093	111.627	101.777	109.059	110.949	104.346	141.902	78.2334	68.3784	63.5067	81.6288	62.0902	57.984	87.938	71.4709	92.4617	70.1167	82.2501	51.3165	894.992	458.983	297.061	43.5273	49.2635	36.2475
46	58.8434	51.9777	310.221	143.71	103.147	127.808	76.4293	64.4111	80.7842	94.9483	150.202	138.418	116.443	106.153	111.078	140.335	94.7924	158.483	76.7105	69.9566	62.9895	86.0168	65.7602	54.8091	82.4136	73.6462	94.8241	68.4012	81.6724	52.3963	886.139	449.278	301.423	42.3332	45.3491	37.4479
48	60.0198	55.6763	319.418	145.479	108.272	145.188	87.9983	59.9778	83.1079	87.7643	155.889	148.496	122.084	95.6565	107.205	133.021	78.3848	164.763	74.8199	70.0794	65.2837	90.405	66.3709	58.0389	82.6873	76.7403	94.2658	70.883	79.396	51.2653	888.734	442.671	294.321	39.6014	45.1445	37.4271
50	58.5998	63.3595	320.972	148.19	104.134	146.367	91.7096	64.838	86.4846	89.6084	152.046	139.062	118.083	97.6229	108.538	130.224	84.7569	160.924	80.2222	62.4255	62.7352	96.5782	61.5204	54.9583	82.9981	78.396	92.6113	68.2978	75.3649	50.9892	880.729	448.562	298.523	41.3175	42.7511	36.5434
52	53.4622	56.0386	317.768	147.625	99.2457	146.567	88.842	71.8289	89.3226	93.9897	152.336	138.776	117.9	105.569	109.393	125.482	94.6584	156.558	79.3732	66.4372	65.1927	92.9514	61.1751	61.006	81.9762	76.5166	93.532	73.3819	77.8275	50.5798	877.832	442.711	296.484	42.3476	45.172	35.9285
54	61.6846	58.7575	322.904	154.307	103.228	147.906	94.1273	86.9679	91.8435	91.8805	151.567	138.13	125.301	107.702	112.495	116.163	104.496	151.391	83.3599	69.4705	63.7536	93.4886	63.0931	61.8438	84.82	82.3364	92.9042	82.5609	76.6805	49.2777	881.139	443.798	295.655	43.1844	45.5945	36.756
56	54.6471	54.708	328.608	151.083	97.497	155.671	89.926	86.2415	95.7745	95.8402	148.214	142.914	130.598	111.685	107.057	120.43	114.045	156.021	80.7406	68.2035	66.464	92.015	62.9642	66.6176	94.0497	84.8977	94.8194	83.8875	76.7117	50.4324	871.267	442.173	295.488	42.0606	46.5153	36.5771
58	45.4753	60.7555	328.569	148.05	107.25	156.419	78.9236	73.0098	88.9586	97.7146	150.08	143.472	142.31	115.416	107.758	127.827	102.947	154.828	84.0249	67.49	64.4905	95.0071	70.8856	68.0657	87.0112	87.7548	95.5224	78.0126	76.1451	52.0948	863.428	426.226	292.139	40.7038	44.2175	38.7527
60	42.5913	60.9508	330.705	150.094	109.988	146.016	91.5607	71.9293	85.6072	97.0434	144.377	150.504	148.352	126.627	106.118	128.739	89.0811	154.676	82.3009	71.0286	67.6277	94.6254	65.7642	63.3405	86.1192	88.9798	94.7135	79.0692	76.9739	51.3308	874.547	441.821	290.898	41.0846	45.3426	38.6909
62	49.0003	68.151	328.232	152.477	107.367	143.93	92.9213	72.878	85.0684	101.002	148.912	151.484	146.305	109.376	106.166	134.577	106.239	146.5	80.4277	68.101	61.9428	100.186	66.357	59.6985	84.9537	87.8992	98.6551	76.6313	79.495	51.0072	859.618	433.093	291.397	42.3195	45.4753	38.0933
64	56.9554	65.9282	332.093	148.626	113.196	139.953	94.5314	79.2392	83.4311	96.1093	150.112	143.48	149.623	117.224	107.582	134.646	94.0646	149.458	81.4129	68.4517	62.4104	99.6083	68.132	63.6109	90.6063	88.514	97.4809	72.9344	77.214	48.3125	859.087	435.572	290.302	43.4409	46.1746	36.4723
66	50.4158	64.0075	328.569	148.974	108.15	142.529	97.2262	81.1267	87.1488	101.869	149.964	140.903	146.483	115.1	106.291	136.36	99.9194	147.506	84.5056	66.7338	62.41	95.8056	66.3197	61.2367	93.0418	90.11	98.7555	80.4743	76.7192	48.8915	861.862	424.229	289.594	42.7132	45.1198	36.5849
68	42.9295	72.2856	333.458	151.777	96.9724	138.162	88.6471	83.4597	87.2656	95.061	154.953	141.111	152.4	120.817	119.228	139.393	111.399	138.759	78.9677	68.3294	64.319	94.9354	64.1051	62.2652	105.741	91.167	92.5222	80.5764	78.6847	45.7733	851.295	432.046	279.225	40.7438	47.7307	35.9992
70	39.3555	67.6077	342.492	152.631	95.4803	133.003	83.5605	75.8819	85.3086	97.5832	153.467	147.263	154.745	123.885	120.388	128.711	100.5	140.606	84.3153	69.0532	62.9903	95.2335	67.9619	69.9313	108.068	92.4783	90.5995	74.2822	80.1814	45.3271	873.781	428.467	279.778	42.9591	46.7644	33.5079
72	41.7732	65.4311	352.906	151.383	91.1613	129.608	81.8605	77.6971	84.7876	98.2252	154.683	145.279	146.332	120.788	119.252	138.581	95.3419	142.449	84.5961	66.9623	61.2352	89.7029	68.0117	67.0781	102.98	89.9991	93.1564	72.927	78.2912	48.2895	849.261	425.917	284.507	40.9731	45.7189	35.0653
74	48.1347	60.5811	356.291	163.474	100.735	129.97	100.539	86.238	83.4468	101.383	149.879	144.666	144.662	120.839	115.393	138.926	89.8561	136.686	77.3089	67.7313	60.6688	88.8001	63.9	62.2408	108.097	95.6209	91.3653	78.477	77.0509	46.1089	845.64	433.512	280.869	40.1999	47.465	35.1214
76	49.3963	60.1573	364.379	169.817	102.211	130.422	106.225	81.5282	84.8502	96.0097	149.98	142.052	142.103	117.052	114.153	146.972	106.178	147.062	78.5059	64.9375	62.7221	82.5543	72.6983	63.2774	110.604	87.9777	97.1445	81.0455	77.7452	48.4475	843.168	436.426	283.376	41.6656	47.6897	36.4815
78	52.7351	70.8276	374.705	170.08	102.898	137.429	101.3	75.8024	83.9473	100.326	159.724	151.345	139.762	105.656	105.301	145.914	108.702	149.116	83.7684	67.1361	58.536	87.6577	77.8006	62.9643	109.359	91.4539	96.445	88.5719	76.7913	47.9264	848.934	411.919	275.707	41.9723	47.4931	36.3016
80	53.1563	76.3087	372.591	156.505	104.627	134.767	102.486	83.3917	88.3258	99.89	157.809	143.314	136.719	117.108	110.991	138.765	105.209	154.004	79.8688	65.9182	58.4479	91.0689	71.2236	61.8197	111.558	96.1927	100.591	92.4473	79.896	49.5633	839.202	430.107	281.156	44.8915	48.6513	35.8812
82	56.1624	78.841	372.554	163.548	98.5128	142.255	98.9768	85.6364	89.8983	98.0459	155.216	142.123	128.717	118.04	113.876	126.265	113.811	149.724	79.021	66.2869	58.9818	91.7208	71.9919	60.2215	113.254	99.0623	95.8131	85.8471	87.7907	48.4024	845.376	422.844	278.874	43.2942	51.6974	35.411
84	59.8423	63.1672	383.645	143.117	85.0135	140.966	158.554	119.682	118.703	108.101	157.547	158.913	139.927	97.5461	126.75	161.153	107.008	161.732	81.5115	65.1783	67.7805	92.1646	69.1658	75.1681	130.894	109.407	106.86	215.037	162.751	97.9544	875.057	425.892	283.432	56.4214	60.5078	45.4559
86	58.7521	52.8514	387.866	131.513	71.8588	137.542	195.262	126.561	133.209	114.117	165.557	162.563	135.021	88.0061	125.224	179.967	110.898	169.738	77.6718	63.295	68.9794	88.7251	67.9647	82.6982	139.552	103.815	114.732	266.934	176.582	111.683	886.119	414.072	281.053	57.6116	59.0064	44.6351
88	63.0158	58.6875	389.985	128.492	65.4907	143.38	212.306	136.259	145.751	114.729	166.974	163.474	130.735	95.7662	129.9	175.58	118.849	189.769	76.5126	62.7638	72.0468	89.5384	66.5519	79.7431	143.469	104.894	118.153	288.113	182.418	119.722	861.3	407.868	277.174	55.7523	57.0533	44.1211
90	56.5169	66.3604	390.065	129.844	59.1649	144.781	223.305	136.603	147.607	116.994	168.637	163.785	139.408	100.513	128.691	189.263	129.324	201.253	82.1075	64.7846	69.3556	87.4225	67.3133	85.6211	149.025	110.618	119.78	308.857	184.257	121.114	898.098	406.601	274.64	57.8929	58.1625	42.897
92	62.9163	54.5531	386.86	124.758	60.5321	137.661	211.415	125.177	148.399	110.296	163.759	154.571	136.857	86.5738	128.35	186.605	112.038	197.981	78.6165	61.0949	64.8985	90.8258	66.1792	84.6386	143.619	100.594	116.047	297.676	174.31	118.904	877.67	399.245	272.219	56.6494	54.9075	40.798
94	54.7473	49.5776	393.354	127.156	70.3275	130.286	139.469	95.0769	118.06	103.584	157.716	148.507	129.896	109.08	120.908	156.258	100.719	193.493	71.5142	63.2126	64.6465	94.4392	65.2743	71.8723	111.317	84.9359	106.111	187.335	144.331	100.824	832.023	404.247	272.294	46.7655	50.9962	39.8367
96	48.8608	54.1483	392.487	138.788	73.3031	131.113	104.946	73.5912	100.218	97.6577	164.395	150.054	125.359	116.589	113.265	130.539	105.311	208.278	78.6728	60.605	62.1818	100.28	65.0196	65.9944	97.8213	75.5464	102.857	129.467	116.768	82.3406	824.659	388.1	271.008	45.1845	50.5753	39.1501
98	43.1062	64.3145	396.919	142.826	100.398	129.201	87.9348	79.8545	97.1248	99.3688	155.288	152.826	125.368	134.38	110.218	132.441	115.678	213.016	76.0887	68.2949	64.1233	87.6447	71.2164	62.1385	91.746	76.7818	101.858	97.182	103.203	69.4046	821.285	411.016	267.772	42.562	50.1096	36.3992
100	41.3112	67.3653	386.379	151.365	106.735	133.123	80.4757	78.9362	94.9233	102.808	157.35	142.944	125.599	112.03	106.913	125.625	94.5764	202.718	82.6643	64.7952	63.6408	82.8087	67.303	63.5169	88.1306	72.9393	101.668	83.996	92.5713	59.0566	821.847	402.308	266.214	44.3156	47.6427	34.9981
102	39.7573	60.1503	395.911	152.686	106.599	137.713	75.9726	84.1965	92.9323	103.297	161.798	141.85	127.269	110.577	110.358	122.539	116.955	206.229	81.6849	61.592	67.8518	80.8366	70.5652	62.6627	85.9996	71.4846	105.036	83.4165	84.8802	56.3394	807.245	392.036	269.394	44.2735	48.5397	37.1596
104	47.2687	63.11	392.467	159.993	108.549	134.626	80.6732	75.6667	95.3149	103.474	163.399	139.585	125.893	109.267	110.178	110.409	102.381	201.665	79.4904	64.5459	61.1766	80.0913	72.1817	59.395	83.3797	75.9677	99.2318	75.015	82.3	51.789	801.359	392.97	265.403	39.9525	47.0834	34.9506
106	51.1548	68.8576	398.615	161.613	104.725	131.499	91.7048	75.293	94.8395	105.19	155.441	143.923	123.155	105.076	111.002	117.277	111.403	196.782	83.497	63.4151	63.9702	84.4569	69.0253	64.6768	83.3921	84.2929	100.242	73.9649	81.3415	54.7904	812.752	394.686	266.022	43.8232	47.8548	36.7285
108	50.1383	66.3375	389.171	160.825	113.037	128.426	85.5884	78.0861	91.9345	106.746	156.146	145.58	123.908	104.431	112.731	124.255	113.321	192.203	79.0592	66.5642	64.2697	90.3928	69.5105	61.8307	92.8601	93.2565	99.8599	70.7756	83.6571	50.0736	796.824	389.415	264.556	43.2968	47.9559	35.1065
110	55.3764	80.0101	390.999	158.759	113.514	122.976	89.7833	77.513	89.0815	105.477	157.538	144.811	126.74	103.171	115.865	125.247	102.158	187.499	79.5678	65.22	64.9863	86.6627	71.0314	62.6037	106.374	91.2107	101.352	73.6956	80.2644	50.8027	797.218	395.541	263.946	42.9086	48.3704	35.5947
112	57.8011	76.8757	394.425	154.792	114.066	118.955	92.8454	78.3258	91.1699	105.305	154.94	148.793	132.408	107.398	114.423	133.183	85.1407	194.1	81.8313	64.571	66.0515	91.7844	72.6601	63.349	106.926	88.0984	104.315	71.2904	79.2339	51.7987	794.137	389.163	262.513	43.5933	47.6552	35.7967
114	47.3608	79.3286	389.839	164.102	117.1	122.014	101.344	86.672	92.5979	108.815	158.266	144.39	132.576	109.564	113.048	116.457	91.3901	191.731	79.4817	67.6961	66.3404	92.6018	71.4903	59.801	104.389	89.1623	103.487	77.2405	79.4475	51.5003	791.547	387.756	264.344	44.3246	48.1181	37.1774
116	42.5127	83.4592		163.609	123.722		99.003	89.5231		99.5529	156.629		126.804	115.755		128.391	106.267		76.6169	66.0115		86.6074	75.47		94.7995	89.5142		77.2725	79.8258		791.132	388.195		42.4842	47.7821
118	50.318	85.6108		162.252	116.664		96.5394	91.7985		103.827	156		132.035	110.824		138.384	106.166		80.1366	66.5727		93.8556	80.6701		95.9614	94.7199		81.1686	79.0352		801.184	381.652		42.9698	47.6931
120	54.3889	77.8009		159.227	116.22		100.044	84.0438		105.85	159.294		123.568	117.991		127.563	105.559		81.9014	67.2626		91.28	74.4963		103.674	94.7144		82.2737	79.0537		801.462	374.591		44.1175	49.3634

## Sheet: 09_09_2021
Slice 1
	Cell 1			Cell 2			Cell 3			Cell 4			Cell 5			Cell 6			Cell 7			Cell 8			Cell 9			Cell 10
Time (s)	[Ca2+]1	[Ca2+]2	[Ca2+]3	[Ca2+]1	[Ca2+]2	[Ca2+]3	[Ca2+]1	[Ca2+]2	[Ca2+]3	[Ca2+]1	[Ca2+]2	[Ca2+]3	[Ca2+]1	[Ca2+]2	[Ca2+]3	[Ca2+]1	[Ca2+]2	[Ca2+]3	[Ca2+]1	[Ca2+]2	[Ca2+]3	[Ca2+]1	[Ca2+]2	[Ca2+]3	[Ca2+]1	[Ca2+]2	[Ca2+]3	[Ca2+]1	[Ca2+]2	[Ca2+]3
0	93.3794	89.2487	79.5747	75.856	69.3539	56.9561	66.0347	50.0669	17.8463	41.555	14.0274	32.9744	109.479	65.2742	79.5468	44.0965	42.995	38.4142	21.6443	24.9012	22.3308	21.4219	24.0571	16.6609	6.90563	10.2733	8.14081	45.3807	29.655	22.2146
2	89.5018	86.6631	79.0007	73.5253	68.5303	51.5389	64.4562	52.598	17.3483	50.5244	24.119	31.0677	107.322	65.6502	80.9216	43.2698	42.1707	38.9117	13.6377	24.35	24.4129	20.2483	22.196	17.2124	4.67326	9.92151	7.92276	42.7302	26.4826	31.2968
4	87.3792	88.8464	78.3402	77.3196	67.2378	62.0578	66.4553	53.0665	21.7178	51.9186	37.2559	35.4633	106.796	66.4525	78.8166	43.6786	42.8581	38.7586	9.52959	24.0456	24.3539	21.0027	24.0221	17.0913	5.1648	14.1714	7.33933	38.7407	23.7846	37.8844
6	89.204	86.9391	77.9149	74.7161	65.5727	59.8071	65.2798	39.7644	41.4924	47.6273	42.6919	38.825	106.858	65.7609	78.3869	42.9293	43.0739	38.5573	7.44987	24.638	22.956	21.2062	22.9001	16.9788	5.62659	12.4734	6.95415	39.8348	23.3013	39.864
8	88.6967	82.5415	79.6155	63.6186	62.7836	55.496	69.1604	39.6027	51.992	44.3582	37.82	29.7735	106.86	65.7447	78.558	42.6827	42.7868	38.4426	6.10321	24.7471	22.4058	21.8237	22.7593	16.6303	5.69538	13.1123	8.30012	39.7321	22.9288	36.6828
10	88.0073	83.3565	79.2352	68.6698	60.7988	51.1672	69.8982	52.9278	54.886	43.1071	38.9358	20.8798	106.329	66.836	76.8722	43.224	42.9741	38.3628	6.08318	28.1569	17.9598	21.1629	22.8584	16.9363	6.59971	14.4853	10.4788	43.1346	21.7275	37.4388
12	83.6516	85.803	78.6182	75.1387	56.2286	54.85	69.3439	60.2582	57.0107	33.4883	31.8187	17.1677	106.383	67.0803	76.065	43.5018	43.0074	38.2263	6.16246	27.4247	12.035	20.7712	20.9877	17.515	4.58453	11.9649	8.64426	40.0823	21.399	39.5644
14	85.1018	87.4423	76.4828	72.5717	61.6278	49.1191	65.5801	60.5581	57.1494	22.7146	39.5968	34.3418	103.947	65.6362	76.6994	42.687	42.6893	38.8749	4.66507	27.2463	8.48385	19.3342	21.229	18.4561	1.54567	12.3847	7.43201	38.6493	25.5132	41.4745
16	88.0032	88.7211	77.749	78.0407	56.1393	48.3188	70.5358	60.8091	53.9131	17.7489	47.1878	39.7248	104.484	66.1362	76.312	43.1028	41.5595	39.4654	16.2586	25.4861	6.7399	19.9231	21.3238	17.7481	3.10032	14.5246	9.79076	33.9031	33.4466	37.703
18	89.8483	89.5201	70.7721	75.6859	56.4794	49.0152	62.9734	60.5738	59.3919	14.0364	45.2213	38.6928	102.829	66.1883	77.6009	42.1086	42.2714	39.2641	23.7274	26.9904	12.354	20.7895	22.1287	17.18	1.65359	13.1999	12.5241	38.4261	37.7124	36.3611
20	91.9948	88.6175	71.0322	75.4612	59.5004	48.4582	67.0216	65.4772	62.0328	27.6763	45.5674	42.054	103.088	66.4065	76.0472	42.4193	42.4864	39.1248	23.7867	25.5102	21.5236	19.4576	22.1464	16.5901	1.80901	13.8017	9.35171	36.294	41.2011	42.1944
22	89.51	92.5949	73.0044	74.7666	61.483	52.2574	71.5277	55.6364	62.1204	39.3648	45.939	44.9344	102.77	67.351	76.136	42.2838	42.217	39.4179	25.0455	26.3773	25.6542	20.8124	21.0866	18.0671	4.06329	13.8805	9.38482	30.5696	40.7256	41.5476
24	88.8674	89.9843	81.444	74.7464	56.7858	50.1945	58.1755	41.3588	55.2752	28.7646	28.931	43.1489	102.954	67.9099	75.6615	42.8589	41.8969	38.9741	22.8054	21.5651	24.1893	19.4405	21.7804	15.9332	14.4929	12.0944	12.0468	26.6045	31.8971	32.8293
26	91.8654	87.983	79.2085	78.9572	54.1109	47.7294	44.4259	33.6249	54.3696	20.6317	33.6004	38.5578	102.525	68.3735	77.2195	42.294	42.2062	39.1396	22.3734	22.7614	25.346	19.6478	23.2059	17.2554	10.5311	14.3818	13.5883	25.9061	29.1205	35.7878
28	83.1625	87.3821	82.5458	75.0267	53.1828	51.6878	35.8552	28.0627	50.705	16.7837	34.872	26.5546	104.498	70.6834	75.9027	43.2005	41.8082	38.582	20.4567	23.6353	21.9077	20.6639	22.4128	17.4025	5.59084	15.2112	9.11308	25.4564	25.3294	28.476
30	87.8356	86.4543	80.4684	69.0201	56.1766	50.4127	29.1796	24.2679	38.8038	13.5945	24.1631	30.2788	103.506	70.6433	76.1795	42.608	41.9112	38.0133	20.4357	23.9614	21.7305	20.5406	23.1758	17.0171	5.02798	13.3516	5.62256	22.8252	25.1018	25.8229
32	88.7189	82.4606	81.7207	77.6744	49.1738	46.3438	25.8621	20.9653	31.268	12.5279	18.085	33.8246	104.462	69.4309	76.9234	43.2417	42.6261	38.7032	19.3802	16.3805	17.7104	21.0049	23.1784	16.6545	4.78096	15.8077	12.5548	24.1217	23.3525	24.1795
34	85.482	79.1535	76.2853	71.6238	48.5808	47.2616	28.7339	19.9212	26.6788	22.8455	22.4497	33.4575	103.01	69.5657	76.7371	42.7189	41.4904	38.6009	18.3413	18.5493	19.7299	21.156	22.7009	16.7317	5.10749	15.125	12.1587	22.5045	21.4912	21.3937
36	84.1894	80.8254	76.7574	66.2907	42.0183	44.4878	42.9715	17.708	23.7034	33.958	33.1907	39.3394	105.234	70.1243	75.7895	41.9638	42.2533	38.9381	10.2721	23.2082	18.7643	20.5967	22.6665	17.5544	3.01608	13.9651	21.3409	20.8316	22.1709	20.8029
38	81.3249	82.8176	73.3558	67.2168	45.4448	44.6837	55.3772	17.1391	35.8984	42.2297	28.1703	35.1236	104.117	67.991	77.1326	41.9021	41.3399	38.6421	13.8281	23.204	21.8399	21.0632	22.958	17.4511	4.85754	13.4731	10.7944	22.2224	20.5068	19.8413
40	81.9121	83.718	72.4218	65.8211	52.8832	47.1207	55.7722	35.013	50.8573	45.7263	32.6561	24.6273	103.779	67.4799	76.0881	42.5103	42.7568	38.0081	19.5486	22.545	21.8381	21.0676	22.2263	16.4586	5.72399	13.2467	10.8237	22.8185	21.0639	18.5374
42	84.9326	84.7129	73.7713	63.2595	57.9001	46.988	64.8743	47.3236	59.929	43.4497	32.0596	18.1507	103.509	67.5954	74.8705	43.2225	42.3286	38.7913	23.249	24.5301	21.4143	21.5249	22.4111	16.5969	4.69875	11.7865	10.9878	22.9238	20.7207	19.4503
44	84.6127	86.5463	74.4681	58.6146	47.5032	47.5331	66.1603	52.4636	54.0089	46.8994	22.3224	14.34	102.693	67.3077	73.659	43.0243	41.0373	38.5311	21.3937	24.3504	20.3607	20.753	21.168	16.2468	2.46681	10.2734	9.10137	23.1289	20.4681	21.633
46	83.5757	86.45	75.1094	62.2329	49.7137	47.0491	71.5512	60.9281	56.673	47.5169	17.7588	27.0071	102.457	66.3855	75.4769	42.4213	42.0224	38.3074	22.3824	23.9965	21.2447	22.2611	21.9106	15.9743	1.12622	11.5149	8.54458	22.271	19.9734	19.3261
48	84.9498	85.5055	76.7138	70.4557	47.9973	48.6868	69.1779	60.6844	62.7089	48.2002	31.2491	30.131	102.035	64.8321	75.9635	41.9555	41.5036	38.2888	18.4724	24.4729	20.4522	20.3874	22.1111	15.3388	1.2254	10.5781	10.7504	22.3924	21.2882	19.8425
50	86.7621	86.2853	77.9274	66.673	45.3245	48.6031	61.9627	61.8814	64.4485	47.8188	43.9612	38.0144	102.016	66.2494	75.8449	41.2981	41.9438	39.6797	20.7279	24.0664	21.4067	20.808	22.2776	16.4261	-0.583548	12.0091	11.8746	30.3936	29.6261	23.4935
52	84.2285	87.0348	75.1746	69.5187	50.3201	43.1398	68.8604	63.3016	66.2358	49.5759	42.2252	35.2841	102.871	67.0228	74.7298	41.9566	42.6502	39.292	21.8512	23.1553	21.3653	20.8192	22.979	15.5479	0.584376	15.3449	9.00313	37.1806	39.0798	33.0618
54	84.0336	86.8499	75.8752	70.5149	50.1672	44.1243	68.9128	62.2304	65.0724	42.773	43.5908	26.8041	102.256	66.8767	75.2372	41.3241	42.0332	39.3891	24.8467	27.1575	23.3735	21.141	21.3908	16.3822	2.34492	13.6069	10.4532	30.93	40.2828	36.9644
56	89.2701	90.7737	77.0482	71.095	53.5128	39.9764	71.2846	63.4924	67.0128	28.4107	46.8187	33.3273	102.114	67.1058	75.9767	41.8925	41.5932	39.2631	24.3506	30.2589	23.4194	21.3985	22.1786	17.3563	3.66649	12.7058	21.5875	26.5952	34.002	39.4145
58	91.1411	86.0307	76.597	69.7444	58.1476	42.0148	69.319	62.0545	67.1416	32.6904	46.6877	38.4949	105.227	66.6848	75.8419	43.241	41.1975	39.5825	25.3256	27.325	22.2361	22.8465	20.9648	15.5524	4.49466	11.9938	10.5386	25.8976	29.2681	36.3859
60	84.2008	85.4598	78.9633	75.8235	56.0623	45.4703	69.3275	67.7179	71.0364	39.7764	30.0701	28.9485	105.722	66.4288	74.7548	43.2038	42.0643	40.0337	24.5842	27.8072	21.8944	22.6016	21.7598	16.7917	2.1913	12.9348	11.0006	23.512	29.8201	38.0656
62	86.601	91.9468	75.1493	78.6984	55.1519	50.2606	76.0613	67.6514	73.1464	42.8972	39.0018	20.8402	104.542	69.0054	75.8404	42.4969	41.3784	40.1374	24.0229	26.4283	21.1955	21.8929	21.2802	16.892	3.83021	12.4313	10.2422	33.0175	28.7237	40.5531
64	86.715	93.0513	71.8373	81.8366	56.0959	51.6415	76.0366	70.3364	72.5328	51.6207	43.3726	15.7082	106.558	67.7201	73.6382	42.6996	41.256	38.8216	25.6553	26.5062	19.9244	23.5885	21.4157	15.5789	3.79406	13.1328	10.3689	38.0935	26.2313	37.8181
66	85.0553	91.7942	76.262	81.498	61.9335	52.5039	77.1091	73.9301	74.5364	45.957	49.0069	12.8229	107.7	67.3477	73.7599	42.1139	41.5174	40.0466	25.1342	28.3635	23.6927	22.5299	21.5324	16.3648	1.31894	12.665	11.933	34.4562	24.9975	36.6532
68	80.2594	92.0996	78.3131	81.9531	64.9729	57.271	78.3493	68.3175	76.1439	47.2005	43.5381	25.646	107.263	67.987	74.0217	42.2435	41.3239	38.7108	25.1007	28.1766	20.0279	22.3924	21.4689	16.0581	2.44247	16.0372	8.48713	34.2867	24.3453	33.3689
70	83.6947	92.6961	74.6474	82.0917	65.5636	60.6652	77.9558	66.0253	70.5503	35.2178	41.511	33.4249	107.164	66.567	74.206	43.3105	41.0143	39.2672	24.1092	28.9693	21.742	22.1797	21.0359	16.0452	1.43916	13.3276	18.4102	29.5362	22.6444	33.6603
72	83.2214	91.873	77.2004	83.4304	59.0551	65.793	74.489	67.6338	70.3271	40.7709	36.0393	32.3375	106.366	64.4196	75.4076	42.4612	40.1551	40.0201	25.2241	27.2637	22.4263	21.312	20.0779	17.8164	1.26682	10.4839	23.2719	29.3053	21.2592	37.8715
74	83.3319	87.4788	78.5291	83.8259	60.5826	63.5864	77.4219	70.4174	71.7327	45.7858	37.9509	37.4919	105.243	65.6414	76.2692	42.0193	41.1962	39.7954	27.2077	26.8102	21.3297	22.6303	21.5778	17.134	1.06009	11.7241	26.4498	25.8746	28.7183	32.2231
76	87.7545	91.6043	81.5066	82.0969	61.1546	61.3459	78.9797	76.6898	69.3359	45.5032	29.1411	42.1453	105.101	67.5274	77.6227	41.616	41.7863	39.9643	23.623	26.2528	22.7864	23.186	21.7164	16.668	0.454488	14.0493	29.4205	37.617	28.556	27.117
78	88.3658	88.446	81.9773	81.2348	62.2773	65.0465	75.1519	71.3255	73.385	47.58	19.3507	34.073	105.928	69.2775	75.56	41.9852	40.3922	38.9888	22.8013	26.2734	22.4396	22.4873	20.3506	16.6078	0.450635	8.55617	25.0274	34.5937	34.9701	27.1565
80	90.1785	88.8817	85.0706	78.7234	66.3161	67.1629	70.6801	74.1977	70.2561	48.6564	15.0553	38.3311	104.318	71.3794	75.5577	41.9174	40.6612	39.6811	22.7496	24.4044	25.4837	23.291	20.6416	17.5288	2.15773	10.5876	24.215	28.8286	31.7299	24.2176
82	92.0741	89.2015	85.565	77.8966	68.1296	65.9476	79.5254	69.9382	68.6992	43.0473	14.8452	46.6731	104.447	71.4356	75.3445	42.4037	40.9072	40.2573	25.0065	25.093	23.5985	23.2106	20.395	18.4246	3.00317	13.0087	23.3121	25.1673	31.0624	24.9679
84	97.1229	94.2862	89.1593	87.2382	69.3238	67.1759	64.6291	58.5908	67.7389	38.9576	23.0569	43.9632	105.549	72.2706	75.3211	43.219	40.8845	40.1358	23.005	24.367	25.5406	22.8917	19.3436	17.9838	-1.29764	9.49947	16.0419	26.4213	27.5521	26.0593
86	96.1582	93.8233	86.1684	86.5929	68.3414	62.0214	48.416	43.5669	60.8777	26.3128	21.6017	42.3947	105.698	73.6002	76.397	43.5086	41.9023	41.1804	21.2396	23.0552	24.5949	23.4596	19.7136	18.4616	0.505924	11.5303	18.2968	24.9753	27.1099	26.4681
88	97.6077	88.3115	85.5912	78.2114	60.5063	56.6685	38.5315	34.9189	50.5402	19.4435	16.9548	43.4199	106.164	71.5027	75.6519	43.2898	42.4365	40.2815	14.4387	19.7846	22.9946	24.0176	20.4173	17.9053	1.87545	10.6549	21.8985	24.4273	24.277	24.8248
90	95.3881	86.5467	80.933	80.1638	55.4139	58.0357	32.0354	29.2652	41.0113	15.7359	14.1759	47.3005	105.337	72.0005	75.0795	43.9435	41.9638	40.905	11.3335	12.8654	23.2121	24.4087	20.4907	18.754	1.28649	10.6139	21.6844	25.0864	23.8757	24.257
92	89.5903	82.3151	79.6503	70.157	54.3985	57.2291	27.505	24.6768	33.4524	20.2345	12.4592	40.2192	104.179	72.2496	74.0656	44.1459	41.7645	41.1926	9.81885	10.0379	23.1839	25.8979	20.398	18.6098	3.05955	9.45876	26.2861	31.7581	22.3847	25.0778
94	72.9377	81.5848	74.467	66.9776	49.4101	56.5016	23.529	22.4052	28.8728	19.8712	18.9233	40.9443	104.112	71.6809	72.6856	43.7502	41.8185	39.8214	8.69762	9.14281	22.3323	30.247	19.8179	19.0418	3.87654	14.1691	18.9127	29.7285	21.2364	21.3763
96	61.5783	77.5513	71.2488	60.2231	41.4122	48.2796	20.8977	19.8622	23.8102	32.9514	34.3951	46.4404	102.68	71.0664	71.7131	42.4745	40.7561	38.3064	5.65939	11.2243	23.6238	28.5111	20.2729	20.4644	3.53887	12.0096	14.6249	26.0924	23.5672	20.717
98	67.244	80.7364	68.3595	57.32	41.1657	56.0473	18.6106	18.8796	28.5069	39.3811	42.4022	34.2734	102.805	71.6316	70.7517	43.5745	39.4929	38.3746	12.8306	20.0942	22.5263	27.5058	19.3465	20.5102	3.54839	10.5874	15.3179	23.66	20.5438	20.5117
100	75.3615	84.7548	72.0759	56.015	45.1821	61.0476	23.5606	18.0494	47.2015	49.5613	50.8658	23.3993	102.606	71.8501	72.4911	43.0885	41.2121	40.3737	18.5834	21.2801	21.7782	27.1853	18.0024	19.6314	1.64059	12.3011	18.628	23.5206	20.702	21.7458
102	78.9717	84.9693	71.6467	57.8769	47.6287	67.7783	45.2359	16.2642	61.6763	50.5303	50.4588	18.3785	103.543	71.7034	71.5988	42.9315	40.839	39.6089	23.9631	23.7448	22.5083	26.0697	18.7858	18.4476	-0.907526	10.7837	14.4727	23.2026	20.8097	24.3214
104	77.8802	86.7513	77.0688	53.6056	48.2925	65.7585	55.8564	36.3579	66.7545	31.2216	44.1006	23.6862	104.467	71.2798	70.7529	42.6103	41.3547	39.3945	20.9461	26.1634	22.815	23.8921	18.3316	19.1451	-0.430774	9.68612	10.8341	22.0638	22.4564	37.6858
106	82.1178	85.7035	72.8633	54.7347	51.2663	67.7174	65.5796	47.745	72.3764	34.87	52.1886	32.6896	105.667	69.8532	72.736	42.8888	41.0971	39.5151	25.4185	25.4524	21.2769	25.0638	18.277	18.5212	1.86291	9.92165	12.4717	22.3774	22.4924	40.9566
108	85.9559	82.3166	79.6097	62.5628	49.968	64.6933	61.1836	53.3123	69.1435	43.6973	49.9482	44.1643	107.011	68.9697	73.4311	42.9985	40.8362	39.577	26.2921	26.2843	21.4659	24.1638	18.6419	17.4697	0.786822	9.73449	15.7991	25.326	22.2344	45.7917
110	86.1145	88.0798	77.7483	71.9098	57.5006	68.262	69.5887	61.8709	72.8098	42.8406	49.0922	40.5462	107.879	68.0837	72.6089	42.5131	41.0377	38.5187	27.0195	27.0452	22.727	23.2178	19.529	17.0518	1.34559	12.6039	11.6611	23.607	20.5767	43.0027
112	92.193	90.1527	75.8881	77.0627	52.163	73.0988	75.1983	63.324	74.8325	44.8668	43.1436	37.2686	108.63	67.4834	72.3116	43.7823	41.2916	38.6789	25.6548	25.7244	25.0344	23.289	19.4314	16.6064	3.24105	9.71169	9.2978	24.1227	21.6745	37.9583
114	89.8147	86.6565	74.9386	75.174	57.3612	72.3313	77.0057	67.6114	76.09	47.0888	44.9855	37.1777	108.008	66.1511	73.3888	43.6119	40.3856	39.2683	24.1568	26.9554	26.9507	22.4273	18.7572	16.5127	4.58533	8.24566	19.5869	25.2114	21.0369	36.2882
116	96.7742	90.9786	79.4757	76.1827	59.1931	70.5063	79.3875	68.1691	78.6448	46.0139	40.0348	39.6009	113.06	65.5799	74.554	43.7875	41.0748	39.7009	28.0088	25.0247	23.9747	24.0226	18.405	18.897	4.31256	9.86502	16.1202	25.2049	21.8891	39.7673
118	98.862	90.6817	75.7714	69.0135	60.1399	68.8578	68.4582	64.593	72.6674	47.7025	37.2138	35.5411	114.614	65.8504	74.5643	42.8979	40.9296	38.9693	26.1098	25.2574	26.6333	21.8353	17.9244	18.6915	3.34055	12.92	12.381	23.66	30.8345	39.0848
120	97.2435	90.0708	83.0914	71.7463	62.2599	72.6538	72.874	70.9181	79.3386	49.4332	47.9654	38.876	115.238	66.3275	74.2625	43.7731	41.3766	39.4453	23.4551	24.9357	27.1031	22.4964	20.1761	17.8847	3.92206	9.06035	15.0548	23.9693	37.5903	42.1742
122	96.3747	91.1045	82.7861	72.5829	62.3474	71.9689	70.1365	68.3832	79.9863	54.5115	30.4643	40.96	116.621	65.0825	73.9567	43.388	40.8059	39.3522	24.2686	25.4047	26.2277	21.6234	19.1291	17.7773	1.97189	10.5565	14.1885	23.0222	38.9018	38.2977
124	96.3172			70.9756			73.4816			46.994			118.039			42.9671			24.29			21.0876			3.81525			23.5907
Slice 2
	Cell 1			Cell 2			Cell 3			Cell 4			Cell 5			Cell 6			Cell 7			Cell 8			Cell 9			Cell 10			Cell 11			Cell 12			Cell 13			Cell 14			Cell 15			Cell 16			Cell 17
Time (s)	[Ca2+]1	[Ca2+]2	[Ca2+]3	[Ca2+]1	[Ca2+]2	[Ca2+]3	[Ca2+]1	[Ca2+]2	[Ca2+]3	[Ca2+]1	[Ca2+]2	[Ca2+]3	[Ca2+]1	[Ca2+]2	[Ca2+]3	[Ca2+]1	[Ca2+]2	[Ca2+]3	[Ca2+]1	[Ca2+]2	[Ca2+]3	[Ca2+]1	[Ca2+]2	[Ca2+]3	[Ca2+]1	[Ca2+]2	[Ca2+]3	[Ca2+]1	[Ca2+]2	[Ca2+]3	[Ca2+]1	[Ca2+]2	[Ca2+]3	[Ca2+]1	[Ca2+]2	[Ca2+]3	[Ca2+]1	[Ca2+]2	[Ca2+]3	[Ca2+]1	[Ca2+]2	[Ca2+]3	[Ca2+]1	[Ca2+]2	[Ca2+]3	[Ca2+]1	[Ca2+]2	[Ca2+]3	[Ca2+]1
0	52.7688	49.5969	56.2638	96.9901	101.87	92.9488	126.256	142.106	130.214	123.588	146.399	132.741	182.06	192.77	169.852	64.3598	60.4054	66.1052	81.9565	88.5893	85.389	97.3854	104.449	104.648	87.8039	115.759	116.32	102.732	114.899	109.194	114.685	109.359	115.808	75.7624	86.2939	75.0283	97.5	104.989	107.971	132.652	147.657	148.359	118.8	125.022	128.004	96.9178	91.5973	88.1987	62.1612
2	53.1688	49.9904	56.5917	94.4884	95.2824	91.6018	130.357	139.625	129.012	122.341	148.401	129.961	185.047	189.5	168.968	64.3216	58.1509	64.7273	84.648	90.0484	78.1479	98.2925	103.737	102.116	88.3928	114.397	116.113	102.555	112.524	107.189	120.75	108.245	114.5	85.3403	81.9557	69.2118	100.059	105.603	108.465	137.908	150.788	156.499	109.905	118.734	118.44	89.3506	89.7969	84.3411	62.7482
4	52.8351	50.1309	57.3067	93.1778	91.1285	94.8733	130.473	138.252	134.188	122.8	146.836	134.345	184.859	195.712	169.103	63.8279	57.6801	67.3322	85.9236	96.4644	78.4344	94.4279	105.764	106.88	87.2848	114.678	116.997	105.637	110.395	111.287	118.964	98.0854	119.904	84.259	84.9161	73.6723	100.8	106.476	112.056	135.838	147.872	155.305	105.656	122.636	145.868	98.3488	101.529	89.1562	68.655
6	53.4219	49.9706	56.8978	91.4878	95.2046	92.8299	129.436	137.041	135.821	117.715	147.425	129.302	184.548	183.869	168.616	65.1517	57.8938	65.2903	80.1154	93.1837	78.2117	95.8821	104.541	105.988	88.2842	114.798	117.586	101.358	108.178	112.945	113.156	102.335	117.883	75.1316	88.8411	79.7213	98.4481	108.48	108.91	132.838	146.86	153.794	105.041	130.834	139.126	103.146	102.475	89.406	62.9652
8	53.1518	50.0337	57.6695	93.8079	94.5141	96.1994	128.902	134.454	133.87	117.511	146.688	129.508	176.99	186.459	167.072	63.1854	56.0237	66.536	81.6919	92.1259	82.947	94.5279	104.595	109.384	88.7063	114.337	116.062	103.604	107.349	112.216	113.919	104.993	117.685	68.4467	81.7624	83.6279	100.642	108.334	112.528	134.528	148.561	150.617	102.294	122.198	126.07	101.037	102.225	88.2608	58.043
10	53.4481	49.2311	57.9141	97.614	96.9532	94.6884	131.486	139.016	131.945	120.141	142.531	132.647	178.23	187.359	174.469	63.1863	56.5862	68.6193	82.4099	92.0493	78.2696	94.5759	98.7847	105.161	87.9702	115.462	119.637	111.117	108.112	109.919	123.119	110.011	118.617	65.4837	78.7529	82.8969	96.3606	110.021	109.829	138.218	148.64	156.819	104.466	114.505	117.946	95.7639	91.8734	94.6938	58.9313
12	53.6598	49.8102	57.8046	95.563	97.3287	98.2213	131.034	135.8	130.496	118.453	148.134	120.384	186.861	188.52	169.152	65.0834	57.1962	67.2518	86.1845	96.6932	79.5895	97.4153	100.671	105.599	89.0786	115.864	120.142	102.71	108.851	108.748	116.403	113.328	120.943	77.4713	72.5471	70.679	99.2075	110.406	106.952	137.437	147.929	153.46	104.182	128.193	116.385	93.69	105.065	90.1013	53.903
14	54.0136	48.9369	58.2376	97.7664	94.7031	93.5009	130.18	132.57	130.558	120.128	142.338	128.898	183.483	182.54	171.831	65.5603	55.5949	66.0614	83.5062	88.7304	82.0043	95.2695	101.505	109.037	89.7318	115.14	119.99	105.657	113.91	104.668	115.424	108.97	115.719	74.5812	89.3081	66.4827	102.138	109.964	109.849	134.003	147.049	148.886	103.845	114.373	125.175	97.6098	99.203	91.7487	51.4729
16	53.2497	49.6071	57.65	100.51	102.062	91.8854	130.519	131.956	126.06	117.23	140.059	135.75	177.966	186.232	173.777	63.3472	56.9828	64.6149	86.1837	92.2523	82.3848	95.1709	103.516	103.438	88.9396	116.726	117.584	103.245	114.923	99.3874	118.055	110.286	116.608	80.3075	76.0441	62.6333	96.4972	107.449	108.06	135.1	149.145	146.774	105.521	110.187	134.353	90.8442	93.3091	90.7016	62.7473
18	54.5906	49.6188	58.0591	102.924	100.196	96.913	129.964	133.502	131.7	122.587	149.522	135.996	183.513	185.983	175.656	63.2707	56.8787	65.2955	84.9228	95.3851	81.9869	95.6582	102.853	105.412	93.069	116.215	119.383	103.157	114.043	104.988	115.152	113.236	117.393	88.5881	85.0612	64.4702	102.173	111.249	112.094	138.417	147.928	146.949	106.571	110.04	127.041	89.891	91.2523	93.6849	59.7641
20	53.5318	49.5566	58.2899	103.195	97.7016	96.7631	126.615	134.765	131.828	124.641	147.367	137.175	181.335	189.959	176.87	61.8951	55.9346	65.253	76.9809	91.0561	79.0298	92.5812	97.2882	108.859	89.4985	118.81	119.174	97.5018	111.633	99.5445	110.339	106.454	119.453	86.1277	78.9481	91.0796	102.317	111.054	110.055	142.074	147.4	149.119	133.389	106.018	116.78	95.6506	94.2871	99.2454	53.3423
22	53.8653	48.5635	57.656	103.602	99.6863	93.3199	128.326	134.178	129.671	127.475	149.953	136.571	182.283	188.033	174.405	65.4279	56.5494	63.4923	76.9058	87.127	79.6376	92.8296	98.8736	103.621	90.5745	116.691	114.904	96.8434	103.029	103.462	115.077	106.902	119.784	87.2976	69.872	91.5275	99.6931	112.536	109.298	139.827	146.284	152.858	136.803	132.759	116.253	89.174	99.0588	99.1909	50.9373
24	59.795	53.4673	63.9298	105.214	90.2016	97.3175	140.363	141.39	142.687	169.414	167.604	147.764	201.58	200.94	187.774	70.5723	57.8892	67.7148	82.9431	91.2707	85.863	81.2572	90.0069	108.473	95.1305	124.433	122.977	90.8746	105.792	107.463	117.486	111.995	128.269	117.018	76.4401	92.8644	91.1336	99.6257	112.727	166.687	149.193	152.663	127.854	129.636	115.249	79.8369	84.8613	94.9224	51.5268
26	59.0017	53.8952	64.6266	91.2457	80.4249	92.7665	142.327	142.497	143.483	170.466	173.058	139.239	201.397	198.001	188.406	67.5292	57.9156	67.9717	75.9527	82.4691	85.9861	68.5569	83.895	107.063	94.911	120.673	120.695	74.4949	106.631	103.064	105.866	113.597	125.99	103.858	72.8384	75.8056	80.4751	83.4215	111.38	176.672	146.547	156.278	117.08	118.06	115.335	64.0201	64.2919	89.6351	47.5628
28	60.3793	54.7076	67.0676	83.3987	72.4096	98.0986	143.444	141.195	149.277	174.886	179.515	142.568	206.015	197.494	191.144	68.9141	57.2191	72.0576	76.3351	79.0676	84.5882	71.1617	75.3576	108.574	94.2938	122.474	124.263	68.4155	85.9016	105.833	95.3191	114.555	130.753	104.057	80.8167	72.291	72.7663	79.3159	113.299	172.889	140.98	151.763	116.387	115.907	143.576	57.8906	56.523	78.6696	47.3568
30	61.7535	55.972	67.3205	77.1107	67.6917	92.4573	140.516	140.849	150.107	174.666	184.284	144.467	208.69	194.818	186.422	69.5842	57.0353	70.9857	76.2053	78.2302	73.5506	69.8797	75.5671	103.601	96.1164	122.898	124.322	67.8623	76.3017	100.089	100.022	105.056	120.769	104.492	71.8565	68.6189	71.2466	84.8525	114.69	174.517	142.153	159.207	115.047	111.796	132.337	56.4226	51.919	68.4462	55.2443
32	58.9867	55.4381	67.2823	70.5536	63.3647	85.5347	135.122	131.601	153.996	166.544	176.631	139.234	200.452	188.842	188.441	65.6587	56.8679	69.2646	75.4621	78.4489	71.8715	71.3708	76.8215	104.86	91.1368	123.663	125.701	64.1422	68.3774	91.6365	90.8416	96.274	119.392	100.686	70.0161	66.4312	81.2102	90.2924	113.432	177.161	146.644	156.799	111.691	108.72	126.299	53.1944	50.6431	65.6289	55.1823
34	55.2734	51.9919	62.5447	63.7153	57.8709	81.6097	121.27	118.231	137.826	140.706	164.495	125.247	180.42	177.138	180.241	62.851	54.428	66.6879	66.7481	71.8591	65.0819	79.0758	84.0948	102.412	87.5956	119.306	121.711	57.1716	61.5204	86.5	76.8214	91.3498	113.302	84.3089	69.3411	66.1185	89.6781	97.2277	107.781	173.301	150.109	149.725	105.824	104.985	115.612	49.6247	55.1259	64.5669	49.649
36	54.7003	51.8623	61.0142	61.1393	55.4186	78.162	114.126	119.594	134.459	119.321	144.432	122.832	170.458	164.159	171.709	64.3362	56.2278	65.1013	64.9491	69.9065	66.0141	86.9808	91.4869	103.332	84.382	119.719	117.455	59.6761	72.6455	89.3688	72.9469	88.8216	115.581	73.769	68.187	60.8169	96.5849	103.04	104.06	155.86	142.97	149.418	102.904	102.622	114.953	48.2793	63.9092	82.3785	46.9726
38	54.6713	50.4853	59.5978	58.7176	53.0057	77.6381	113.721	122.413	136.726	101.889	137.439	128.562	166.631	162.856	167.138	64.8986	56.6867	64.5556	63.048	67.6896	69.4362	90.275	97.3658	105.559	84.5714	117.528	117.462	58.5031	83.7701	84.4672	80.8305	90.3662	112.578	74.6723	66.0188	69.8185	95.3927	107.579	106.559	148.942	148.411	149.677	102.746	102.363	112.383	49.3418	75.5952	88.9437	46.9416
40	53.5712	49.825	59.68	57.9259	52.2703	85.1821	120.33	128.261	137.464	92.8924	137.058	135.262	168.769	157.476	161.767	62.98	55.2903	63.7374	67.1254	77.4719	84.3583	93.5247	98.7078	105.627	85.3903	117.941	118.207	62.8247	93.9795	78.5137	85.7126	92.6293	109.09	72.0541	82.3679	68.2173	94.9152	107.965	104.343	135.976	144.663	153.479	103.873	101.54	111.959	65.1702	87.0124	94.0628	48.0682
42	53.3093	50.2241	60.4718	63.7249	52.0214	85.3939	120.475	126.323	137.335	91.6603	129.694	133.474	171.314	160.704	168.394	62.7366	55.9248	63.5134	73.6499	82.458	86.0745	92.9959	100.413	109.721	84.1485	118.498	119.34	61.4472	78.6241	71.2532	90.7377	86.2606	110.426	81.3872	86.0702	77.0319	99.1699	103.884	106.496	136.189	142.506	150.639	100.197	102.129	139.98	88.1219	95.5668	95.0843	46.6
44	53.0885	50.3033	60.077	61.3059	52.3831	81.3317	122.43	135.047	130.688	89.6908	130.297	131.524	169.074	163.25	172.688	63.4936	56.6768	62.982	74.1311	83.1645	90.4981	92.4804	100.245	107.604	83.6232	119.077	119.995	74.9267	86.4679	87.7825	97.2741	97.8857	116.082	76.7588	77.5871	73.8969	97.9443	107	108.599	139.328	143.303	151.476	100.451	123.004	126.452	93.7755	105.857	93.3884	52.4515
46	53.5698	49.7299	59.5266	64.4004	51.9307	86.1789	121.664	132.543	130.832	91.6338	132.237	133.163	170.365	158.452	171.89	62.3617	57.5828	66.5302	75.5891	82.4463	91.5549	93.1534	101.18	109.427	83.5046	118.243	119.992	83.5204	91.9579	93.9512	97.2449	98.7365	119.769	85.126	70.7484	72.1927	96.6775	104.983	106.922	134.524	143.909	154.64	99.9471	113.11	121.607	90.2517	102.31	91.446	64.9369
48	52.5434	49.4886	60.3059	68.2402	50.9841	89.2506	119.987	132.623	131.73	91.8388	127.258	132.315	169.889	157.586	170.194	61.702	55.8573	65.2792	76.2026	83.1795	85.1218	93.1267	102.361	106.494	81.2869	116.485	123.116	86.9497	97.8895	96.4998	99.7346	108.525	107.662	74.8533	68.8498	85.4309	99.4795	107.558	112.365	132.323	144.27	158.676	96.8993	128.773	129.771	92.5586	93.9761	87.5526	66.0247
50	53.4542	49.4441	59.6477	78.7219	54.2261	92.9385	121.151	126.148	126.888	96.6929	117.079	133.899	178.023	152.679	173.317	67.901	57.4252	64.0906	84.7945	88.4991	88.2152	92.7427	102.749	104.357	83.9234	118.509	121.731	87.8049	102.013	100.502	110.677	107.819	117.816	69.4249	68.8766	73.2527	100.795	106.995	106.918	139.554	143.616	156.578	100.472	123.692	133.711	95.0501	95.5686	89.4243	67.0066
52	52.5736	49.7794	59.0281	86.6496	54.5989	89.2175	126.089	128.45	126.879	97.3314	116.736	130.452	176.081	159.402	172.301	63.3991	56.8413	63.2059	83.2428	86.618	88.4568	94.0585	102.804	102.809	82.9841	118.5	121.508	87.7081	111.37	101.91	105.887	110.785	115.281	65.0883	89.7495	73.7174	99.0319	107.724	110.899	137.2	148.06	151.828	98.582	123.806	122.722	92.1746	93.6971	93.5605	66.5079
54	53.828	49.4629	60.0142	89.8382	65.8589	88.3735	122.409	130.469	128.483	108.678	116.843	134.75	175.573	156.688	171.707	62.0578	56.22	63.2693	85.0134	83.0546	87.9128	92.9455	102.245	107.643	83.0706	117.035	125.727	83.4592	106.915	106.058	105.22	108.209	118.223	74.6334	92.3444	89.096	102.631	105.572	107.014	140.468	144.386	155.423	100.149	125.39	116.683	93.2227	96.6079	95.9096	70.183
56	52.9512	49.6307	58.8997	91.9663	66.0945	92.2733	128.719	130.592	123.407	105.933	125.229	136.814	176.908	170.144	167.878	60.9685	57.0165	62.8422	82.7442	87.7587	87.4206	95.7284	102.076	105.29	81.244	118.272	120.817	87.0348	100.585	102.696	100.263	105.56	117.686	80.5885	82.2409	89.0376	106.489	106.882	105.058	141.964	144.455	159.084	99.0137	115.565	140.478	97.6956	103.242	95.7508	61.9578
58	52.756	50.25	59.4405	95.5505	70.6029	94.3044	122.945	133.244	127.563	119.223	134.459	139.519	175.641	168.417	164.582	62.06	57.5671	63.5621	85.1177	88.3901	83.7818	90.5142	106.974	106.467	82.5152	120.194	121.07	84.3495	104.58	100.249	104.817	110.395	111.44	85.4436	78.9198	88.7712	104.312	105.211	107.063	144.385	148.204	151.299	97.0743	109.372	137.073	92.6606	100.999	94.9738	63.6186
60	53.4558	51.3592	59.4924	99.3744	65.9501	93.8148	125.343	133.714	128.954	120.597	133.824	135.53	183.372	165.182	163.443	62.826	57.2113	63.1232	86.9942	92.1094	79.5364	93.8955	104.844	107.509	84.3547	122.022	120.452	88.6687	110.45	101.308	117.727	100.212	115.083	84.9822	73.3199	87.3734	101.469	110.359	105.261	144.908	148.707	152.376	101.26	107.797	124.339	93.6875	100.688	100.053	61.3826
62	53.1184	50.3582	59.4991	96.9006	79.6913	94.0211	125.101	133.804	130.389	117.488	133.614	138.475	182.358	160.649	166.614	65.6219	56.3991	63.1282	90.7596	88.668	82.2931	94.3328	104.458	107.429	84.5287	117.78	122.196	99.6597	105.677	98.9023	118.619	102.89	117.516	73.2778	67.9647	91.8153	104.29	111.085	106.003	137.337	148.533	147.459	98.3564	103.604	117.381	89.7578	102.368	100.284	64.3847
64	52.0577	50.6972	60.4314	95.4656	85.6274	96.6261	127.996	136.729	130.587	122.536	133.728	138.11	177.232	167.486	167.274	64.5444	59.4253	63.1814	81.4495	92.6399	81.3279	94.9388	105.797	110.202	82.4013	119.771	120.022	88.9183	104.166	98.9027	118.365	106.399	115.547	72.1111	68.9426	76.3032	106.057	112.24	104.854	141.359	150.771	153.373	96.6856	104.567	115.449	90.0546	101.7	98.2042	67.6036
66	52.8783	50.8471	59.7211	98.6689	86.4779	100.184	127.373	135.814	132.53	119.124	132.86	138.279	173.28	168.21	162.317	63.8296	58.3329	65.0483	79.2861	86.1182	86.0689	94.8924	106.327	110.994	82.491	118.524	119.979	97.0777	101.249	99.4742	117.459	104.4	120.254	87.2865	67.7158	83.4862	105.493	109.857	106.327	143.46	147.788	148.12	129.007	103.407	113.255	92.9511	95.3409	98.3966	64.9212
68	52.8648	49.884	59.136	103.649	87.3205	97.1853	127.762	133.714	132.683	119.675	131.862	133.885	177.408	168.91	165.235	62.3938	56.8098	63.6133	85.2181	95.0128	80.0726	98.8349	105.2	109.983	85.4254	118.901	120.694	96.9577	101.061	100.109	115.893	106.379	117.416	76.9814	71.9504	78.719	106.167	108.429	106.656	139.949	146.278	151.351	127.017	101.892	111.989	98.7466	95.8501	96.2724	72.3672
70	53.4198	49.7912	59.0231	101.343	80.9158	94.7658	128.652	136.46	131.847	121.568	131.697	140.37	180.759	170.119	166.792	64.6633	60.7352	63.2899	82.9827	89.0496	82.9399	96.2001	107.851	108.613	85.438	116.213	117.703	92.816	108.211	110.515	113.42	110.698	120.574	69.5906	84.9128	70.0572	105.198	106.52	108.189	140.314	144.281	157.175	112.927	105.443	135.527	96.3125	99.0906	98.8991	58.4918
72	52.8141	50.0835	59.7353	102.238	84.3171	99.5559	127.166	139.025	130.661	117.706	129.255	139.436	177.055	169.442	163.892	64.7332	57.8409	63.2567	84.5431	92.7083	79.1395	96.4681	103.249	110.388	86.5666	119.615	118.002	91.1402	101.082	102.225	105.776	109.21	120.206	79.7341	94.7392	75.2386	104.689	105.866	105.824	142.569	142.745	154.854	108.047	107.697	130.976	99.4487	102.001	99.0963	70.2545
74	53.9853	50.4955	58.1967	98.7655	90.4475	97.9381	126.3	139.128	130.214	119.391	127.883	140.716	178.146	168.481	165.797	63.3103	57.2038	62.1013	84.9132	87.7223	80.2089	96.9256	102.225	107.83	87.3762	117.934	116.219	99.1451	101.465	104.393	105.562	106.002	120.815	77.3123	96.1164	70.9614	104.029	109.068	106.976	139.799	143.181	151.047	122.991	126.029	119.464	97.7365	96.8003	97.2141	62.6936
76	52.3462	50.175	59.5969	99.7942	89.2823	100.403	128.795	141.408	130.485	123.229	127.544	132.664	169.872	164.502	168.614	62.512	57.4074	62.6043	87.7379	89.0143	81.0885	96.1108	105.394	110.46	83.8904	118.757	118.941	95.6649	107.383	103.096	103.846	108.477	122.39	89.9963	86.2078	81.8361	101.216	108.846	108.717	137.83	147.178	153.317	126.88	142.921	117.699	96.2597	101.873	98.2568	68.0707
78	53.7775	49.599	60.3303	98.5824	94.4603	100.015	127.281	135.819	131.364	128.088	125.188	134.211	171.207	168.057	170.628	65.1346	56.9986	62.6144	87.206	82.8257	82.4726	96.275	105.173	111.451	84.6895	117.972	118.189	100.249	109.277	101.397	109.449	108.661	124.238	75.8161	87.7131	89.5812	102.457	105.418	106.967	139.927	142.238	155.488	117.135	130.413	148.165	97.0575	99.4816	99.9118	70.4808
80	53.331	49.9186	59.8496	101.269	93.7605	99.1244	124.056	138.28	131.118	132.354	126.551	131.96	173.939	170.959	168.192	63.2778	57.0374	61.9792	82.6434	87.4012	89.7978	94.7035	104.637	107.295	84.685	119.433	115.367	98.0694	110.653	105.693	110.578	111.738	120.596	69.7309	76.5091	81.1801	102.529	106.041	105.85	138.78	139.312	147.956	108.797	120.208	142.264	96.3436	99.7361	95.98	75.1107
82	54.0632	50.1771	57.9915	101.677	90.9772	95.3334	124.946	132.631	129.824	132.495	122.796	127.325	178.585	164.536	168.318	66.2086	57.573	62.0683	84.1448	90.8267	89.7396	95.6871	100.043	107.511	85.5095	116.811	114.96	97.2506	113.09	103.797	110.117	119.593	120.769	68.39	85.7146	83.8439	101.831	107.594	106.491	140.346	139.913	148.915	133.393	120.249	124.947	99.6854	97.8263	95.2302	73.1186
84	60.2965	56.4712	67.6145	105.598	90.3731	105.396	146.243	150.252	152.651	180.123	165.942	153.393	201.667	181.052	179.108	72.8424	58.6083	68.7888	84.567	90.3982	98.5761	87.8406	90.0702	116.106	94.1299	122.18	123.906	90.1022	100.717	111.864	110.656	116.901	132.988	74.309	94.5369	83.2514	101.003	96.0464	110.111	166.917	139.235	156.567	133.348	120.943	126.264	79.3534	80.7395	97.9104	59.8626
86	60.7228	56.859	69.1606	91.9804	80.2084	103.269	145.05	152.272	153.158	184.812	186.681	156.31	197.224	183.718	183.45	68.1085	58.2641	69.0451	80.5094	84.8226	94.3141	82.1352	79.4191	115.49	93.6553	121.069	125.549	77.9806	81.4003	105.07	118.016	111.098	131.291	89.9526	86.1294	74.6214	91.2031	90.2576	112.754	180.109	142.098	158.923	120.784	117.073	120.893	64.9478	64.2795	92.0926	53.6735
88	60.6594	57.8965	69.611	81.4716	74.0125	96.5383	139.552	152.574	158.543	188.035	183.843	147.187	202.602	183.214	184.678	67.2374	59.1743	68.2354	77.8921	83.6314	90.6547	75.6801	82.0714	111.987	95.0876	121.038	124.653	67.0807	74.9601	97.9974	95.8332	104.894	130.026	86.3552	110.062	72.2363	93.1065	92.2865	111.41	184.025	148.26	161.839	113.292	118.519	123.166	56.8142	57.9319	71.5835	49.7011
90	60.7738	58.8201	71.4145	74.807	69.2854	95.9474	142.628	150.618	161.39	185.346	178.725	139.597	201.765	177.322	188.898	67.1468	58.4542	68.6229	77.8693	86.9744	82.0664	74.6654	84.4706	114.071	92.7281	119.778	125.815	65.5182	71.8914	92.3986	82.3852	106.872	129.698	91.3619	117.427	77.1939	93.5958	95.5051	117.452	180.709	156.197	163.352	111.784	119.055	122.027	53.9447	55.6062	58.7894	47.2908
92	60.0149	57.3355	69.6209	70.4588	64.2146	91.1061	138.801	144.046	163.842	175.568	166.849	132.468	194.239	173.337	189.352	66.3506	57.9274	68.272	75.4106	81.5174	79.8814	73.8146	79.2283	111.887	89.2005	118.144	123.493	63.7663	64.9791	86.8099	92.785	85.9851	125.044	76.347	103.772	71.8296	93.0337	94.6414	113.266	183.629	158.848	164.357	108.502	115.955	120.918	51.9108	53.0881	53.6763	47.8748
94	55.931	53.9894	65.0566	63.7852	59.0976	83.2184	123.821	133.824	149.226	144.297	142.635	115.309	177.963	158.394	180.325	63.4356	56.5904	65.5827	69.1365	73.6042	69.3057	78.0354	87.1979	108.879	83.9827	116.396	122.577	55.9481	58.0406	70.8872	79.5959	71.3661	105.965	67.1059	80.3518	64.6174	99.0659	93.5657	111.198	170.292	156.685	158.149	103.194	113.312	118.946	48.355	49.6175	47.7231	45.7615
96	55.8879	51.8494	63.7588	61.1506	55.0842	82.2632	122.872	128.155	142.118	130.785	121.562	108.375	167.22	152.727	172.436	62.8131	55.6446	63.9966	66.8709	69.1445	64.6393	82.5988	88.2167	106.024	84.7324	114.424	115.567	54.0605	53.0798	65.5986	72.414	66.2875	108.372	64.9721	73.5431	61.1432	100.556	99.8965	110.084	160.575	149.789	154.559	104.209	107.35	115.971	48.0302	47.1845	45.0741	46.7044
98	55.2034	53.4179	62.3246	59.4629	54.574	78.7754	120.818	132.659	141.902	114.556	107.426	119.4	165.884	149.328	170.941	69.4708	55.8007	63.9368	65.9486	68.7748	64.4217	87.8626	98.1196	108.491	87.5224	116.937	116.967	58.3922	54.4566	62.0086	76.3199	68.5145	106.386	64.3553	75.247	69.9701	103.932	102.981	108.984	146.18	146.069	148.841	101.921	108.682	116.575	72.1816	52.3973	74.4683	47.2383
100	55.9577	51.3596	61.8895	58.4824	52.1495	78.5534	122.975	131.322	141.847	93.7129	98.5344	117.907	158.999	142.276	169.532	65.7054	55.9922	63.1482	67.4346	67.4144	64.6423	90.3689	96.7357	109.596	86.7947	114.604	116.316	62.2701	53.474	72.0408	87.6895	71.923	115.389	64.5966	70.2106	86.6938	102.003	105.09	105.773	142.379	142.682	153.407	101.569	107.619	117.13	83.2438	69.2902	88.1337	47.4973
102	54.4298	51.089	60.8345	57.4401	52.7145	77.9228	122.061	134.622	142.22	98.215	107.415	122.853	154.757	144.353	166.836	63.7352	56.8411	63.1639	69.8767	71.7689	66.0264	87.8073	98.5312	107.851	84.6986	117.469	111.911	75.1713	54.5104	85.8367	93.6086	82.6914	111.667	65.9953	72.466	79.1303	102.36	100.952	105.705	140.89	139.97	149.45	103.015	107.508	136.97	97.5065	88.8725	89.1773	64.7089
104	56.1714	52.1008	61.024	57.1975	52.6297	83.266	123.185	137.214	138.417	105.799	92.8683	131.67	162.107	147.698	161.404	65.6036	59.437	63.1882	76.5152	79.0416	64.6598	92.017	98.794	110.856	89.1525	116.524	112.497	79.3138	55.0326	100.155	108.738	77.4858	116.408	76.2148	70.7643	76.9285	105.465	106.294	108.307	140.864	142.848	150.63	102.669	107.816	153.613	103.648	97.8306	93.8683	65.9309
106	55.6564	51.6868	58.8141	67.7229	52.3254	82.5082	122.076	136.974	136.526	100.44	87.757	130.905	166.489	145.314	158.138	69.5802	58.6447	60.923	76.0341	74.649	65.0003	92.7687	100.78	106.675	87.5164	115.237	111.845	70.1614	75.3391	97.5662	107.446	85.4997	120.242	91.6102	89.4289	79.816	104.683	103.757	106.596	138.539	143.252	154.843	101.322	126.717	136.367	101.103	96.2663	89.5183	73.6934
108	55.4812	51.2577	60.5649	65.4313	52.3752	88.1123	124.432	137.885	136.534	109.031	100.23	134.086	172.743	145.228	163.786	67.8876	60.1213	65.1571	85.9219	78.7856	71.0711	94.5765	101.376	107.418	88.3548	116.686	117.53	80.6342	78.1043	101.843	101.289	93.0954	116.207	75.8024	77.115	77.516	99.8658	104.494	108.352	136.849	143.376	152.152	101.127	119.888	125.755	98.9879	102.636	93.8064	63.9314
110	55.4782	50.7614	61.7663	69.256	52.0691	81.045	123.119	140.033	137.131	118.1	104.335	133.336	172.661	147.185	165.89	67.9911	60.6372	68.0633	83.4669	79.2872	75.1728	93.6139	99.555	106.873	88.7882	117.267	115.656	78.3975	86.2026	101.808	105.252	90.1985	118.353	69.8403	77.3755	82.99	103.838	106.221	109.719	142.951	146.872	155.824	137.384	135.641	140.211	95.6335	99.7982	94.8614	66.6222
112	54.7074	50.5652	60.221	76.1608	52.1813	79.5708	127.395	145.913	137.923	110.644	106.354	129.918	172.307	145.208	166.57	65.3563	73.9202	64.2807	80.474	80.1295	74.5822	93.3169	98.6024	108.204	89.5427	115.14	116.189	88.4248	94.1824	100.323	108.959	95.9367	116.22	90.7908	76.5653	85.8381	104.37	105.298	110.493	142.951	146.372	154.377	122.798	125.947	158.024	98.8686	102.707	95.2871	67.6494
114	55.6007	51.0268	60.1701	85.7756	56.087	85.1614	125.966	146.158	137.893	118.487	108.065	131.178	183.027	147.351	168.496	64.3546	65.8218	66.7646	85.9471	87.8564	71.2503	96.5602	99.6597	107.329	89.5704	115.439	116.542	94.2426	95.1363	101.078	107.1	96.5285	120.255	78.2299	77.2725	86.948	108.469	108.884	110.565	139.819	146.389	151.438	137.188	138.172	140.562	98.3398	101.262	97.6179	78.3214
116	54.5596	50.8738	61.2356	90.5584	61.1715	83.3683	125.227	139.134	137.432	120.066	115.377	135.074	179.154	150.841	165.953	63.7235	64.5715	65.7744	78.5829	85.6813	81.1034	94.7882	99.569	107.552	90.3124	111.664	116.546	104.651	91.3478	105.08	126.878	103.931	120.992	70.4677	70.2146	78.0363	102.138	105.673	111.496	141.833	145.266	148.375	119.479	140.4	126.798	100.466	101.68	96.4063	76.0434
118	55.4221	51.2385	60.2717	90.4938	66.7581	85.7135	124.257	138.82	138.998	122.198	112.698	135.427	182.473	152.087	165.865	68.5121	62.2127	63.4531	81.7479	78.9308	88.7912	96.4084	98.7113	106.302	88.0151	114.081	113.877	100.299	96.5502	105.984	126.226	104.616	122.786	68.6191	70.0719	75.258	105.206	105.535	109.407	138.519	144.449	152.325	114.587	124.552	119.406	97.6871	104.696	94.6886	70.3101
120	54.5169	51.4658		93.9257	76.726		130.463	137.743		122.804	124.952		179.605	150.057		65.4536	61.0395		78.4532	77.6276		94.5036	98.9728		87.3623	111.157		105.31	102.418		126.862	110.82		72.045	74.0322		106.329	107.914		141.779	145.372		107.197	116.065		101.587	104.626		73.7776
122	54.9091	51.3394		92.009	82.8468		125.759	136.85		125.301	124.023		176.285	152.278		63.5825	63.9381		80.1082	73.1194		98.4307	100.053		85.4061	111.34		100.252	106.166		128.801	114.867		83.944	77.5593		107.524	109.639		145.063	146.921		104.927	113.894		101.18	104.381		76.7878
124	55.5614	50.8436		88.3975	80.9325		127.906	135.607		121.751	121.171		175.058	144.987		67.6901	60.7337		85.6932	74.7761		98.8616	100.685		88.0557	109.277		104.508	100.927		128.063	118.029		104.958	79.1036		101.91	105.412		144.425	143.324		105.441	108.466		102.208	99.8329		73.6924
		51.4029			84.7365			136.247			124.331			149.827			59.158			77.41			99.0732			109.748			105.577			116.252			91.9467			109.481			149.51			108.816			101.735
		50.9211			87.7694			136.09			128.242			151.87			68.411			84.9497			101.943			110.064			102.479			115.39			99.9399			109.973			153.091			107.547			101.32
[truncated: 44 more columns]

## Sheet: 16_09_2021
Slice 1
	Cell 1			Cell 2			Cell 3			Cell 4			Cell 5			Cell 6			Cell 7			Cell 8			Cell 9			Cell 10			Cell 11			Cell 12			Cell 13			Cell 14			Cell 15			Cell 16			Cell 17
Time (s)	[Ca2+]1	[Ca2+]2	[Ca2+]3	[Ca2+]1	[Ca2+]2	[Ca2+]3	[Ca2+]1	[Ca2+]2	[Ca2+]3	[Ca2+]1	[Ca2+]2	[Ca2+]3	[Ca2+]1	[Ca2+]2	[Ca2+]3	[Ca2+]1	[Ca2+]2	[Ca2+]3	[Ca2+]1	[Ca2+]2	[Ca2+]3	[Ca2+]1	[Ca2+]2	[Ca2+]3	[Ca2+]1	[Ca2+]2	[Ca2+]3	[Ca2+]1	[Ca2+]2	[Ca2+]3	[Ca2+]1	[Ca2+]2	[Ca2+]3	[Ca2+]1	[Ca2+]2	[Ca2+]3	[Ca2+]1	[Ca2+]2	[Ca2+]3	[Ca2+]1	[Ca2+]2	[Ca2+]3	[Ca2+]1	[Ca2+]2	[Ca2+]3	[Ca2+]1	[Ca2+]2	[Ca2+]3	[Ca2+]1
0	15.149	13.5082	13.8297	7.78099	12.9774	16.0806	77.8533	81.6887	102.452	39.9082	46.4238	54.427	97.4288	105.153	131.252	13.7793	17.777	18.8173	46.6809	40.5585	49.3012	12.0639	10.0598	14.6357	84.4634	59.6655	83.6489	41.7494	43.3455	47.9889	72.9694	81.2111	85.7173	19.1348	24.314	28.1139	9.84439	39.6329	40.0227	75.6997	72.6351	74.3823	35.9159	45.8181	46.6502	76.3616	75.6494	81.6013	48.0679
2	16.1175	13.7641	14.1828	9.86152	13.5848	17.8697	80.7538	82.1388	105.813	43.3472	47.0071	58.6515	100.528	103.303	135.832	14.6435	17.5515	19.3637	43.8823	41.3253	55.874	10.4802	12.2213	18.367	85.2463	65.4605	85.7791	42.9199	42.8602	50.8396	77.125	85.1036	86.7403	19.9764	24.3737	29.1274	23.3995	39.8343	50.1855	76.4568	73.3881	76.5514	36.0517	45.3802	50.2001	67.2151	67.862	80.8239	47.3496
4	15.6606	12.6644	10.6877	9.96809	13.0956	13.7764	80.1951	81.5113	107.469	43.3184	47.4608	54.055	100.307	102.664	130.339	14.7137	18.1358	17.0506	42.3587	44.4119	49.5303	8.25292	11.1106	15.0656	86.9321	69.7047	81.8298	42.1978	43.7494	48.1268	74.567	83.2037	85.8641	19.878	23.5866	26.4229	21.6764	28.8961	40.6889	79.8865	74.5096	72.7229	35.881	45.481	47.5958	71.6461	68.33	77.4143	47.8422
6	14.5493	13.0356	11.5498	9.04628	13.358	14.9895	80.2099	79.3639	111.087	40.4804	45.9057	56.0739	101.299	101.111	132.103	14.0342	17.0525	18.5069	47.6298	40.233	51.366	8.77398	9.07387	15.3849	80.4406	74.59	85.8266	41.0161	42.3637	47.9946	71.4766	79.5269	84.1894	19.2496	23.2514	27.2094	25.1284	20.5433	31.8638	83.7156	74.2177	76.8795	36.0905	45.0867	47.9242	70.1434	68.4753	77.3943	49.3134
8	14.4544	12.6193	10.8726	9.22732	13.4631	16.3558	80.0909	79.0719	112.826	41.1135	44.5091	56.9044	100.809	101.324	133.776	13.9313	16.3266	18.3796	43.9288	42.9968	48.6756	7.07315	9.5125	15.888	75.1964	70.1536	83.3145	40.9577	44.1574	47.6114	72.91	81.9692	82.3646	18.6634	22.6599	25.8128	27.2695	18.7707	28.0643	85.0041	70.1587	76.22	36.7224	44.4079	48.0615	76.5847	68.912	82.6422	47.263
10	14.3623	14.0152	13.7721	8.98614	13.4879	16.9319	79.6543	80.4524	117.27	39.5325	46.4717	57.2572	99.5671	102.261	132.168	13.3873	17.9981	18.4983	45.03	41.6706	42.9217	6.93362	8.40095	15.8727	74.6525	72.4193	90.1102	39.6386	44.3796	48.5361	68.3465	80.1577	83.8786	19.1841	22.5322	28.7289	33.4625	15.0568	39.6895	81.529	75.331	77.8581	35.903	45.7314	47.3805	72.4078	69.2634	79.1674	47.6895
12	13.8868	13.9603	11.1376	8.64858	13.9958	14.8012	78.3836	82.5643	113.649	38.4214	48.0215	54.3114	100.453	104.944	129.537	13.4128	18.4917	17.5773	44.3015	38.7583	38.6283	5.7504	9.67388	13.104	68.3858	72.638	86.0314	41.1083	44.5594	47.5105	69.062	80.3488	83.1711	18.6969	24.3997	26.7212	26.4651	14.5424	47.934	78.2641	75.5824	77.8344	34.1504	47.2958	45.9751	65.0258	70.7497	82.4743	46.5777
14	15.1064	15.1857	12.8696	9.15358	13.763	16.2241	81.1657	81.1117	118.426	38.1045	46.9527	58.0487	101.973	103.066	132.424	14.8348	17.4952	17.2153	48.0951	37.0383	41.4752	6.95442	8.79285	13.2557	65.9534	76.0355	91.5432	41.8767	44.4324	48.7858	68.2795	80.9966	84.4757	19.7679	22.9722	26.9287	19.1087	12.803	38.2741	81.5342	73.8527	73.0835	37.0648	45.9881	48.1665	79.2469	73.3468	81.5383	47.9105
16	15.0193	12.5162	11.7389	8.78694	13.2681	13.8233	82.2293	81.9323	118.105	41.5075	45.5522	55.8046	100.769	100.454	129.697	14.6048	17.3185	16.9628	46.8721	38.9647	43.6645	6.88972	8.08291	12.6413	58.2497	59.9066	85.4597	43.0372	44.1295	47.0343	70.3531	80.9316	81.5354	19.6668	22.747	25.6408	23.432	11.2577	29.7912	85.3362	76.0439	75.0975	34.839	46.1169	46.2336	67.5524	70.7818	81.137	47.7822
18	14.9529	14.1596	12.6761	7.98589	13.4409	15.1615	82.45	86.0969	120.136	39.8332	45.2629	56.3362	98.4942	103.025	133.692	14.0005	16.1709	18.7199	45.451	39.6265	51.399	6.57599	7.99853	14.3869	56.7988	67.3996	83.8134	41.357	43.5176	48.2762	68.053	83.4108	84.2317	19.1268	23.2137	25.2447	21.4178	12.3962	25.7851	80.2831	77.119	77.1052	34.4701	46.7244	47.2854	65.3752	76.5667	78.3689	47.0133
20	15.1808	14.403	14.0579	7.9581	12.825	16.3776	83.0404	82.3707	122.587	38.9691	45.0833	59.2158	98.014	104.209	136.275	14.0779	17.25	19.615	41.7067	41.2766	49.5834	5.52298	8.82299	14.8932	53.8784	75.4076	87.5317	41.3631	45.368	51.2614	71.1146	81.3786	86.8589	19.7166	24.1659	26.643	25.4611	27.4377	22.8565	79.2989	80.4602	78.2469	35.4238	45.1863	49.3117	75.9261	72.8465	84.0381	46.2461
22	13.5661	12.7979	12.2468	7.31416	13.5804	15.3379	83.033	81.2448	117.535	37.1102	45.5524	54.7059	97.7935	103.7	132.281	13.3132	18.3635	17.2576	41.1997	44.2561	45.0406	8.16473	8.25759	13.3362	55.0564	80.9672	78.7827	39.8572	45.95	48.1476	70.6709	83.1331	84.064	19.0527	24.736	24.1239	22.6012	35.2498	19.5216	82.8784	73.7194	74.2893	34.3453	45.2742	46.4079	73.471	69.449	77.9463	45.9858
24	10.7491	12.4372	9.92379	6.67575	13.2061	15.2596	95.1155	96.7202	141.352	63.6923	78.5556	90.0297	118.369	123.377	153.893	25.6208	31.55	31.0692	119.085	54.2525	140.282	24.8034	19.8973	44.5138	64.5533	76.3389	104.583	65.2151	63.358	69.0603	109.151	118.51	114.065	19.8315	27.2334	27.9905	19.6835	32.0429	31.4162	72.4545	68.4294	85.4384	38.8789	53.3854	56.827	79.4529	80.6896	91.9188	56.6571
26	11.8894	13.7421	11.3115	7.78939	14.5953	15.1218	98.6297	99.5832	142.331	69.2168	83.8563	95.2696	118.371	127.345	157.234	27.6949	32.6506	34.1585	133.689	150.928	169.622	28.74	24.3859	47.7874	63.4974	66.4056	94.7978	74.5568	64.1095	71.559	120.736	128.327	120.433	19.9528	26.5695	29.2735	13.4196	26.0619	46.4719	58.1401	57.928	86.3433	39.2881	49.7749	57.5102	68.1287	67.641	91.3543	59.3448
28	10.3237	13.2252	10.3608	7.90501	15.7521	15.4579	100.99	104.517	147.016	70.7999	87.8658	98.8574	120.948	130.422	157.897	28.9486	34.6168	40.3744	184.783	204.724	224.062	33.7386	30.2079	52.1101	61.4388	60.4331	80.516	79.4081	67.0663	72.4647	126.174	138.923	122.052	20.4492	29.0062	30.1605	8.66135	22.5872	53.0205	47.0129	53.5339	84.4225	39.1664	48.818	58.6667	55.221	59.7131	88.7073	63.8649
30	11.2491	13.3635	11.8629	7.83826	15.7249	15.1955	101.875	105.444	158.053	74.7135	96.381	106.431	125.385	133.468	164.361	30.0996	35.9334	41.9663	216.156	238.257	274.491	42.4377	31.3571	67.7714	61.6697	58.1638	74.4409	82.2999	69.6101	78.0167	135.038	145.758	131.653	19.8128	28.7609	31.2774	6.51072	17.9932	48.9774	41.6086	45.9477	86.4127	38.3524	49.0884	59.0889	49.1876	54.0063	85.3108	64.6887
32	11.3895	13.6386	11.4119	8.45685	17.1471	13.9357	101.095	105.103	148.917	70.227	92.1285	98.6149	119.198	130.967	152.267	28.2298	34.792	39.0002	210.885	244.324	283.446	39.6692	33.8071	67.7795	60.5368	54.8766	67.6705	76.653	69.28	73.2582	131.709	142.953	128.483	20.9589	28.9216	29.5179	5.10244	16.3591	39.9196	39.5723	46.1107	80.4738	36.1373	48.6109	57.2696	46.6904	49.4952	87.3297	58.5057
34	12.175	15.7598	11.6988	9.09129	16.2147	14.5812	93.2455	97.5329	143.231	51.48	72.0362	74.8834	109.993	120.65	144.813	19.257	26.8444	28.0107	137.224	159.431	190.791	26.836	25.6258	46.1669	53.1186	46.9402	56.0665	59.612	59.2673	61.7274	99.6546	114.661	104.07	19.9037	28.4142	28.3587	1.29614	15.9614	31.1828	55.6423	57.4051	75.3508	34.2315	44.9611	50.9701	50.2598	46.0967	72.636	53.3417
36	12.4237	16.9221	13.4968	8.7919	17.2969	16.8259	90.3959	105.173	141.842	43.5229	58.8948	70.8554	108.216	118.254	146.345	16.3863	21.3758	25.5159	94.3518	109.978	136.157	19.6628	22.3071	41.9969	51.0347	45.1461	52.7354	52.4438	55.1495	60.4127	84.47	106.423	100.707	18.9503	27.0114	29.7212	1.48392	14.159	27.8341	68.1481	66.8923	78.7898	34.5454	46.0197	51.6283	62.1244	55.6904	78.5904	48.5491
38	13.5956	12.7822	10.8992	9.35857	16.4066	15.8989	89.9576	98.7195	133.874	43.5651	52.1861	60.171	106.613	112.694	138.953	16.0237	19.6242	22.0301	67.2323	75.4593	96.4639	15.8425	15.5827	31.6626	51.6378	44.1048	48.8904	49.4897	49.6718	57.1028	79.2857	93.4128	92.9664	18.1848	24.8426	27.4587	0.556521	11.7539	22.4211	71.1832	67.9131	77.5559	35.3216	44.3679	49.2487	61.1032	52.6947	78.3199	49.8741
40	12.8513	14.7291	11.9445	9.08495	15.7998	15.5129	90.2271	95.1798	133.885	43.9332	49.4365	65.2228	105.094	111.356	137.801	15.2635	19.4313	23.9273	49.034	55.5547	71.2074	10.9941	14.2731	24.9169	49.735	42.4226	49.3096	46.2947	49.4016	55.319	72.707	90.3718	94.4929	18.4604	25.9425	27.5443	9.40085	11.3666	20.2569	73.7951	76.6489	74.4804	34.4832	46.0962	49.481	65.3501	65.2041	78.56	46.5475
42	13.7784	12.9434	12.8326	9.80676	15.5966	16.4273	89.4187	94.5967	130.972	42.6999	47.9254	64.6316	103.893	112.43	138.6	14.0982	18.2549	22.5814	38.2147	43.0321	56.0689	12.0165	12.9349	22.9442	48.7093	45.939	48.5127	45.5214	48.7351	53.9385	68.0177	90.1686	92.1978	19.0078	24.8476	27.8379	21.1906	11.6306	19.6645	73.933	74.6754	72.3141	35.5627	46.0112	49.1193	75.2591	61.3601	83.6696	47.3303
44	13.4084	13.8155	11.6969	8.23651	14.569	16.039	87.5214	91.2827	130.779	40.2911	44.7809	66.7456	100.504	109.851	138.768	13.1677	17.1747	21.8477	33.9263	34.7238	54.0281	7.42902	12.434	21.8039	47.1257	59.3197	67.0216	44.317	47.304	53.8953	64.7119	87.4374	92.8231	19.0689	23.584	27.4319	20.2991	10.9751	19.2719	73.9849	72.251	79.8427	34.9623	46.8393	50.6804	67.439	66.1165	80.7479	45.8516
46	13.9642	12.2178	11.5943	9.38633	15.7254	15.4482	87.0002	95.6498	133.83	42.5788	51.2042	66.778	99.945	110.196	135.421	13.9338	18.8356	21.6102	29.283	30.994	43.4961	6.86729	11.4156	18.8516	48.6289	65.0813	80.7664	43.8454	47.2707	51.4156	68.9202	86.6635	88.0522	19.7545	24.6809	27.3819	32.1656	12.5091	29.7329	75.2464	75.2551	77.4496	36.3393	47.9261	49.1078	76.9207	66.1698	71.184	47.5561
48	13.0481	13.6483	10.5946	8.96351	16.317	14.0177	87.7652	93.0096	127.972	40.3692	51.4059	62.6266	101.383	109.377	136.155	13.8006	18.2475	20.4487	26.2331	28.4101	48.5071	6.10234	11.7172	19.8014	53.5421	55.7285	82.021	42.6483	46.7379	51.1125	67.878	84.269	85.6337	19.9615	24.1324	28.9127	33.3707	11.678	39.9189	75.6287	73.9676	74.3471	35.6096	46.9708	48.4084	72.9489	72.4211	74.5579	44.3781
50	14.1123	11.2183	9.30355	8.99447	15.8327	14.2848	87.386	92.6402	123.014	41.5243	48.5162	60.2821	100.786	108.955	132.192	13.5298	18.7645	19.3534	26.9978	30.0793	50.2535	6.04506	11.7508	18.157	62.614	50.3225	80.4774	42.4528	48.0075	49.4949	69.5315	82.5965	82.6244	21.2597	25.7093	28.1514	36.8494	11.8035	51.5481	76.062	72.1874	74.5838	36.4253	46.5631	44.6333	67.6447	64.451	71.4708	46.9292
52	14.7353	12.427	10.2715	8.81484	14.9101	14.1449	89.9716	86.6677	122.966	42.6417	46.9628	58.2658	104.921	105.672	131.301	14.0343	18.9128	19.5378	29.2174	27.4128	52.0597	9.35101	13.8211	17.586	60.606	65.5261	84.1497	42.5763	45.9633	49.2518	71.2039	83.5981	84.4989	21.029	23.4287	29.114	32.5033	30.298	53.9678	78.7266	77.3657	79.1905	36.2954	45.9979	46.8897	66.1536	64.4147	72.7478	48.1394
54	12.9717	12.3169	13.1236	9.54219	15.8682	15.5715	89.9059	87.0537	128.915	39.6898	50.754	61.9391	101.488	110.301	138.042	13.186	19.3303	20.273	27.4404	35.5596	53.7538	5.15709	13.2374	18.2717	53.8398	68.9421	80.8183	41.9925	47.6368	51.2319	70.7698	83.9452	87.9452	18.7972	25.0218	30.0745	25.9475	40.6632	55.5179	78.2761	80.2158	76.6077	35.4648	46.6586	48.5387	73.5023	74.0846	85.3667	47.0726
56	12.6747	10.9736	12.2648	9.22252	14.1085	15.9033	87.6176	86.1427	132.065	40.3114	48.6064	62.4106	99.8125	108.61	140.342	12.7921	18.8418	21.6586	33.8047	39.4038	47.1529	6.97737	13.6028	17.9181	50.5939	71.4859	83.89	43.4511	45.9276	51.7352	69.7355	79.0807	87.762	19.4335	25.9785	29.0642	23.5634	34.9589	40.9711	80.6961	77.0012	78.3897	35.0591	46.4545	48.3313	63.2704	68.5295	84.1141	45.6832
58	14.5216	12.256	10.7635	9.79235	15.1016	17.1938	90.4682	85.4484	135.252	40.0336	48.5567	61.6445	103.445	108.878	137.577	13.5515	18.6265	21.4161	33.9906	42.5924	45.8722	6.39059	11.938	16.4756	60.4442	79.7313	75.3912	44.3433	45.4894	50.5667	73.5055	83.0122	86.2992	19.8193	24.0757	27.8319	29.5139	32.1134	31.7474	79.6216	74.2301	77.6305	37.2961	46.2679	47.9723	80.5067	71.6962	78.4453	45.6035
60	13.5474	11.3016	11.7238	8.90599	15.6759	17.0078	87.1397	83.4564	133.773	37.1736	48.8683	62.4898	101.227	111.066	138.314	11.9062	18.9367	21.312	34.0086	43.6905	50.3357	4.42508	10.9252	24.1882	52.8068	80.0833	70.42	41.1392	46.1807	52.613	69.2084	85.2026	86.8941	18.8994	24.6314	27.9477	38.5221	27.4585	28.472	77.5749	78.2743	80.3316	36.3589	45.8979	48.9842	76.3	74.4032	77.467	44.0227
62	12.6816	12.7376	10.6226	8.58513	14.8907	16.241	85.592	85.5331	128.026	39.0085	49.3186	56.8439	101.245	112.089	135.705	12.9647	18.4538	19.4571	39.3188	43.8749	48.2538	5.54221	11.3427	19.55	48.9883	76.2956	78.1601	40.5854	46.5916	51.6406	69.508	84.1446	84.9901	20.2733	25.8231	27.5821	41.4203	31.7309	23.9128	79.5833	79.208	81.3878	36.2559	45.6463	46.7048	73.2188	69.4435	85.2361	43.8435
64	13.0131	13.3636	10.9757	7.88501	16.95	16.3191	84.631	89.1202	136.382	39.5005	53.0102	58.8299	101.085	113.282	136.717	12.3972	19.5943	19.6943	39.0639	45.5187	50.4722	8.1524	12.3212	18.3259	48.4318	83.0714	86.0571	41.085	47.6091	51.195	68.2101	89.7763	84.2602	20.1876	26.135	27.7839	32.0662	36.1243	34.4766	80.3365	81.6597	84.7247	36.6159	47.6184	48.3126	77.0352	78.3963	82.025	44.8052
66	14.6651	12.4853	10.5346	8.61403	15.8707	17.1951	83.7792	89.0111	146.459	38.582	51.936	60.463	100.756	112.189	139.155	12.1101	17.6775	20.5792	37.721	47.17	51.155	9.65872	14.8279	18.2673	71.9666	78.6918	88.3585	40.5002	46.1417	52.3572	70.6658	84.567	86.5505	19.5007	26.3037	30.2379	20.0458	43.1116	42.5833	80.6479	83.0603	81.7421	35.6933	47.261	48.7598	76.3702	72.7905	82.6844	44.2343
68	14.0553	12.3513	11.2484	9.32	14.9444	17.5164	85.6639	89.5959	153.342	39.9009	49.211	60.8826	100.827	111.166	140.47	12.3051	18.1841	21.3739	40.4525	50.7166	53.2013	8.01564	15.8043	18.6364	71.8325	76.2601	87.4117	41.1197	46.7096	52.6167	67.5705	82.681	87.8564	18.2158	25.7619	30.7034	13.234	31.6902	47.5923	81.5448	81.537	86.1999	37.1127	46.1925	50.0385	82.2957	78.4351	80.965	45.9051
70	13.3112	12.1743	11.1987	8.39456	14.6844	18.2528	85.6451	89.7299	143.5	38.9244	50.8983	60.5764	101.593	107.943	139.247	11.8972	17.1119	19.9453	39.2675	48.9356	56.7036	5.38383	13.8396	18.2788	81.765	74.1747	86.1258	41.721	45.3664	52.4928	66.354	81.04	84.5215	18.4797	25.1833	30.0877	8.24138	25.2557	43.4133	82.543	79.309	83.7579	35.8273	45.8595	48.8886	72.4488	76.0155	78.2432	42.4871
72	13.2954	11.1362	11.5201	7.76193	13.9447	17.6122	88.082	89.8497	141.322	40.9299	49.1049	59.3593	104.719	107.176	136.767	13.0716	18.1706	19.0012	38.6476	49.5433	56.8065	7.526	14.2725	17.3938	86.2851	70.5008	85.6983	42.634	46.4058	51.1941	70.0071	83.3424	82.5116	19.5687	25.0069	28.1087	17.6505	38.0014	33.2781	85.2257	79.4932	80.4664	36.9806	45.9286	47.2744	81.2277	72.9239	75.7307	45.7723
74	14.1399	11.4744	12.0702	6.39861	14.0181	18.6152	84.5812	89.134	148.695	36.1636	47.5231	59.8037	100.028	106.289	141.283	12.0789	18.8394	20.006	38.1195	46.3629	55.3042	7.90375	13.1996	17.8821	67.3254	71.9589	92.4179	43.1943	45.4199	53.6488	64.5506	83.0455	85.6366	18.2596	23.1363	28.5925	18.9533	29.3669	28.7542	84.0222	75.0237	84.1754	34.7659	43.9009	49.395	72.4317	67.3171	72.8626	43.4913
76	13.4319	12.4892	12.901	6.5686	14.9252	17.6764	84.0141	91.571	139.065	38.5788	50.9269	61.6421	101.334	110.347	142.05	11.9691	18.3253	19.8323	42.2694	48.0326	57.3771	7.36502	13.4931	17.8419	59.0268	71.6534	86.7135	42.4514	46.2981	53.7298	70.0787	83.4424	84.436	17.4957	22.8982	30.1201	25.0634	24.3795	42.059	81.2269	79.7471	80.4786	35.892	46.563	50.2657	79.1287	76.3838	84.8663	44.1066
78	14.5272	11.8938	12.5929	6.91901	14.0875	17.1514	85.5141	89.1793	129.868	38.1127	47.2966	58.3832	102.368	106.461	140.093	12.4382	17.4594	20.1556	45.832	47.6763	62.4591	6.70558	12.2492	18.8795	69.7856	77.1394	85.0955	42.0669	45.7202	53.2645	70.2144	82.1798	85.1012	18.418	23.755	30.9294	26.2894	20.6915	42.8319	81.609	78.8606	80.9469	35.6543	44.5256	48.866	70.7817	73.1146	77.8271	44.3665
80	13.5995	11.9042	11.9476	6.82348	14.5797	15.0473	83.4213	90.2459	124.115	38.5908	47.8709	54.9632	98.0145	109.361	137.14	11.7926	18.2126	19.245	44.7358	49.8122	54.2834	6.16898	13.8523	17.1359	62.2488	71.0846	80.6553	45.2859	45.9827	51.8339	69.5835	81.7479	82.1239	18.442	24.0319	29.3089	15.3045	18.681	42.5063	82.117	76.4295	78.519	35.2231	45.9115	48.6878	79.4704	72.2033	73.1077	42.5699
82	14.0112	13.243	11.6082	7.51964	15.9748	16.1558	86.6754	91.9386	122.07	39.9866	51.1696	57.6147	100.142	110.217	139.229	12.2265	18.4489	19.7989	45.4793	49.9405	53.4158	7.11232	14.4855	16.1423	68.0434	71.7339	82.2914	42.8187	47.703	52.4298	70.7793	80.7965	82.9702	19.7574	25.2218	28.488	16.8592	31.5651	41.0763	82.7086	80.2105	79.2042	35.8221	46.3975	48.8213	79.0763	73.712	82.3116	43.6628
84	12.8315	11.4042	12.1001	8.96202	14.9404	15.8178	102.93	108.516	147.703	76.2092	84.9177	104.032	134.124	136.108	170.392	32.2943	34.2062	37.1225	137.971	158.596	182.164	29.7207	29.2708	52.3289	75.153	79.004	110.73	77.589	68.5857	83.6127	120.145	134.481	126.648	21.3419	25.9704	30.0419	22.6673	31.4072	37.817	79.1185	73.0231	93.3691	41.8233	55.6512	62.1581	78.4047	81.7155	94.1864	59.1818
86	12.268	11.7756	10.9784	7.71976	15.3264	16.072	104.092	113.928	148.731	80.2401	90.9407	108.309	133.521	140.273	173.146	31.5265	36.1622	39.153	186.137	215.162	243.907	33.9427	33.5107	67.8183	69.9224	67.539	91.9731	78.0965	71.698	88.684	133.844	150.656	135.042	21.5699	27.1263	31.6582	14.4419	26.2638	32.2857	64.0279	62.7647	88.6518	39.9491	52.592	61.461	60.5848	65.6553	86.166	59.2571
88	12.941	13.8038	12.1331	7.96898	15.9245	17.5641	106.579	113.082	155.886	83.6497	98.4193	114.141	137.8	143.677	176.724	32.4491	37.2135	42.4616	216.681	258.791	295.437	38.5604	37.3239	75.7668	68.2266	64.6018	80.4175	83.46	75.6573	91.8206	144.244	161.599	143.889	21.2626	28.6981	32.8533	9.31288	22.7626	30.462	55.5726	54.3129	94.6287	39.0427	52.7575	63.3474	54.5696	59.8629	93.949	61.6722
90	13.2255	12.5434	12.1353	6.00293	17.3987	17.3293	106.051	113.117	151.996	82.9836	104.672	118.096	134.821	148.921	177.762	35.6794	39.8379	57.6459	248.384	315.306	344.732	41.9435	39.8837	87.0553	66.3116	61.7883	75.5044	83.9355	78.142	94.3811	149.226	173.474	149.938	20.2642	29.0117	32.9734	5.5892	18.9828	28.4671	52.0579	48.8907	94.0429	37.9665	52.1963	63.5528	46.9063	54.8243	92.6256	60.4362
92	11.8199	12.48	12.9265	6.57866	17.056	16.0622	107.746	111.243	147.37	83.9208	99.2126	111.51	132.049	139.878	167.915	37.4061	38.0776	53.1975	261.663	321.199	345.207	43.465	40.2883	86.9553	65.2118	58.2657	66.6662	84.6632	76.4702	87.3871	149.851	167.789	145.422	20.348	30.5532	31.483	3.13812	16.896	24.2784	51.4082	47.5171	85.6468	38.3557	50.4577	60.6013	52.9553	52.3457	70.0313	58.8942
94	14.4771	12.5758	15.0128	7.81303	17.0767	18.013	98.5332	103.191	142.537	62.7535	78.3766	97.0915	118.515	130.15	162.218	25.6645	29.59	38.8615	174.189	218.742	248.261	29.7502	33.7092	62.0274	56.563	50.7891	57.7717	64.8668	66.5138	74.7499	115.161	131.435	119.309	19.5889	30.4673	32.3734	1.63026	15.9087	27.4708	66.1664	60.6376	84.9852	33.2972	44.4916	57.0632	40.5503	46.3133	67.5447	51.8641
96	14.0838	13.7622	13.0433	6.58296	16.9333	16.3473	95.8557	100.921	129.838	51.6799	65.374	73.4375	114.312	123.551	152.527	19.9413	24.6545	30.9739	118.089	149.196	172.212	21.0771	27.3408	45.2951	51.9809	47.3331	51.5215	54.7132	59.7793	64.9726	94.8139	108.234	99.5437	19.2032	31.1704	32.5015	0.800098	15.0608	42.4946	72.1592	69.2272	82.8478	33.671	45.4174	50.9382	55.4229	62.6743	72.0117	47.387
98	14.6047	13.4962	14.4361	7.57235	15.0363	17.4763	89.7463	95.7375	127.984	44.4794	56.2625	68.6952	109.557	116.757	154.964	15.9549	21.5282	26.9546	82.5774	102.931	123.775	15.4035	22.4285	38.1206	50.8527	44.1868	51.0208	49.4241	55.459	64.4031	86.3161	95.4852	101.018	18.1953	30.4778	32.414	-0.403508	13.0195	39.9099	73.9108	72.1784	81.8595	33.6672	45.8474	52.5542	64.0341	57.9247	84.424	47.2141
100	14.6283	13.7562	14.4661	8.00047	14.2908	18.0449	88.9949	94.5815	125.278	42.0326	51.632	66.4112	108.249	115.509	152.123	14.9019	19.1706	24.6682	61.196	76.5671	89.5504	15.1118	21.8574	30.4106	49.5605	42.0895	48.8325	46.5726	52.5882	62.2407	72.1287	92.3924	98.2779	17.9501	28.2341	31.8558	-0.454685	13.4843	32.5715	76.717	74.5928	81.2737	34.9293	46.2744	52.2368	68.6934	63.1256	74.051	47.0828
102	14.8795	14.1168	13.9951	5.48287	15.1832	18.5991	87.0233	94.3351	125.164	42.0237	51.9968	67.1071	106.332	117.319	148.311	14.2037	19.236	24.5826	46.7217	58.9139	67.5167	12.9541	18.9511	27.2776	49.4818	43.2475	50.8748	47.8609	52.5726	59.5608	69.5083	86.863	93.7672	18.3449	27.5124	30.7189	-1.27412	12.3744	28.1041	75.8366	78.5477	82.3498	34.7747	46.7012	50.8391	65.9585	64.6755	79.825	45.8515
104	13.6598	13.3589	12.8076	6.84477	14.0729	16.4174	85.6631	92.6779	125.203	39.1467	49.4781	61.9281	106.013	116.912	146.314	13.4516	19.5245	21.8254	37.0892	48.4214	54.1936	9.49123	16.2019	24.4526	47.2762	44.176	69.2019	44.2927	51.659	56.127	64.7059	85.3626	92.2795	18.5749	26.0846	29.716	9.99695	13.1786	22.9792	82.8594	78.2435	84.7075	35.4941	47.5591	50.4095	66.4615	67.802	77.9865	47.1754
106	13.028	12.2065	13.4499	7.83127	15.0759	18.3257	85.6805	97.0949	123.651	43.2878	48.5208	61.4873	106.752	118.217	145.647	14.1405	17.5144	21.5726	32.2656	41.5172	46.514	6.91494	14.1573	22.433	48.818	43.3788	80.0879	45.8927	51.5648	54.6818	67.7921	87.5913	91.3354	18.7751	26.6475	30.1696	10.9026	23.1726	21.8105	79.8088	79.4258	87.5354	35.781	48.1263	49.8298	62.6958	69.1691	73.1699	46.2842
108	13.4817	11.6162	13.3698	8.01873	13.8333	17.2907	85.4193	93.614	123.86	43.6735	47.4129	63.3003	104.698	115.906	144.949	13.5355	16.7706	21.3218	32.9607	39.4043	48.4449	7.26249	15.3724	22.3063	47.9964	42.6302	81.1129	44.3442	50.5882	54.4074	66.5037	84.6313	89.6012	18.4287	25.9936	29.2818	17.9595	39.0104	20.6958	81.1719	83.3133	84.7387	35.6803	46.926	49.8969	72.4787	64.7868	84.1992	42.7276
110	13.9866	13.7076	13.3626	7.57567	14.198	15.5589	85.3828	98.3358	127.052	41.9823	52.0333	61.9721	106.359	117.486	143.048	13.2052	18.2923	20.7495	31.742	34.8723	48.4563	8.03319	19.0382	26.7821	63.5606	47.7563	79.5342	43.8913	50.428	53.4271	65.4609	88.253	87.9809	18.5069	26.7659	28.6028	11.0471	47.8847	19.956	81.3922	81.6406	84.8797	35.7825	48.0623	49.7652	70.6593	74.9171	84.3515	44.4531
112	15.0426	12.203	12.759	7.70671	14.2483	18.6199	85.5365	97.3131	128.352	43.3499	50.8729	68.2589	105.198	114.703	146.696	14.193	19.3856	22.3281	28.7839	31.146	49.397	6.44735	15.7074	24.5695	70.1338	58.3286	69.9139	42.2687	49.1349	55.2705	69.6547	88.8894	92.0488	18.8609	27.1998	29.7597	16.9527	40.5659	19.7866	76.2332	83.141	90.1941	36.7438	48.1149	51.0768	68.2007	72.7153	81.1453	45.0822
114	16.0251	11.8894	15.1171	8.84299	13.328	19.3963	84.7097	100.43	130.195	45.2911	50.1405	68.7123	108.115	116.209	148.871	13.6851	18.7079	21.0136	29.4798	35.4136	49.4524	8.04972	12.761	23.1665	63.298	60.799	65.9328	41.6408	47.8707	55.8975	68.2981	87.5761	93.5553	20.967	25.9544	30.6134	28.1893	29.3779	24.8881	82.0564	81.9176	86.4292	38.1436	46.9409	51.0957	74.5198	71.5496	77.5948	44.7312
116	14.3098	12.3428	13.9402	6.6888	13.5774	17.2222	84.818	104.191	123.742	40.5885	51.5322	63.184	105.364	115.353	148.775	11.729	18.8943	20.9495	32.1403	33.4444	47.5394	10.6104	13.625	21.8115	55.1719	66.4077	75.3984	42.2668	47.7616	55.0312	64.2855	85.117	91.3689	20.9584	26.8872	29.888	31.5393	24.4473	28.5367	81.2512	79.7484	87.1983	37.4641	47.7652	50.4562	78.3364	74.3653	81.7761	44.8456
118		12.9871			14.484			100.361			52.5049			116.383			19.1956			35.9172			13.0419			69.2217			48.1879			84.5257			26.7441			25.9991			78.3651			48.4109			70.1948
120		12.4984			13.5023			101.604			51.115			116.053			18.1031			35.7822			12.0494			61.0251			47.371			88.5667			26.4532			26.0837			80.6387			47.1299			69.7843
Slice 2
	Cell 1			Cell 2			Cell 3			Cell 4			Cell 5			Cell 6			Cell 7			Cell 8			Cell 9			Cell 10			Cell 11			Cell 12			Cell 13			Cell 14			Cell 15			Cell 16			Cell 17
Time (s)	[Ca2+]1	[Ca2+]2	[Ca2+]3	[Ca2+]1	[Ca2+]2	[Ca2+]3	[Ca2+]1	[Ca2+]2	[Ca2+]3	[Ca2+]1	[Ca2+]2	[Ca2+]3	[Ca2+]1	[Ca2+]2	[Ca2+]3	[Ca2+]1	[Ca2+]2	[Ca2+]3	[Ca2+]1	[Ca2+]2	[Ca2+]3	[Ca2+]1	[Ca2+]2	[Ca2+]3	[Ca2+]1	[Ca2+]2	[Ca2+]3	[Ca2+]1	[Ca2+]2	[Ca2+]3	[Ca2+]1	[Ca2+]2	[Ca2+]3	[Ca2+]1	[Ca2+]2	[Ca2+]3	[Ca2+]1	[Ca2+]2	[Ca2+]3	[Ca2+]1	[Ca2+]2	[Ca2+]3	[Ca2+]1	[Ca2+]2	[Ca2+]3	[Ca2+]1	[Ca2+]2	[Ca2+]3	[Ca2+]1
0	95.9178	95.763	101.448	74.8402	71.8707	71.4159	36.8634	34.2643	33.7895	102.175	91.4444	92.2812	88.6179	88.0405	110.188	128.304	117.144	109.746	86.5085	79.3723	71.753	57.4886	51.7761	46.6282	162.003	134.564	127.265	68.7851	59.6174	63.4179	149.464	130.331	92.1731	143.378	136.801	114.073	98.7098	90.1235	88.7219	50.066	46.1904	43.7489	86.5959	79.604	80.2433	52.4855	49.3739	47.4973	131.087
2	94.6053	93.3674	96.9577	74.0559	71.0898	72.9753	36.7832	34.0392	32.5455	104.214	92.9375	94.1601	90.2882	90.2617	101.482	118.682	116.834	109.243	84.8228	77.5786	75.3262	57.7622	52.0092	44.958	167.545	129.991	121.276	73.0592	65.8253	59.8816	149.579	132.212	91.2372	134.172	130.537	112.307	97.7363	91.8284	88.5349	49.1112	46.2037	42.6915	89.3646	67.6511	74.8551	53.83	48.9046	47.3376	133.599
4	94.3655	85.8356	100.459	74.7627	68.2005	70.5251	35.8821	32.7626	33.3924	101.48	83.5899	89.1602	95.6661	88.9707	115.459	119.123	107.978	106.926	86.8527	80.7993	78.2924	57.5321	51.4396	46.2191	153.044	132.377	121.543	69.2241	63.8011	54.9603	147.353	145.92	92.5436	146.508	135.035	105.311	97.1544	88.3093	85.875	48.9393	44.8846	41.1429	96.6727	77.9148	71.0545	52.8627	48.6517	47.6916	133.84
6	83.7327	96.3385	88.9919	72.4851	72.629	67.7695	35.1303	33.9978	30.093	104.953	95.2359	86.2557	96.1631	87.9577	113.889	117.458	112.663	105.16	84.9176	79.2554	73.5507	57.9659	52.728	45.3625	151.51	133.411	118.558	71.2563	70.5169	60.9726	147.447	136.228	93.2852	139.575	133.965	108.546	96.082	88.276	83.5961	48.0076	45.0093	40.2959	83.1061	88.0456	73.3988	51.8569	49.8019	46.126	127.805
8	85.7522	102.518	99.6895	73.257	72.7867	71.6947	36.0577	33.8306	31.9829	107.874	98.7537	92.7575	100.715	93.1186	116.92	121.892	119.217	111.35	83.5985	83.2725	79.714	57.6596	52.6487	47.0916	154.428	132.202	120.755	69.1087	65.4088	65.9363	151.504	139.526	93.8218	143.227	132.387	104.759	97.1062	88.5581	86.7721	48.2603	46.5635	41.3041	86.8697	93.9764	74.5532	52.0534	50.3185	47.9265	131.28
10	91.6216	110.776	98.3223	73.6266	69.0483	72.8616	35.2529	31.9894	33.793	106.308	101.127	95.5696	97.0876	95.8385	113.29	117.126	117.47	109.303	81.0003	82.9312	76.9918	56.753	51.7123	46.5174	149.368	129.117	123.938	73.0482	62.4224	67.5853	148.014	132.257	92.2264	136.946	136.678	115.843	98.7032	87.4796	87.6148	49.6657	46.6225	42.3026	81.1531	91.718	82.8858	51.7816	49.955	48.3838	140.08
12	89.6873	104.018	100.99	73.2346	72.2449	72.4785	34.5994	33.331	35.5992	104.343	101.191	91.7734	101.896	97.7934	110.638	118.303	117.659	105.342	82.8111	79.4135	74.8101	57.0731	51.8797	46.3377	154.258	128.446	126.144	69.9754	58.7265	71.8578	152.827	126.172	96.2391	140.674	135.423	109.46	102.848	85.0721	88.8101	51.0738	46.7226	42.2681	88.5611	88.7457	86.0654	52.0084	49.3858	49.6758	140.689
14	86.1754	99.8837	105.71	73.5352	70.9907	72.8974	34.3258	34.8136	31.1488	101.963	107.366	93.1609	98.8261	102.009	105.552	110.013	114.463	111.539	80.7521	85.0011	78.157	55.7574	53.1306	46.353	144.657	136.825	127.262	79.2582	59.6074	80.3353	145.107	131.556	93.5418	150.893	134.476	114.747	97.2269	86.795	87.4616	48.6897	47.2313	42.6673	91.2899	85.0117	78.1897	51.2508	50.1871	48.4289	131.41
16	93.354	99.5203	94.794	73.0501	73.6144	71.8856	34.1151	33.4752	31.718	96.0711	101.253	109.269	92.1797	98.2571	102.788	115.17	112.759	113.955	83.1138	80.5001	76.9761	56.3225	52.6073	47.5496	153.235	135.951	129.028	72.4207	57.2728	74.3766	146.22	131.809	93.1499	141.25	139.765	114.281	96.4515	86.7892	87.4328	48.0427	46.2595	42.0825	88.6581	89.1027	73.3064	51.5872	50.3037	46.8063	131.877
18	98.6878	90.6632	90.9447	73.871	72.8546	71.8439	33.944	33.284	33.412	93.0516	102.922	99.9465	94.8293	91.1352	99.7896	116.428	112.196	104.242	85.7993	79.2162	77.5061	58.9763	53.2381	46.7437	158.789	131.89	130.584	72.1952	58.2536	63.541	155.102	135.055	94.7235	139.237	136.885	107.363	97.2214	86.8817	86.6267	49.1425	46.7565	41.2275	87.1075	84.6298	72.258	52.1546	50.0641	46.7822	136.977
20	107.77	94.1876	94.0324	73.1606	71.7847	70.3438	32.9024	32.1214	31.0266	93.4379	98.8468	98.3234	97.8194	93.5324	104.527	116.481	107.58	109.097	83.1084	76.6123	80.1176	58.0251	52.0685	45.5957	156.768	132.482	133.185	68.5958	58.3209	59.4495	149.299	138.466	96.9563	143.518	140.905	109.47	95.4803	84.2004	86.1125	48.3453	45.3725	41.6154	85.9215	87.1959	69.6746	51.2512	48.6808	46.1249	131.039
22	94.2466	93.493	89.6943	71.7708	68.2882	71.7934	33.9375	30.7157	32.8944	91.4104	94.651	105.524	99.6784	100.279	108.336	113.159	106.996	112.34	84.9602	74.851	82.111	55.8828	50.5419	47.1181	153.966	130.648	122.967	65.3526	55.7046	65.3346	144.406	136.021	99.9753	139.774	139.314	98.551	95.4128	80.2746	86.46	47.9921	43.7515	42.8842	90.9957	82.1371	74.211	51.481	48.1354	46.8982	128.288
24	196.474	195.703	165.107	85.9269	82.6984	82.4288	41.2695	38.0366	40.3261	132.933	117.406	126.684	122.953	114.4	115.885	152.633	132.279	138.099	102.968	91.572	88.6341	64.223	58.4757	49.3694	161.309	142.229	125.46	93.1236	71.7093	80.597	233.052	199.682	107.171	190.206	171.162	121.099	114.103	92.7047	94.2548	84.7302	49.8511	44.9965	136.265	148.422	87.1466	58.075	52.0343	50.3374	139.452
26	432.543	533.987	408.876	88.4069	89.7133	88.9639	58.1179	59.7983	55.238	146.752	160.395	164.442	133.535	116.095	122.466	165.41	145.679	159.912	115.216	102.944	99.4289	68.9933	64.0463	52.7017	157.361	134.81	110.471	91.5625	77.5349	91.7673	273.875	243.879	111.883	211.312	193.453	130.487	118.488	97.004	101.218	80.1962	53.6215	49.2159	176.64	157.152	112.189	58.9361	54.6031	52.7774	140.964
28	870.051	914.204	764.233	88.292	93.9769	85.8949	84.56	111.867	89.1907	179.804	196.311	186.026	138.399	118.535	123.803	173.642	160.027	168.242	107.864	111.139	107.69	68.2098	65.9001	53.5352	142.602	123.333	91.3371	96.915	79.3533	79.5369	289.143	265.758	112.162	224.492	206.332	143.012	119.829	97.7419	99.3633	75.0435	53.5992	48.8442	186.549	175.956	122.697	57.6065	55.4235	54.3174	143.708
30	1620.08	1936.93	1476.26	87.8441	94.9184	89.3495	83.0182	149.178	141.414	210.681	211.109	218.749	131.318	113.764	125.794	180.082	171.63	184.243	112.943	124.359	116.42	67.8302	66.3286	53.3246	127.6	108.492	75.3223	98.4529	78.9235	88.3658	297.467	279.969	114.931	226.426	205.109	138.325	123.23	97.949	102.923	72.1756	54.7426	48.8479	189.131	186.046	138.602	57.2854	54.6266	54.5102	152.174
32	1590.34	7699.26	1962.97	84.471	93.1862	87.2936	90.2	175.683	140.615	191.103	249.601	209.79	128.08	122.648	131.939	178.121	172.687	174.889	113.265	160.773	132.584	66.0839	67.9155	50.9396	120.507	101.08	65.0507	88.9214	73.7206	85.0238	293.833	293.874	109.924	211.036	207.963	135.6	117.43	101.362	100.563	66.9089	56.2133	48.3676	167.782	176.86	145.165	56.4663	56.1714	54.1548	140.474
34	539.296	711.038	533.297	77.059	75.8345	75.0145	61.5035	92.7068	81.5136	128.213	146.895	150.585	116.268	98.9241	113.63	118.332	121.965	136.082	99.8216	117.059	101.54	61.3674	61.6775	47.7495	99.3498	83.0339	54.4272	77.4661	65.311	69.6424	268.22	239.369	105.374	158.727	162.931	117.911	104.925	87.1584	92.2708	59.0241	49.0572	44.6218	122.175	116.088	92.2538	55.1834	51.7551	50.155	133.578
36	309.582	375.853	314.097	70.5967	72.4236	75.1588	49.8495	64.3412	57.5425	112.091	110.653	122.339	101.07	95.9321	108.001	115.477	103.588	123.696	95.907	99.2883	88.2448	61.6226	58.8881	46.4253	110.42	74.8722	59.065	70.5518	60.5538	64.8995	240.641	216.279	105.241	132.152	136.779	115.603	101.933	86.3463	90.2908	55.575	48.385	42.4475	89.9469	99.1322	73.8127	53.8692	51.6243	49.1118	132.107
38	223.322	238.44	209.3	74.0355	68.679	74.575	43.0543	49.3731	47.9795	98.0107	95.5292	109.112	96.8753	92.5075	106.994	112.353	106.721	118.069	89.72	89.1366	80.5288	59.6198	57.0461	47.1202	111.72	88.723	83.1462	69.5885	57.0139	68.8348	213.347	191.283	100.926	128.942	138.551	117.171	94.7286	83.6606	88.2039	52.255	46.7094	42.0408	73.6771	99.6917	65.5432	53.2986	51.5523	50.1126	131.786
40	160.333	174.458	158.309	72.7141	71.2814	73.6015	41.1126	43.8699	42.6712	92.1013	90.0227	105.016	95.5003	88.0659	107.808	103.93	104.615	114.142	84.7987	86.0049	77.0929	58.3468	56.8712	47.722	125.253	96.8789	103.57	67.3247	57.1242	64.4971	197.37	173.24	100.623	133.798	135.615	114.994	94.6397	82.0489	88.7167	50.5621	45.4085	42.9415	77.6745	79.2335	73.6421	52.9457	50.7942	50.598	132.174
42	134.525	143.065	122.49	71.4293	71.6267	72.7861	39.7604	39.6922	37.9947	91.886	96.7792	102.63	97.4766	85.6439	111.061	105.05	108.694	111.266	82.9348	82.6114	74.1039	56.8147	56.623	48.1787	136.524	109.883	118.075	65.5833	57.4713	68.8312	175.307	162.111	100.48	124.509	132.548	113.703	93.3423	80.7835	87.7031	49.2473	43.9882	42.1459	67.5062	71.3837	64.9259	51.9168	51.3594	48.6329	136.982
44	110.88	115.715	101.447	74.5881	71.1306	73.072	38.8509	36.9167	36.5392	96.5532	85.9391	109.9	91.3918	88.5802	106.221	109.099	106.529	106.328	81.6197	79.7523	71.9925	56.3955	55.4254	47.3232	132.045	118.363	118.355	69.5267	55.7761	70.8105	160.734	157.604	101.306	122.487	135.97	109.166	92.8105	79.3929	87.1835	48.8832	43.9393	41.3463	85.2588	74.6471	62.0871	51.5459	51.5978	47.7408	132.205
46	93.2901	95.1724	88.5334	72.448	69.9179	76.658	36.9133	36.1903	38.5403	93.4391	83.5938	107.343	95.9713	95.2384	100.337	108.114	107.472	109.321	79.9983	77.6843	72.9654	55.7462	54.7148	47.9408	146.389	122.837	128.849	66.6296	56.733	66.9823	154.062	151.169	106.835	133.378	135.196	113.037	93.9863	77.9509	88.1381	48.979	43.283	41.8812	80.5276	77.0157	76.4805	51.824	51.0592	48.1581	136.137
48	88.6172	83.6989	78.741	71.7036	70.6703	75.8727	38.1887	36.1662	37.2343	99.0368	89.4075	108.597	90.218	101.124	102.091	106.414	114.604	102.404	80.3209	77.8099	77.4517	55.4621	56.0087	48.5839	144.226	131.311	133.457	67.4877	57.0233	68.8385	151.596	151.211	106.422	136.261	136.714	104.414	95.6291	80.2985	88.6005	50.12	44.9422	41.144	75.2116	82.434	80.197	52.1206	53.3707	47.4756	142.189
50	75.789	76.2644	70.1666	70.8388	72.5305	72.1222	36.5491	36.3602	36.4039	97.4727	86.4871	103.045	95.0149	97.0517	102.948	107.239	110.377	106.706	79.1344	75.2142	75.4545	55.5324	54.8825	49.0026	155.753	128.416	142.641	63.3222	58.1959	61.2925	152.663	142.649	103.55	137.682	128.299	106.698	93.4876	80.5812	88.3255	48.4329	44.4681	41.8831	86.7672	84.7719	78.0851	51.0458	51.8318	47.9591	136.231
52	75.3868	78.4557	65.5587	72.3394	75.1944	73.4731	36.401	40.1089	35.5711	93.7363	85.7976	105.111	101.693	100.095	104.236	112.746	114.53	110.696	79.5952	77.7582	74.4489	55.8575	55.2681	48.997	143.858	134.224	146.945	66.893	61.1804	67.8365	145.009	137.763	101.687	135.734	137.324	105.328	94.5105	82.82	88.9916	48.275	45.0532	40.6629	94.2157	88.8127	77.0169	51.1221	53.7311	49.1311	137.882
54	70.8366	75.5338	66.9635	73.4244	72.238	72.1695	36.7284	36.2509	36.7798	97.1064	90.6479	110.532	100.702	94.842	105.799	106.834	111.117	111.184	79.2334	79.1484	73.9593	56.0429	55.0597	47.9488	157.258	143.675	145.159	65.4919	58.0491	62.1358	142.655	137.714	107.695	137.737	144.497	114.864	94.2523	80.601	87.7239	48.6248	43.4149	40.412	78.7099	83.3445	86.3373	51.9363	51.632	48.557	141.665
56	69.9827	75.2298	64.1404	70.0601	71.9656	75.1414	36.1159	36.6157	35.7662	92.8302	93.9658	116.07	101.957	105.142	110.245	108.214	116.487	110.825	82.2422	78.986	77.4516	55.1781	56.1367	48.1173	149.337	137.499	146.814	63.4486	59.9813	69.6824	141.448	135.536	112.073	135.283	145.677	116.382	93.6264	80.5662	89.5614	48.22	43.7871	41.0493	84.1754	78.8835	82.9556	51.3383	50.8996	48.929	138.758
58	74.1152	78.2792	66.3646	72.1538	73.0684	71.8768	36.9695	36.6588	36.4785	98.3831	92.6639	107.188	96.9172	103.132	107.239	103.343	117.594	110.848	86.5005	76.8018	76.4572	55.442	55.4473	47.8846	152.877	140.803	145.212	63.7248	57.5024	62.6716	144.367	135.73	117.312	145.385	144.363	113.958	98.0971	79.1954	90.1143	50.4651	43.1792	41.1343	89.1802	80.3223	89.1928	52.2284	51.3991	48.356	148.398
60	68.9153	77.1656	67.9728	72.4202	72.2052	72.9565	35.9653	35.9706	35.4837	100.288	104.639	103.225	96.0379	108.91	113.788	115.194	121.512	100.651	85.1289	81.4659	74.3355	55.199	56.1588	46.7268	156.562	142.815	143.797	69.9744	59.7516	65.88	145.191	134.399	118.767	140.882	136.516	113.755	97.4682	79.8297	89.5836	50.2752	43.7452	40.9298	82.3247	84.1016	86.1727	51.433	50.9255	47.0037	148.921
62	78.1522	78.2219	66.6988	71.9072	73.9133	70.7251	37.2392	36.6783	32.5322	98.8805	106.084	105.805	102.59	116.012	115.445	112.833	122.579	104.091	85.4088	80.3198	72.3228	57.0349	56.8808	46.7386	154.216	141.641	140.108	68.4944	67.7498	59.1526	144.308	137.71	120.346	137.943	128.643	112.777	96.4814	81.8178	88.8781	49.9228	44.8912	39.961	80.4327	85.8758	69.8607	52.0061	51.4588	46.9008	141.972
64	81.5539	80.9703	66.131	76.1392	74.801	71.5978	40.4523	35.1992	34.1071	102.323	111.428	101.327	103.094	106.491	113.317	114.944	121.263	108.909	88.8204	82.872	77.7722	56.8839	55.5849	47.4705	156.623	142.385	137.779	68.8468	62.5241	56.5928	153.86	141.957	115.278	143.707	137.862	112.382	98.6807	86.4288	92.283	50.1834	45.8785	41.6601	84.7682	89.8713	75.654	52.5137	51.7391	47.3526	142.992
66	86.2603	71.1732	63.9978	73.7081	70.5747	72.9218	37.7664	34.462	35.3755	97.9537	108.147	110.882	95.2844	106.626	122.061	119.865	123.985	111.07	87.5327	79.8391	76.5115	56.7545	55.1573	47.6617	153.703	134.154	135.293	66.3911	59.1812	57.74	147.292	131.315	117.242	144.284	131.321	109.746	97.331	82.0252	91.0226	50.0409	44.9527	40.3762	76.0997	88.3001	77.9202	51.864	50.0971	48.2563	139.59
68	83.8883	69.9934	69.8794	74.2654	73.1995	70.2059	37.522	32.8274	34.4532	99.4631	102.423	113.986	97.7389	95.0434	120.837	116.154	122.594	111.048	84.7812	77.1155	77.8089	58.2088	54.8427	47.4802	153.243	136.474	139.565	68.2762	57.2547	58.4351	153.988	125.951	116.364	153.384	128.883	116.323	98.9331	80.5229	91.4893	50.8624	43.5409	40.8624	92.2757	84.3362	73.0616	52.1496	50.3021	47.6507	140.643
70	85.5203	70.9381	77.6747	73.432	73.6443	71.6974	38.1758	34.8701	36.755	90.9886	109.83	109.215	98.5161	91.6117	122.424	112.547	120.004	112.502	85.403	81.404	80.2202	57.5511	55.4903	46.498	151.744	139.909	138.038	68.5408	65.1074	65.6653	149.212	127.658	114.985	145.041	128.879	116.995	98.225	79.0454	93.2499	50.5922	43.0925	41.1037	85.4671	82.5141	79.2588	51.7636	50.0727	48.1707	135.8
72	90.8921	70.5081	82.6599	72.982	75.794	74.6263	36.5797	32.7882	34.0426	102.166	104.558	102.187	102.919	97.9625	112.197	116.395	119.996	111.003	83.4864	77.6729	77.4396	56.9842	54.4233	47.1968	166.087	122.632	141.144	66.9832	60.0762	59.8964	145.52	126.286	112.458	151.969	128.901	116.877	96.6312	78.6979	91.4199	50.1106	42.3552	41.3883	83.3388	71.419	84.9592	51.6055	49.6729	48.2467	138.354
74	83.7507	71.0182	80.3187	72.1623	73.4096	73.1201	35.2784	34.1297	34.8521	100.458	107.677	102	94.2385	100.804	118.365	115.568	124.183	117.76	79.8142	76.8839	75.5221	54.938	53.69	47.7917	154.145	128.931	136.641	65.6366	59.2589	56.2077	145.556	128.298	110.77	128.048	135.947	116.565	93.05	78.9647	92.3467	49.0744	42.7817	41.4595	94.641	77.1933	69.138	51.0271	50.7731	48.7722	131.776
76	87.0733	79.0807	75.3723	69.5454	74.8542	75.6929	34.4156	34.3587	37.1408	102.455	108.716	109.248	96.5647	95.9247	109.368	120.032	123.146	118.812	77.1185	80.6961	75.5411	53.1327	54.1019	49.0359	151.656	137.794	138.444	62.6555	59.1429	56.2947	140.919	127.185	111.928	136.221	133.948	113.834	92.394	80.0307	91.9661	47.6547	43.4312	41.013	97.6632	78.2477	78.9574	51.1316	50.5011	49.1526	130.328
78	91.4133	81.4773	81.8806	73.1289	72.9896	72.2335	37.0403	33.1919	34.7782	101.645	103.988	106.46	96.4689	100.611	109.707	118.477	119.226	114.596	88.0683	82.6898	75.651	54.7237	54.0541	47.3978	161.996	130.895	134.005	65.7192	63.538	52.9546	147.387	125.917	108.177	143.163	119.213	113.558	96.3135	79.5951	89.3563	49.4727	42.3814	40.6728	91.9958	81.5934	66.3391	52.5245	49.7727	47.4306	136.232
80	91.8646	83.4534	81.3253	69.5761	72.4565	71.46	35.7226	33.7664	34.9865	89.333	99.4638	116.868	100.691	100.479	115.664	114.201	120.392	116.025	84.8648	79.6364	74.2357	53.9331	52.8629	47.0502	161.986	133.569	137.664	63.5185	59.5163	59.9431	148.276	126.264	111.021	132.21	137.524	115.744	94.3982	79.3445	91.0346	49.3393	43.0012	40.8158	86.803	78.8915	80.8872	52.2431	49.7451	47.5044	132.146
82	94.2106	93.9341	85.532	71.9594	74.8191	72.8396	36.7917	33.9376	36.0469	95.6245	112.783	104.212	98.8962	103.071	112.28	107.357	118.814	115.545	82.5316	77.882	75.2966	54.4283	53.8559	47.8511	167.203	140.078	145.024	65.5981	61.3189	71.5181	152.365	129.207	110.758	140.161	144.767	125.565	95.7055	79.9618	92.8735	49.0975	43.1919	41.8876	76.9324	84.3692	76.5555	51.5947	50.7115	47.3848	130.778
84	193.419	327.851	231.449	86.2086	90.3035	84.9033	42.0239	59.9249	61.6842	134.585	150.869	131.798	122.124	117.333	134.377	156.282	159.823	148.056	106.622	96.3169	99.7217	62.5808	62.6236	52.0524	171.024	143.946	148.236	91.5121	75.7152	89.7686	208.122	185.625	117.656	177.879	187.224	146.575	112.182	91.4987	102.537	76.0012	48.7439	47.2637	136.639	140.55	104.043	54.488	54.7387	51.5721	146.23
86	581.46	845.054	685.065	90.6755	96.219	91.3426	82.7597	122.456	103.07	172.378	208.564	177.542	134.655	116.82	146.376	177.48	175.621	169.182	113.605	113.91	118.586	65.0258	68.6795	55.3779	170.113	138.727	147.579	98.1995	79.0699	97.0269	243.008	218.428	119.918	201.552	209.275	153.689	113.158	95.065	109.296	71.7988	52.0785	50.8587	170.952	176.53	115.39	55.4472	57.5775	53.6285	143.41
88	995.916	1805.62	1471.06	92.2255	96.5042	93.6852	79.4244	154.786	162.642	214.018	264.445	220.043	131.444	120.389	133.394	178.471	180.512	190.829	115.672	123.901	122.86	65.8849	70.4716	55.5063	159.475	134.741	135.238	93.4759	81.0487	89.3274	257.302	241.974	126.851	197.332	213.201	153.069	114.557	97.6041	110.371	67.6026	53.5739	50.6851	164.066	180.419	133.948	54.775	57.0025	54.4011	141.802
90	2793.09	16732.1	4719.05	93.0549	93.8835	95.3662	134.324	162.592	210.604	222.662	306.773	247.293	143.938	114.411	132.876	193.564	193.583	199.267	118.975	143.991	173.431	67.4486	71.2106	55.0781	146.994	123.467	130.006	87.5795	80.1058	94.0161	272.177	250.707	127.026	205.602	223.196	163.437	115.903	98.7335	108.216	65.3544	53.3913	50.5863	184.313	194.633	142.48	56.5636	57.9725	54.5498	148.175
92	4318.79	-82496.3	10938.9	86.3882	94.1031	89.4215	106.814	200.412	199.445	230.172	293.233	245.752	138.723	109.351	132.015	182.19	196.519	186.742	117.733	144.692	154.908	65.8915	70.8034	54.2576	136.022	119.548	120.202	81.6291	74.9531	87.4173	271.123	261.141	122.93	196.648	208.701	165.66	114.358	95.7471	106.497	62.6084	52.3476	50.2383	174	170.987	137.021	56.7764	57.2553	54.4684	146.394
94	748.154	1020.93	876.79	76.5598	82.7445	79.1884	70.1732	102.67	105.736	154.366	163.666	155.088	119.969	102.29	113.835	135.049	135.087	154.54	99.8907	112.547	117.861	60.4545	65.5656	52.4445	117.882	108.632	100.19	71.6381	67.0721	70.2663	233.075	232.765	114.218	155.058	175.189	137.232	107.928	88.3578	97.1086	57.4513	48.7484	45.5447	133.203	124.803	91.2712	54.7415	54.2105	51.4638	134.739
96	394.589	481.302	417.889	73.3183	81.2103	75.7212	53.6543	70.8708	72.4852	121.011	121.697	132.911	110.385	98.427	104.758	124.334	123.921	137.776	92.7743	97.6095	97.4361	59.7848	61.8571	50.9607	113.982	104.564	104.262	68.1767	60.5497	64.8898	225.26	213.092	109.767	146.85	148.58	122.051	107.763	84.5492	94.0123	57.3787	46.8244	44.246	111.175	104.655	75.1455	53.552	54.4873	50.7156	143.366
98	272.239	292.454	271.613	71.7702	76.4915	78.2808	47.1446	55.0481	56.9775	113.154	100.043	113.473	100.45	91.0226	99.6288	117.489	115.145	127.656	89.5357	86.7439	86.3015	59.5189	59.4642	49.8917	115.965	99.4573	108.823	68.99	56.2219	60.3912	210.479	192.809	106.555	143.882	141.963	120.714	106.304	81.405	91.6256	55.2568	44.6749	43.2953	96.3616	92.5259	68.3127	53.2677	53.6823	51.3208	143.181
100	194.317	202.757	199.256	72.8478	81.7406	78.4758	42.9883	48.3151	51.4834	103.947	97.4252	121.541	98.0722	86.7029	103.47	113.397	104.504	119.517	84.2122	84.6446	82.5973	57.6802	60.2661	50.8764	124.53	108.186	119.945	65.9783	57.3102	69.5462	195.082	182.017	105.577	150.984	136.506	126.172	101.497	86.0453	92.8045	52.8686	45.8354	44.2764	95.6206	81.4237	79.5468	53.9765	52.4716	50.869	138.096
102	148.313	153.436	145.184	72.3048	78.3851	77.7029	42.1348	46.0028	42.9737	97.0173	96.852	108.395	96.134	92.2692	97.0739	118.285	111.235	116.318	89.2242	80.8733	77.5785	56.7652	57.8541	49.4108	128.713	118.059	124.262	64.1537	56.9678	69.4583	171.263	176.558	105.073	148.954	133.646	113.923	97.6153	84.9554	90.0543	51.8261	46.9208	41.5619	84.9087	77.1926	79.6645	54.3135	52.602	49.5948	133.732
104	128.782	122.424	115.499	76.0253	79.3176	77.3855	40.4276	42.6077	41.9441	94.7443	91.1522	104.865	96.276	97.0518	94.7469	118.418	107.409	116.515	90.3045	78.8842	81.5347	56.5101	56.6889	48.9291	137.22	126.497	137.303	64.7466	56.7233	63.6577	158.747	158.705	108.432	143.364	133.196	115.471	96.7347	81.9403	89.6003	50.783	43.7716	42.5842	88.1888	72.3008	93.1692	54.4444	51.3037	50.3119	133.954
106	106.397	100.328	101.039	75.3062	78.4036	76.6708	39.9741	39.4969	42.8771	97.0315	96.5838	113.571	101.013	94.0608	94.1685	110.515	109.089	116.409	87.7202	84.1982	79.794	55.5076	58.3282	49.9089	142.687	135.372	146.279	67.1941	56.0454	61.1307	164.269	155.181	110.021	134.717	134.773	117.48	96.6524	81.5853	91.5154	50.6871	43.7483	41.6261	72.3268	71.2218	86.0247	53.0046	49.8729	50.7195	137.918
108	90.7014	86.915	87.4663	72.3348	78.7301	75.7767	37.1588	37.0072	41.8478	91.6798	96.9927	115.549	99.884	87.9557	93.2507	110.16	108.861	113.325	83.3033	82.8731	80.5083	55.7079	55.4234	49.1173	143.681	138.084	143.901	63.1543	58.5571	56.4292	156.567	153.71	107.64	142.239	136.356	130.262	94.0287	80.8667	89.5817	49.3716	44.4902	41.7312	76.6275	79.5711	76.5714	52.8586	50.7918	49.4148	134.128
110	78.2396	90.3297	78.4866	71.0699	78.0168	79.6909	38.8074	37.7512	41.0915	90.2184	98.5078	103.807	97.6606	84.474	97.3726	106.304	109.669	109.353	87.1833	77.5682	78.3804	54.3217	54.5808	49.334	152.278	129.724	144.334	64.5304	56.5896	58.2228	155.349	149.704	112.221	135.369	132.892	129.154	95.6048	78.8262	90.9196	48.5446	42.1103	42.4356	78.6024	94.1865	75.9698	52.654	49.673	49.0125	131.439
112	72.7564	88.2388	71.0274	71.2572	79.8583	76.6246	38.4887	39.5035	38.5422	95.8068	96.5144	107.48	101.677	81.7507	100.283	106.446	105.698	108.635	90.4227	76.7739	78.7509	54.3475	54.3248	47.2561	149.743	127.721	137.974	66.1352	55.8072	67.5885	152.323	153.605	112.349	139.754	137.349	120.256	95.5096	79.2237	90.5596	49.1828	43.3207	40.7801	85.7237	87.3489	81.5149	52.3003	49.2223	47.9248	134.239
114	67.6945	81.9267	68.9597	71.477	84.5279	81.2231	38.1807	40.6379	39.752	91.658	98.6048	104.069	101.222	87.3407	108.253	103.074	111.687	116.034	84.7127	80.1395	86.1902	53.2911	55.4327	49.3391	147.842	134.002	141.776	63.0627	55.5146	70.5002	154.157	156.923	115.458	139.577	137.682	128.248	93.7849	79.7641	91.4873	48.8538	43.6677	42.4047	83.8574	82.4537	85.7025	52.3069	50.4194	50.2209	130.713
116	65.0009	87.6338	67.7856	71.4538	82.0875	83.7639	37.5553	37.6356	39.9533	97.0976	104.417	106.598	99.4624	88.0855	107.898	105.81	111.586	119.375	95.173	79.3828	83.7813	54.341	55.5101	51.1264	158.604	130.536	140.669	63.9036	62.5915	73.5289	147.637	152.171	118.669	135.155	142.613	130.935	97.8767	80.7057	92.5799	50.3465	43.9016	42.2759	76.1552	88.1934	86.223	51.8823	49.9246	49.6979	130.683
118	71.9758		63.4572	74.4178		81.5559	37.7357		38.4722	100.182		103.551	94.5966		104.026	106.615		112.111	88.6409		82.8451	54.9831		49.9803	164.847		132.61	63.32		69.3376	149.661		115.186	133.795		121.232	98.3175		90.3413	50.4785		42.6619	82.8655		80.59	52.5248		48.5268	139.757
120	90.3852			74.8588			38.3696			110.048			96.7939			109.948			88.4743			56.0718			157.831			67.1321			152.479			149.17			104.558			52.2525			87.5794			52.8603			146.03
122	90.1677			75.4269			39.1462			108.811			96.2786			113.117			87.5038			56.6238			160.774			65.506			152.442			142.926			101.985			51.0552			92.6486			52.6232			150.239
124	82.3867			77.035			37.7003			98.9917			91.9641			115.702			87.7832			55.2277			156.035			64.268			152.379			141.579			98.284			49.9801			92.1627			52.4843			144.827
[truncated: 74 more columns]

## Sheet: 23_09_2021
Slice 1
	Cell 1			Cell 2			Cell 3			Cell 4			Cell 5			Cell 6			Cell 7			Cell 8			Cell 9			Cell 10			Cell 11			Cell 12			Cell 13			Cell 14			Cell 15			Cell 16			Cell 17
Time (s)	[Ca2+]1	[Ca2+]2	[Ca2+]3	[Ca2+]1	[Ca2+]2	[Ca2+]3	[Ca2+]1	[Ca2+]2	[Ca2+]3	[Ca2+]1	[Ca2+]2	[Ca2+]3	[Ca2+]1	[Ca2+]2	[Ca2+]3	[Ca2+]1	[Ca2+]2	[Ca2+]3	[Ca2+]1	[Ca2+]2	[Ca2+]3	[Ca2+]1	[Ca2+]2	[Ca2+]3	[Ca2+]1	[Ca2+]2	[Ca2+]3	[Ca2+]1	[Ca2+]2	[Ca2+]3	[Ca2+]1	[Ca2+]2	[Ca2+]3	[Ca2+]1	[Ca2+]2	[Ca2+]3	[Ca2+]1	[Ca2+]2	[Ca2+]3	[Ca2+]1	[Ca2+]2	[Ca2+]3	[Ca2+]1	[Ca2+]2	[Ca2+]3	[Ca2+]1	[Ca2+]2	[Ca2+]3	[Ca2+]1
0	78.0144	56.5924	70.222	52.4977	67.6528	77.3649	33.1887	44.5787	30.0227	46.06	55.5557	36.4308	70.2516	50.1358	72.2493	27.7369	58.1346	37.7339	80.7746	67.5686	81.9278	42.2277	39.6596	45.6407	64.3439	75.7418	68.1245	42.7252	39.7574	33.8869	26.0249	28.8648	22.102	52.9708	63.7285	59.817	46.3518	39.6838	33.8182	43.9315	48.0041	38.2927	39.9989	48.1185	62.6157	59.1036	60.6848	44.7648	39.6836
2	74.3652	57.0791	71.0749	53.4653	72.5334	75.757	33.567	46.1365	31.2104	46.3749	53.1297	37.2315	66.1578	48.6595	70.3657	28.335	61.9989	36.4601	79.264	67.779	83.2536	43.0219	37.5662	46.3954	67.0344	72.5188	69.1398	41.9454	39.878	33.6138	25.6113	29.6888	21.7562	50.6613	62.5752	58.374	45.6161	39.5269	33.8661	47.5888	44.8751	37.2152	39.4283	47.3066	60.4034	58.3226	60.5988	42.7278	40.1973
4	75.8678	57.2184	72.0936	49.4874	70.7815	69.446	34.3525	44.1721	30.8708	44.2295	54.592	37.2032	66.06	47.7861	71.8379	28.3945	60.7447	35.9203	78.5188	67.3872	82.0552	42.3565	37.7454	45.5633	67.7714	73.1594	66.9132	42.4419	40.0064	33.0817	25.3905	29.1646	21.8723	55.5711	64.1742	57.5367	45.2951	39.865	34.2489	46.3586	44.1501	37.6364	41.6151	49.2783	59.9138	56.877	58.6888	41.9771	38.8141
6	75.2319	54.0875	68.5473	54.5521	66.8748	74.9128	34.0169	43.0268	31.49	43.1874	52.385	38.6095	65.7282	45.923	73.1184	28.8587	57.9595	35.9062	77.4333	65.2231	82.7337	41.9095	38.1434	43.903	64.058	73.5022	68.7566	42.1202	39.7336	33.5612	25.0846	29.1029	21.7583	55.1413	64.6424	57.1207	47.8475	39.0385	34.2157	43.8868	46.7965	38.1969	40.0811	48.1386	60.8465	56.9306	58.3655	43.4884	40.3476
8	73.2012	57.0346	69.8215	58.9053	70.6756	73.4728	34.305	46.4528	30.5614	43.9	55.3109	37.2938	64.564	49.0348	72.6655	29.4545	61.8953	36.1291	79.5995	67.2298	81.6532	42.6868	39.2626	42.6328	60.8629	72.7549	67.0593	41.6916	39.2019	33.4842	25.1797	29.9805	21.0476	54.7033	64.1244	61.2822	45.9894	39.3641	34.091	41.4744	44.0824	38.1337	40.7497	48.65	61.8465	57.0837	58.5514	42.3693	43.2196
10	74.8198	58.2677	72.4939	56.0822	76.2751	75.0322	33.9934	47.491	32.1224	42.6904	55.8112	36.7795	66.0337	49.2717	72.3784	27.6668	69.4567	42.1579	79.3466	66.5305	84.8421	44.6868	37.6293	44.6956	60.2631	73.5432	66.3708	41.8749	40.5683	33.7367	25.0875	29.5869	22.1652	53.6487	67.9885	60.7118	45.1484	40.1003	34.5255	40.3034	42.0439	39.1507	39.6076	49.479	61.1264	61.5645	60.9369	41.487	40.8793
12	75.9189	58.5858	71.218	59.4228	76.3336	74.2443	34.081	47.6872	31.1876	41.6638	57.1938	37.3605	65.5892	50.2041	74.724	27.9056	68.6407	39.2758	78.7827	66.8554	84.5534	43.9168	36.7892	44.3713	61.9302	71.8858	69.7001	41.9788	39.6739	34.109	25.078	28.9254	21.4793	47.1724	62.1153	57.3101	44.8999	39.5026	33.949	46.3347	46.0985	37.2554	39.2756	47.1055	60.8892	58.8443	58.3475	45.2332	42.6828
14	75.8855	59.0447	70.8908	56.4311	72.4886	78.1605	33.8775	48.4773	31.469	47.1157	55.3226	38.4681	66.9059	48.1001	73.7412	28.0348	62.2811	37.0203	81.459	67.9269	82.7329	43.538	37.5926	42.608	62.6165	71.9843	71.3053	41.9839	41.0995	33.493	25.7668	29.0341	21.6539	49.7241	59.6578	61.1951	45.0754	40.0675	34.1929	45.231	46.6412	38.4005	40.7662	48.1367	64.0285	58.3878	61.9455	45.7518	41.0102
16	75.1303	58.149	70.6987	60.4086	74.1264	81.8152	33.8368	46.044	31.5235	47.5227	57.8374	38.5345	67.2536	50.1181	72.6142	28.2368	67.133	36.1715	82.3241	67.8854	83.4328	42.5126	37.7067	47.0736	59.8964	75.4094	68.8435	42.1045	40.3551	34.0672	25.6642	28.7863	21.7226	54.8029	61.657	57.3699	46.1175	39.8172	34.2841	45.5772	46.6535	36.9795	39.371	47.4696	64.5433	55.155	61.1461	44.0618	40.1092
18	73.7643	57.837	70.5938	54.9995	73.9077	80.078	33.0134	46.1719	32.1607	44.5059	55.7861	38.7296	64.305	50.0658	72.0858	27.7589	64.5984	40.6564	82.9995	68.5542	81.9033	41.7937	38.424	44.0912	61.9759	77.1478	65.2447	41.9342	40.0324	33.9588	25.036	29.0124	22.244	47.7472	65.6298	60.5498	47.0448	39.6436	34.8035	47.2792	45.4752	37.4939	39.6605	48.8403	61.4795	56.16	59.3278	44.4956	38.6095
20	74.821	58.0885	71.5223	58.7906	75.1881	79.2033	33.5322	46.1519	32.7143	43.7581	56.8063	38.8794	64.9569	50.4245	73.5472	28.751	67.0716	49.0754	83.7242	70.8732	82.4178	43.2556	42.5716	45.5886	64.0897	76.5866	64.6168	42.1963	41.5901	33.7745	24.7264	30.2204	21.8067	53.7253	64.1599	60.6036	45.5783	40.0083	39.0477	42.6695	43.7644	38.3076	40.2817	48.9559	63.3323	59.0929	61.496	42.5297	37.6415
22	76.2592	59.1149	73.1401	58.2164	76.4341	83.056	35.0676	47.7893	32.7363	43.583	55.4523	38.9996	70.9585	48.096	74.6158	28.9902	68.2228	47.8496	84.6999	68.7098	82.5917	43.7891	40.3374	43.2827	67.7454	77.402	65.2665	42.3793	40.6565	34.2375	25.7762	29.8323	22.6623	51.4172	67.1502	61.1556	45.715	40.1888	37.5583	37.4108	48.4985	38.3235	40.6323	49.4231	64.0433	55.6526	60.4083	42.0772	37.6116
24	73.7541	57.9739	90.3531	57.6724	77.139	107.411	38.428	45.6955	45.1715	44.6026	48.7707	46.3714	57.1439	53.0863	87.1563	33.1194	61.4937	87.5132	78.1012	66.8324	92.6966	57.7485	40.146	66.2352	61.9682	68.9466	80.9664	55.183	49.4836	44.0092	36.176	33.2857	34.8244	50.9273	60.8148	67.409	53.9551	42.1886	40.3593	40.9746	48.6858	58.5061	53.1214	48.5503	75.5993	53.1205	54.1802	52.2025	42.0668
26	61.5064	51.4781	92.4756	53.482	71.7688	95.8281	39.5518	44.2654	61.5519	42.2214	42.0421	47.1003	47.9287	48.7688	89.1334	50.9432	56.938	90.491	67.7323	60.4656	91.2829	57.877	39.669	71.3135	58.2488	59.5682	91.1328	54.5473	50.693	44.6302	38.9753	35.0385	46.5369	44.6735	54.4014	71.0372	54.8911	43.0148	45.1037	38.9536	60.2476	69.7992	59.7514	56.9292	75.2081	45.526	48.8149	52.4734	42.6064
28	55.9251	49.6587	91.4559	50.9814	67.7887	87.3141	41.9524	44.0458	71.3196	42.7894	39.0592	47.8259	44.4892	46.5182	89.9911	63.0135	52.939	98.5598	61.3187	54.0735	90.9195	58.5227	38.914	70.87	60.106	52.4184	95.0828	54.592	51.7551	49.139	36.8141	35.3385	56.378	41.6852	50.9476	67.9429	51.9404	43.7825	48.8472	38.1897	58.8475	76.7184	64.6539	60.3985	77.2323	44.008	44.8301	51.3024	41.7849
30	53.5713	47.8231	93.7912	50.7959	64.6258	80.6313	44.1684	44.3465	84.0484	42.6275	37.2418	48.1697	42.0287	46.3401	90.3889	79.4291	51.9842	101.549	56.6714	50.7968	93.1724	60.227	42.1804	80.1669	62.8618	49.3036	104.463	55.281	52.3753	48.274	36.5145	35.9611	55.1877	40.6464	49.3858	69.6944	50.6868	43.037	52.4302	38.0663	56.1218	78.5871	70.7619	61.9247	80.43	43.4562	44.3664	48.5209	41.7924
32	52.1701	45.6114	92.2296	50.3578	61.023	76.5746	44.9685	43.6479	84.5711	41.5592	35.9107	46.8553	40.4933	44.9715	87.2134	78.2748	52.6125	102.539	52.3967	46.3947	94.101	68.0142	45.0638	78.0694	62.7754	50.0248	104.002	54.2009	51.7393	46.8408	35.3741	34.5464	57.141	39.6083	46.8678	63.9578	49.9216	42.6882	47.1562	38.3123	55.4892	76.8957	70.6233	62.0344	79.5745	43.2761	42.3259	45.3122	41.788
34	44.4176	38.4299	72.4809	41.8741	53.5698	57.3968	36.84	36.9376	60.9562	37.0735	33.0991	40.324	35.5011	37.1636	78.1685	51.3798	43.1219	70.6384	44.8038	40.1526	85.0584	41.0129	33.4607	47.0592	48.6229	41.6916	81.517	47.3963	45.6963	40.0716	30.1033	31.6309	40.1393	34.3845	42.6091	54.8041	46.4627	41.4605	40.2895	34.3802	50.7563	59.5373	53.9169	53.6984	64.7447	43.1757	38.2219	40.4597	37.3122
36	43.5117	37.7147	65.7553	38.8703	52.1188	48.5138	34.9719	36.5309	48.9535	37.7401	38.8312	37.4186	43.8463	40.775	74.1808	41.7917	40.1748	54.6447	43.3079	37.727	85.5015	37.3061	34.8018	36.8077	47.4153	40.1042	80.9617	45.8928	45.0227	37.9251	28.2138	30.8714	32.5997	33.7113	43.2736	48.8886	47.9869	40.7488	38.2381	38.7871	47.9153	49.0038	48.5676	50.2837	61.7018	44.6712	40.1338	38.1858	36.7402
38	43.649	38.1747	70.1931	37.1953	51.6285	44.1258	34.0994	36.288	45.2759	37.765	43.2155	36.9595	51.9177	42.0944	75.3229	35.6501	37.9212	46.9335	51.595	34.9165	88.7027	39.1256	32.1702	43.1668	54.1034	39.4589	79.9608	45.3614	42.9008	37.8331	27.3848	29.5847	29.8417	35.6133	41.5202	48.0976	46.0329	40.176	36.9765	36.6963	48.8734	45.9206	44.1891	47.7491	65.1761	51.9679	44.9436	38.2445	36.6541
40	45.3068	41.791	69.1045	36.2691	52.8922	51.7328	33.1299	40.4947	39.5506	38.0167	48.3571	36.4196	58.4078	44.8301	76.5615	32.8574	38.4676	41.4731	61.2261	39.0443	90.2331	40.4569	32.0552	42.2774	55.3926	47.0611	78.1179	43.4509	43.4555	36.4851	26.7081	30.3523	27.9072	35.7047	44.0618	48.1094	48.0892	40.9328	35.3749	38.7994	41.2205	42.6207	50.4555	47.0218	63.8409	51.9467	51.2142	36.7681	35.6326
42	53.7852	44.673	74.8661	36.1165	53.6417	67.7311	34.372	40.604	38.5246	38.7932	52.2095	36.7178	59.1906	47.7528	76.6662	30.3538	37.1071	39.6394	69.7021	48.3553	92.039	42.5081	32.0939	46.844	62.248	51.7623	76.8897	42.8985	43.2976	37.0697	26.0383	30.2992	25.9368	42.7385	44.748	48.301	46.2943	41.4616	36.1484	40.2735	45.7088	41.308	48.0902	47.028	65.7739	54.0603	55.1783	37.4522	36.105
44	58.7143	50.8994	74.643	35.427	53.4195	71.3564	33.7799	42.4317	35.7888	38.5757	58.0245	37.096	62.7865	53.2781	79.9118	29.5067	36.5662	36.8337	76.6017	54.5484	92.0018	44.9805	31.9573	44.454	64.5646	57.9759	73.1316	43.3721	42.9911	36.8016	25.9512	29.9731	25.5421	42.7709	44.4502	50.4519	45.6494	40.3589	35.4185	39.8159	39.7804	40.6051	46.0829	45.8116	64.4436	53.3229	55.2238	40.4422	35.5245
46	59.078	52.8463	73.1253	35.7309	53.5312	78.1168	33.0927	44.1886	34.3504	38.7966	55.8116	36.6828	61.1484	51.1839	79.7754	29.1429	36.432	35.8664	78.2769	59.6834	93.8478	45.3766	32.3702	46.4387	58.4255	61.8693	71.5651	44.1299	41.9519	35.5802	26.3296	29.7586	24.4916	50.4944	44.396	52.0229	45.5357	40.3618	35.126	40.6199	47.0492	39.207	47.4525	45.8047	63.642	56.5293	53.0205	41.7985	36.3326
48	64.1164	54.4423	74.2251	35.0994	54.2708	80.1417	33.2666	45.1855	33.5911	38.8244	58.3334	36.1578	63.361	53.0174	77.7852	28.3393	36.9406	36.2673	82.9911	62.443	93.349	40.9023	31.7498	43.7576	58.5903	65.418	69.3599	43.2187	42.2851	35.4183	25.7538	29.9725	24.5907	44.3995	45.0831	53.5564	44.2591	40.8097	35.8035	36.9537	40.4425	40.2064	45.9467	48.6323	64.5828	60.0558	58.9181	39.601	36.1229
50	66.4142	53.9411	76.9014	34.9357	55.3809	79.4253	33.4662	44.5174	32.9639	39.8536	58.0054	36.2671	67.5595	52.315	76.1931	28.4705	38.3855	34.028	83.4717	63.3254	91.7958	40.3239	32.0691	43.4858	58.1227	66.953	68.7673	43.1664	41.4946	35.3481	26.046	28.9572	23.9098	40.4544	45.2112	55.8193	44.6493	40.8095	35.5543	38.6121	46.4392	39.4905	45.0634	47.8445	64.67	57.7134	55.2825	39.7511	36.5498
52	68.3223	57.5938	76.0893	35.6454	58.8819	77.9812	33.1463	46.4411	33.5919	39.6898	58.8097	37.9783	71.3559	54.4179	77.2633	28.2933	41.5348	32.7952	83.2181	66.6708	89.0062	41.582	32.1062	44.3341	57.4702	69.6128	67.923	43.0146	41.4588	35.1747	26.7033	28.9832	24.0541	46.7962	45.136	55.8851	44.6976	40.313	35.853	39.3995	43.7148	39.6249	49.6905	48.8694	63.1989	55.7524	54.8924	39.216	36.9068
54	69.5044	57.318	75.1455	34.8169	56.9428	88.3129	33.0968	46.9956	32.9234	44.3684	58.6038	38.0199	70.0296	52.8472	77.0647	27.6185	38.8001	34.6217	83.2263	67.5313	87.738	39.7481	30.4068	46.5203	55.454	68.5589	67.9336	43.611	40.0425	36.6569	26.0742	28.7721	24.0679	47.2771	43.1701	57.7095	44.2396	40.1008	35.8453	40.7473	42.3612	40.8358	45.0786	47.5193	64.9502	59.503	58.6016	38.5435	36.047
56	70.7135	60.1578	74.8999	34.8691	61.904	83.7384	33.1703	47.6353	32.2932	45.1472	58.7773	37.4265	65.9471	53.4259	75.2729	27.7587	43.6704	33.4093	85.0135	68.0541	87.0358	42.2132	32.2879	43.9551	53.4692	71.2744	68.7446	43.0333	41.4738	35.553	25.5705	29.3266	24.3046	42.9285	44.5925	58.1035	43.9267	40.1173	36.1976	35.4834	42.929	40.7193	41.5879	48.225	63.4359	59.9211	57.8279	38.5199	35.8498
58	71.0854	57.2446	76.6202	34.9541	60.7357	89.6305	33.2915	44.84	31.8983	44.8365	58.201	37.4891	68.7063	54.0294	76.5234	27.4746	43.7246	32.5095	86.5922	69.0436	87.3283	42.8453	32.4523	44.8064	54.1807	70.6071	68.8935	42.672	41.9127	35.2923	26.4825	29.388	23.7164	42.1715	43.8396	55.4312	44.0105	40.5316	35.7473	35.82	37.8687	39.1919	40.7531	47.307	65.6898	55.7334	58.1463	37.1384	35.5247
60	71.8485	56.874	76.6839	35.0521	59.8094	86.0077	33.1518	44.496	32.8945	42.323	54.9535	38.4312	66.3885	50.1574	76.2397	27.0449	43.6934	32.3794	85.2114	69.0047	85.1185	38.5423	30.7816	46.0214	57.4157	71.1868	65.8516	42.4296	40.6362	35.7988	25.6198	28.7983	24.094	42.0353	43.8014	55.8815	43.7597	39.5344	35.7836	35.084	48.1778	40.5117	39.5756	47.4943	65.0831	61.7298	54.6927	37.4174	35.2009
62	69.3264	57.6507	77.2428	34.7126	63.0772	85.24	32.9099	43.8572	33.7638	41.1546	57.845	39.3457	62.9402	53.8439	76.1987	26.8215	46.8135	31.7874	85.8953	70.9521	85.6956	41.5471	31.192	41.2444	53.5954	73.6136	66.168	42.8721	41.5958	36.0603	26.2961	30.0758	23.6894	38.8721	44.4326	54.9382	43.7998	40.5879	36.191	38.9628	44.5148	40.4851	39.8414	48.5211	65.3325	59.4934	58.867	37.5311	35.7442
64	71.9619	58.0691	74.7875	35.102	63.8946	83.9992	33.5071	46.7816	33.6373	43.6199	57.1329	40.0217	66.9805	53.6224	75.4888	27.9743	48.4287	31.6782	85.9067	70.4518	85.2102	39.0082	31.319	39.9514	56.3116	71.1837	65.9476	42.9915	41.6537	35.6819	26.1367	28.6399	23.5262	43.7685	45.8222	53.926	44.473	41.4343	36.3759	35.563	46.8404	40.0006	42.7348	46.4436	66.49	57.1061	58.7223	37.4196	36.1764
66	70.3248	59.5881	73.8356	38.9468	61.0772	85.433	33.0599	47.3252	33.4649	42.2918	58.2278	39.9267	69.5811	53.1433	74.8109	27.8696	44.3072	32.2652	86.1726	69.8277	84.9005	41.7653	30.783	40.4766	54.9409	72.4678	61.9242	43.4337	41.3274	35.4042	25.8801	29.2198	23.7139	46.5675	46.6153	52.7658	43.8558	40.4459	35.5231	36.8377	50.3482	40.5895	41.6181	45.7401	66.3606	57.5106	60.401	37.0739	36.3093
68	73.3721	59.833	75.4356	36.3652	61.1546	84.0527	32.9229	47.5418	33.2267	41.5551	59.9139	40.5096	66.3611	54.2664	76.0182	26.9199	44.1885	31.5926	84.0078	73.5272	85.592	33.8279	32.9342	43.6174	51.8626	74.5209	62.6441	42.9363	42.1092	35.8646	25.761	29.5035	23.8535	48.4358	47.2384	51.9634	44.1132	40.9724	35.7693	35.6623	49.8283	39.6478	41.2375	46.9091	67.4901	54.2165	61.4724	37.9739	35.3709
70	72.8935	60.2858	75.7382	35.512	62.552	84.7024	33.0698	48.0402	33.2382	40.1052	60.4127	38.7885	66.9387	56.084	74.3947	26.6432	46.1333	32.4782	83.3435	71.3333	86.4025	37.5206	33.1699	39.3166	51.522	73.3832	67.193	42.646	42.0378	35.9624	26.1483	30.3089	24.3109	44.0713	47.5996	54.4621	48.1496	41.0469	35.4389	38.0261	49.9279	40.3374	40.6329	49.0398	66.1578	56.6767	61.0759	37.8498	35.6558
72	74.5397	61.3096	75.491	35.3229	64.5288	81.4415	32.5268	48.2097	33.0103	39.9636	58.0404	39.6485	65.8973	54.4088	72.5171	27.2788	46.7862	31.7355	82.1997	71.328	85.5961	39.3081	31.3581	42.138	52.0782	73.581	66.2872	42.8784	42.0851	35.4014	25.4379	29.9599	24.0076	40.9185	46.6648	53.177	45.9883	40.8593	35.6076	39.1443	50.0887	41.1832	41.7346	48.6465	66.2702	57.9511	59.9	38.3351	36.2438
74	75.2813	59.3511	73.6557	35.2179	62.2532	83.5128	33.1076	46.535	32.5818	39.7202	58.5461	39.0813	67.8969	53.6474	73.7601	26.9233	45.1654	31.993	84.1777	72.2995	83.5168	35.9064	30.5773	43.5724	52.1019	73.9938	66.9806	42.2288	41.4286	36.1599	25.8458	29.1048	23.8067	38.1762	47.909	52.4151	45.0382	40.1444	35.5219	36.8683	50.4056	40.8345	41.815	47.4519	67.5431	52.2825	57.2901	38.3748	36.3162
76	73.0446	60.3799	75.4097	34.7562	60.8344	81.1165	33.059	46.8574	32.0857	41.6895	58.031	39.8275	66.2961	53.245	74.0699	26.2612	42.4266	32.1215	85.2888	70.6429	85.065	39.6523	30.2555	41.5174	49.6093	72.9959	65.9312	42.6481	40.763	36.071	25.6675	29.8972	24.2692	39.519	47.5268	52.9476	44.616	40.5092	35.7437	40.5498	52.9571	41.0443	42.9715	45.8572	66.4118	56.3236	57.4486	38.3701	36.6306
78	75.1857	59.1191	74.1337	33.858	60.3419	82.1327	33.3343	45.8552	32.1016	45.715	56.1868	38.9685	70.8713	52.1887	72.8526	26.9854	45.5322	32.6114	84.7002	69.5008	86.6107	36.6736	30.4823	41.1378	54.216	74.2632	64.879	42.4191	41.3007	36.1637	25.1149	29.0291	22.9862	38.1939	45.7037	52.1907	44.1497	40.6446	35.7451	36.949	42.6225	40.0992	41.0809	45.8599	66.1031	56.22	57.2022	37.6688	35.4627
80	76.0889	62.7782	76.2754	45.4568	64.4547	78.1062	33.404	48.1336	32.6957	42.8927	57.9063	38.9216	64.8672	54.5934	72.8417	28.4004	46.815	31.6892	84.0023	70.4974	86.3904	36.7018	31.9099	42.004	55.5355	73.8819	65.753	42.6411	41.3201	34.7984	25.5137	29.5089	22.7494	40.4585	45.2798	51.3126	44.8863	40.757	34.9798	35.9603	43.0435	40.216	40.4237	46.3758	66.7878	56.0181	57.5424	36.5109	35.1363
82	74.5331	59.7128	75.9497	42.348	69.8916	81.0715	32.6785	46.875	32.684	41.8966	55.2355	39.5729	64.4408	53.8435	76.7479	27.0808	54.8851	31.6181	82.3033	71.4124	87.5516	35.9381	31.3773	42.1543	52.1964	73.7165	63.3914	42.4819	41.0649	35.7068	25.4133	28.7491	23.4308	37.3633	45.1544	50.5208	47.1433	40.4375	34.7275	39.4565	44.0414	40.0373	40.68	45.9297	65.5875	56.5953	58.8328	36.8331	36.452
84	71.4763	63.7274	95.9823	62.14	73.7227	107.186	38.5349	48.5222	44.481	42.6419	50.3535	47.495	58.4074	57.8825	89.0919	37.6447	52.5974	79.9713	79.771	71.9697	96.8624	51.107	36.1851	67.1417	56.3185	68.4786	82.8013	55.4392	50.881	45.5385	35.7639	34.6427	42.2684	38.2368	46.9067	58.9276	54.0145	43.8127	41.9505	39.7587	52.3021	61.1723	54.1504	56.1667	81.2489	52.5771	53.3378	42.1021	40.6745
86	62.4435	55.8542	101.88	57.8255	68.5779	113.692	41.7493	45.8552	51.2158	41.7718	43.2104	49.011	48.735	52.0361	93.5028	49.2735	51.7518	94.7616	70.0396	62.6916	99.0183	61.9114	37.1827	71.4299	59.1811	59.427	97.0184	56.1012	52.2861	48.0908	41.6095	35.0939	53.4313	38.6162	44.7367	65.3316	52.1605	43.5289	48.7812	38.4898	55.8693	76.4145	66.9924	64.1197	86.6608	47.601	46.912	43.6987	42.7004
88	56.2161	52.5911	103.269	52.8441	66.4494	107.603	42.9186	45.2982	53.0322	41.2714	39.7071	49.2698	43.7037	50.3728	94.5534	60.5012	51.1919	101.003	62.1163	57.5827	96.9714	62.7295	43.287	82.5323	61.401	55.9331	101.222	55.6542	54.1106	47.9457	38.4586	37.1895	55.8774	37.505	44.2166	62.3158	50.0512	44.2222	54.5065	38.2256	48.4287	80.7702	69.3355	66.7946	83.9677	44.8034	45.6161	43.2025	42.0878
90	55.6808	49.6658	105.655	52.6908	63.9226	101.67	44.696	45.1232	55.0693	40.9348	38.3316	50.1301	41.0284	49.3611	94.0358	67.238	52.6143	104.947	56.8084	52.1115	98.0157	68.0489	46.7354	82.8936	62.1129	53.6315	105.018	56.8259	52.9902	48.7726	51.248	36.9287	60.5617	37.2343	43.5844	65.804	49.8623	43.5648	56.9041	39.34	54.3367	84.5767	73.3886	67.4167	84.3689	44.5132	42.4866	43.7191	41.6172
92	55.0567	47.5239	103.832	53.5938	62.4746	93.9079	47.354	44.2669	54.4638	41.9516	37.6299	48.9989	41.2518	47.3539	93.1596	75.8832	52.5949	103.469	54.0167	48.1188	98.4445	74.0731	46.9922	84.3541	73.3053	51.5313	106.554	57.7994	52.7009	48.4748	44.2301	34.9635	63.3263	38.8855	42.0111	63.3334	55.5833	43.162	57.3821	39.4671	51.685	83.4491	73.3908	65.6655	80.4885	49.0147	41.0234	43.7433	41.1874
94	46.7867	41.9516	88.8187	44.4816	55.7495	67.7159	39.7287	39.9925	43.3138	38.6472	36.5433	41.9587	36.8863	40.2644	82.1096	53.4741	45.0437	69.9513	46.8157	42.2566	93.5931	45.3455	39.2867	49.8297	53.8696	43.9008	86.6691	50.4263	47.4477	41.985	35.5016	32.0912	45.3121	34.1072	39.0392	52.771	50.6799	41.9129	46.1634	36.0136	42.5216	64.3782	57.5473	57.1907	68.225	43.5666	38.6958	38.8083	39.128
96	44.8385	39.7723	86.8945	40.2987	54.5804	55.078	36.3926	38.8402	38.7053	38.6505	43.3015	40.0387	42.9771	48.1942	79.7654	42.257	41.6193	54.4734	48.343	42.4685	90.4047	35.5244	34.5105	38.8802	50.3266	45.041	77.56	47.402	46.0375	40.3769	31.8762	31.0652	36.5337	32.532	37.7919	47.4573	49.4415	41.6681	41.5083	35.8987	41.6099	52.5741	50.9882	53.1623	66.0259	45.6169	41.9259	37.8653	36.8032
98	47.4303	44.8809	85.1169	38.0899	54.1454	53.6759	35.6559	39.7664	35.5508	38.0597	45.8	38.119	47.8353	49.9402	80.685	36.0621	39.8137	44.7459	52.3466	49.1096	89.8728	35.7491	33.6844	37.2297	51.8947	50.5428	74.868	45.8312	43.8419	39.1959	29.5558	30.7263	31.5874	33.0238	38.9584	43.2478	47.3449	41.176	39.049	35.7849	42.689	46.8034	45.8447	52.4392	64.3522	51.4018	48.9437	36.5272	36.6045
100	58.937	48.5741	84.5116	38.7272	53.7024	62.671	36.385	43.049	34.9997	38.1148	50.5359	38.0562	58.5722	53.6986	81.0778	33.99	38.746	41.2228	60.8538	55.8541	90.6731	34.9223	36.1569	32.6994	50.9211	57.5169	75.3342	45.9525	43.9317	38.0868	29.0288	29.7644	30.0768	36.5843	39.4396	48.8382	46.485	41.6857	36.9922	38.2092	47.2301	46.1323	47.4674	50.3039	64.9677	56.462	53.4037	45.2307	37.0692
102	62.2521	54.4013	84.2083	37.7766	55.422	59.8277	35.3883	44.7158	33.7625	39.0004	52.6511	37.2263	59.7685	54.1541	77.9695	32.1379	39.417	36.774	68.1183	61.2101	90.2575	34.1457	36.4409	32.6111	54.8818	60.6922	72.2036	44.8149	43.771	37.4382	27.8706	30.9955	27.7179	39.2527	42.2233	49.2203	46.2079	41.2302	37.4661	38.2038	46.1792	43.9909	45.242	48.6882	64.7791	57.3874	54.2268	45.9819	37.0584
104	61.3532	56.1321	81.8202	36.9004	55.0941	70.6332	33.7661	45.3719	34.0589	40.2557	56.5795	37.3075	65.8277	57.0175	78.0136	30.5403	39.4357	36.3511	71.016	63.5621	91.859	38.2687	35.1185	31.0009	51.525	62.7078	71.3578	43.9531	43.7423	38.2704	26.6326	30.5467	27.0037	41.1899	43.3005	46.2536	47.7489	41.485	37.7679	40.3621	40.4874	43.4449	43.3275	49.0348	64.4741	57.103	55.8077	42.3943	36.8363
106	63.5069	55.5313	79.6233	36.4738	56.3774	70.7603	34.363	43.2628	32.6695	39.2256	53.2867	36.1675	66.5795	52.8619	75.7903	29.1646	39.2153	34.7986	75.8912	65.0108	91.7535	40.088	31.6438	37.5544	56.1379	66.7823	69.3674	44.7785	42.9704	36.4918	26.7027	29.4924	25.5846	46.9466	42.2619	42.5274	50.8622	40.7715	37.3795	36.9071	42.7084	41.2272	42.1902	48.5696	64.3944	57.8754	54.791	40.1031	37.1789
108	63.2725	56.2095	77.6984	36.6856	55.2447	75.3661	34.4362	44.461	32.1204	38.4907	56.0644	36.6829	67.7132	57.4009	77.0136	29.5138	38.4367	33.7234	76.7646	70.736	90.7328	36.4535	30.0689	32.7471	57.989	71.0179	69.35	44.4564	41.7275	36.3574	26.9277	30.0058	24.9274	42.9317	42.3156	43.5179	51.4537	40.6395	36.0445	41.6737	42.7137	41.2692	42.7528	45.843	63.9228	57.186	56.5866	39.8898	37.026
110	65.7809	58.9462	78.6216	35.4506	63.5211	82.8597	34.6452	46.0347	33.387	38.0164	55.7744	36.9834	65.4262	57.7048	74.4595	29.2288	46.762	33.0614	76.1307	73.3594	88.4842	37.9844	32.3818	35.8543	53.986	71.9533	68.9177	43.7166	43.85	37.1507	26.6598	30.1698	24.8551	48.0492	41.0812	40.9696	47.7082	41.179	35.6821	37.5393	39.2377	41.5935	41.6273	48.2965	63.6649	57.2127	55.5796	39.4084	36.0112
112	66.048	59.7504	76.2064	35.2032	60.8595	85.7071	34.7916	45.3851	32.8922	38.3728	57.2253	37.8938	67.3655	57.0981	73.7295	27.7618	43.7914	31.3537	78.4061	73.0553	88.1842	39.4046	31.4154	30.7855	53.7127	70.8907	67.7375	42.7316	42.6824	35.6504	26.0543	29.8039	24.4199	47.952	41.8707	38.8031	46.233	40.3575	35.3359	35.4873	36.0685	40.3034	40.7211	46.655	63.897	56.2932	54.8015	37.8888	35.5414
114	67.6857	58.8984	75.0496	41.4104	59.4432	89.5241	35.3587	45.6363	32.4042	38.6059	57.8941	37.8795	65.1485	58.0522	74.3318	28.6837	43.5907	32.2556	79.7905	71.9186	86.4908	37.8743	31.9005	31.8188	52.8193	73.177	69.405	42.8714	42.1413	35.8598	26.092	29.142	24.483	48.4227	41.9706	42.038	45.6151	40.1583	35.6145	35.2243	46.8951	41.8374	45.885	46.4504	64.0916	59.565	56.7818	38.8185	35.5672
116	68.8203	60.4676	74.8451	44.8772	60.0213	94.4933	34.7217	44.8103	32.055	43.2493	57.8483	36.6798	65.4252	56.4052	71.8396	28.4608	41.5454	31.3408	80.435	72.5557	89.0924	33.9996	30.3261	30.2069	53.9375	71.5758	67.8046	43.3857	42.698	35.9398	25.8906	30.2865	24.8453	41.8303	43.2551	42.4793	45.1584	41.5316	35.9141	40.0179	40.0997	41.9108	41.5867	47.9685	63.3856	57.6972	52.513	37.4855	35.8637
118	70.4928	60.0685	78.1451	52.0045	69.2926	89.3998	35.5029	46.9089	31.6866	41.2645	59.2173	36.7074	64.6914	58.4284	73.9001	29.0091	54.0799	31.3802	85.0703	72.7815	86.6554	37.6371	31.1131	31.1356	53.9825	73.2233	68.1259	43.116	43.6082	35.5463	25.8442	31.3076	24.7171	43.6883	42.8307	44.1697	44.7032	40.9568	35.933	35.9578	39.4049	40.6553	41.8131	46.9136	64.6572	55.3396	55.4496	37.0312	35.5507
120	71.5101	59.9658		44.235	69.9617		34.4061	45.673		39.7063	55.4469		62.1002	53.0199		27.4329	53.3752		85.7916	69.1017		33.5061	30.1496		54.4748	71.746		42.5417	41.9238		25.7512	28.8285		42.5042	40.6342		44.5727	39.9231		35.4724	42.2238		40.9733	48.037		59.0109	53.186		35.5083
		60.7801			68.069			47.5956			56.4745			56.2872			51.8604			71.7765			32.3503			73.1992			42.7937			29.8545			42.0113			40.9352			41.3484			46.9433			55.9988
Slice 2 field 1
	Cell 1			Cell 2			Cell 3			Cell 4			Cell 5			Cell 6			Cell 7			Cell 8			Cell 9			Cell 10			Cell 11			Cell 12			Cell 13			Cell 14			Cell 15			Cell 16			Cell 17
Time (s)	[Ca2+]1	[Ca2+]2	[Ca2+]3	[Ca2+]1	[Ca2+]2	[Ca2+]3	[Ca2+]1	[Ca2+]2	[Ca2+]3	[Ca2+]1	[Ca2+]2	[Ca2+]3	[Ca2+]1	[Ca2+]2	[Ca2+]3	[Ca2+]1	[Ca2+]2	[Ca2+]3	[Ca2+]1	[Ca2+]2	[Ca2+]3	[Ca2+]1	[Ca2+]2	[Ca2+]3	[Ca2+]1	[Ca2+]2	[Ca2+]3	[Ca2+]1	[Ca2+]2	[Ca2+]3	[Ca2+]1	[Ca2+]2	[Ca2+]3	[Ca2+]1	[Ca2+]2	[Ca2+]3	[Ca2+]1	[Ca2+]2	[Ca2+]3	[Ca2+]1	[Ca2+]2	[Ca2+]3	[Ca2+]1	[Ca2+]2	[Ca2+]3	[Ca2+]1	[Ca2+]2	[Ca2+]3	[Ca2+]1
0	101.385	116.045	131.063	53.3343	49.5142	49.957	49.6035	42.6474	48.0996	70.1931	57.2115	83.247	47.543	46.0583	47.5019	49.4577	61.6178	69.1603	50.2712	45.711	46.4165	58.0173	57.0697	63.2039	55.1326	47.6997	76.9802	122.632	119.188	104.153	50.0991	79.5034	55.8901	52.4383	52.4261	56.9496	54.205	48.5028	45.0084	51.1131	56.9716	48.7049	98.3378	83.6858	87.5849	62.2139	56.4408	55.7163	106.525
2	101.345	116.106	125.248	52.7569	49.2277	50.6816	49.5328	42.9849	47.5335	65.0111	56.5054	78.3874	46.5515	44.6968	46.9691	49.4355	59.0221	66.6264	50.8513	46.3099	46.2324	57.7879	56.8841	67.6477	55.4441	58.0589	78.08	127.226	121.965	109.001	55.8004	72.9612	51.0635	52.486	51.2965	54.035	53.6349	48.3142	44.4467	51.7313	53.2474	48.2702	99.0135	87.3507	86.5899	63.4821	57.0965	53.7163	102.386
4	105.353	114.084	129.84	52.4404	49.5746	50.5986	47.5427	45.0211	49.7507	60.7871	64.8559	81.3069	46.1585	45.0488	46.6276	47.7384	59.2184	64.4451	49.844	47.1159	48.4975	55.3327	57.8063	69.0066	51.0741	58.6548	81.5357	121.025	116.848	106.004	51.18	67.774	47.5555	50.3072	50.9227	52.5178	52.7285	50.2595	46.1637	50.508	53.8805	47.3804	93.9823	86.2836	88.7393	59.659	57.03	53.7293	101.306
6	105.896	111.634	131.729	52.8043	48.3536	50.9848	48.1739	44.0205	48.737	57.5017	61.667	79.9382	45.915	44.596	46.4555	47.946	55.9945	60.5879	50.0518	45.7344	46.4022	57.8406	57.7516	65.182	49.9309	65.8127	82.0517	118.978	105.176	104.351	48.4893	57.885	49.4097	51.2446	48.5089	52.7834	52.5653	47.9595	45.205	48.656	49.96	47.9959	96.3857	83.2978	87.9895	59.9008	54.2021	52.9993	101.821
8	109.632	105.024	126.888	53.8557	48.3145	49.408	48.7467	44.3373	47.9467	63.952	66.0327	78.1452	46.2996	44.69	47.7382	47.4012	55.7088	60.3211	50.3953	46.1312	46.3228	59.0561	59.0208	62.9568	58.3975	68.7563	74.9448	111.951	110.495	96.8655	46.4317	56.5296	51.7299	50.9827	47.816	53.1153	52.4663	47.744	45.1906	50.3379	47.6082	49.3469	92.3711	81.8447	86.3394	61.6301	56.6078	53.7504	109.358
10	102.577	115.017	128.09	52.7078	49.9287	49.1347	47.9326	46.5301	47.5273	66.912	74.6772	76.0317	45.8455	44.3595	46.8227	48.4474	56.4095	58.0251	50.5078	47.6612	45.3488	57.5845	58.5189	61.5224	57.777	60.1039	64.097	100.944	110.056	98.6597	43.8892	64.2427	47.342	50.0755	49.4652	50.8497	52.3731	49.2592	43.9156	50.0784	48.9148	47.1719	88.4063	85.7508	87.7692	59.9851	57.8324	52.2331	108.776
12	110.527	121.256	128.96	53.1256	49.8284	48.8822	48.9261	44.3392	45.4925	71.3185	70.267	71.6986	45.708	44.9484	45.9408	47.9019	58.1165	57.9444	50.0918	45.1398	45.4395	57.3116	56.0237	61.6557	54.6609	60.4255	67.5244	103.323	113.582	100.187	43.1519	66.851	45.1777	51.1053	48.5675	50.0204	52.3501	47.4097	43.6852	49.6483	48.4681	47.8914	87.2681	87.8741	87.4527	61.9312	55.5201	53.2374	98.8535
14	102.289	116.479	131.317	52.7598	50.0497	49.6928	48.0913	45.5425	46.734	70.4254	79.9028	72.6605	45.519	44.1704	47.3087	47.4871	57.9088	57.9711	51.2722	45.6293	45.7606	58.8588	56.4881	62.4153	55.5702	60.5958	72.9963	99.761	109.996	106.105	43.1898	65.2165	42.9227	52.4314	48.7783	48.4935	52.7508	47.9841	44.6227	49.7043	49.9552	49.3105	94.9233	88.501	86.8462	61.5672	56.1162	52.7443	106.096
16	110.475	116.793	135.522	55.2903	49.6374	50.7204	50.9293	44.6952	47.7962	73.637	73.8059	73.1849	47.2521	43.7477	47.4939	49.0862	56.6737	58.9499	51.6855	45.2842	46.314	58.416	57.3539	62.0996	62.5253	56.0421	74.9477	102.165	110.512	104.816	47.8502	63.6105	51.48	51.853	47.1597	51.7315	54.1446	47.5949	46.6153	51.3369	51.9336	49.0708	98.0766	87.7549	87.3251	61.6415	55.5566	54.8674	106.713
18	106.526	119.973	132.833	53.4967	49.1074	49.3668	49.7836	45.5194	47.7895	71.23	72.5898	72.6947	45.9884	44.0125	47.8784	47.0312	56.2018	57.2488	49.69	45.898	46.1006	58.2409	65.3381	60.4265	62.1045	52.5424	80.056	97.6767	111.58	102.468	45.3819	57.6853	56.1018	50.7509	48.6447	50.5299	51.8156	47.2418	45.6907	63.3455	51.1257	48.5575	96.8818	84.2967	85.0979	60.8725	56.5401	52.9745	110.813
20	109.774	109.679	132.041	52.9201	48.4568	50.7528	49.1729	44.0465	47.1004	69.3266	68.5542	67.6376	45.9294	43.8051	47.3662	46.246	55.3927	56.4812	50.9341	45.5774	45.7602	56.6529	78.0912	61.7298	64.335	62.4005	81.9508	96.5229	110.144	108.419	43.8389	52.3007	61.6973	50.638	48.8664	51.4034	51.1256	47.4345	45.614	55.5312	49.2622	50.5695	96.2825	87.1246	86.4341	60.1167	56.5693	53.9588	104.708
22	111.136	97.837	134.368	54.0353	46.6276	48.6822	49.3973	44.4805	46.3846	75.7315	67.7318	70.3121	46.3141	43.3986	46.6019	48.3628	54.8885	54.8481	50.7107	46.4631	44.9605	58.0453	88.9994	61.0699	63.2038	59.6532	79.907	108.147	114.386	109.671	47.997	49.9513	65.5502	49.4629	48.7495	65.0497	52.1369	47.204	45.3808	53.5814	47.6839	50.773	93.3069	84.7059	86.1428	61.7013	58.0644	54.2654	111.431
24	97.3749	86.094	153.978	69.524	51.9641	58.1682	59.8588	53.1536	62.2855	89.6566	81.741	110.441	64.2335	55.7185	99.2594	64.0367	68.9952	102.508	60.7327	54.665	95.5386	82.9562	109.287	115.134	85.3124	76.9821	127.518	107.44	109.561	130.72	58.079	54.9947	93.9257	56.7084	52.2178	80.8758	62.7528	55.0789	58.4699	61.3515	51.9639	62.884	90.3171	77.9139	103.016	80.5922	70.4197	72.8525	117.281
26	75.0783	68.5727	143.962	60.5219	49.2915	57.2907	55.0672	49.3315	60.8509	74.1985	68.3854	108.584	58.3729	52.3032	112.873	58.9409	62.7946	100.214	57.3009	52.7581	91.4693	71.7328	88.7254	122.196	71.0703	63.7599	119.22	88.4214	87.04	127.948	52.0923	48.3561	76.3947	52.5024	50.0005	67.5525	58.5773	53.6968	53.5684	54.6061	47.9966	53.9895	71.4565	61.9903	90.6587	72.8394	65.9918	66.7298	85.9546
28	64.6069	57.0039	140.776	56.1505	46.3829	55.0691	53.22	46.5001	59.6819	65.8842	60.8308	105.643	56.5126	49.8914	124.865	56.8199	58.7057	96.4591	55.6692	51.1962	90.152	69.3059	78.3689	137.424	64.5593	56.6364	114.588	85.765	73.6746	114.496	48.8316	45.0129	65.6597	52.0997	46.2506	60.9832	57.1976	50.9432	54.2276	51.6915	44.8709	51.5133	62.9756	53.1615	84.6157	70.1307	60.0237	62.9531	72.7513
30	58.7628	53.2626	143.82	55.5938	45.5078	55.9063	52.6688	46.4482	60.2825	62.811	57.4839	103.296	58.436	49.6041	127.944	57.7009	58.2808	91.6043	56.3257	51.7816	77.9671	72.1513	75.3664	123.171	63.3104	55.3683	108.764	79.2041	67.8907	123.975	47.9931	44.0453	56.9587	50.0478	46.7991	57.6526	57.4796	54.4988	52.8129	51.0845	46.2485	50.0718	60.3126	51.6698	87.4363	70.3461	61.6948	63.4268	76.3587
32	53.6613	48.3732	140.45	62.7232	44.1965	54.5554	51.0962	44.4748	57.6176	57.7442	52.4105	97.4096	64.6285	48.3981	128.778	56.709	54.4997	89.4705	55.3259	49.5515	68.9521	68.6792	69.2397	108.922	64.7245	51.0224	107.725	83.137	71.4244	120.458	45.4772	42.0145	53.6084	50.0129	44.574	53.6824	55.474	52.9238	51.1478	49.6498	43.791	47.7266	64.1813	46.8444	84.2712	69.3112	58.7979	60.5815	84.0822
34	50.2216	44.8296	130.812	56.3012	42.5592	52.3368	49.4751	43.4906	52.7957	54.3155	48.4719	81.5363	59.1842	46.2108	111.677	51.9472	50.7338	74.254	53.1746	47.5816	59.5118	63.1874	60.8199	85.469	66.401	44.7145	86.322	90.8614	78.4328	105.913	41.6204	38.32	45.5046	49.0366	44.7804	49.8512	55.67	49.244	47.8123	48.281	42.9572	47.6804	65.2999	46.693	75.4354	64.3809	55.9736	55.8452	81.4764
36	49.1991	46.4195	129.036	52.9343	44.0435	50.4463	49.7354	43.7346	49.4163	53.9126	47.7639	79.6744	56.8348	45.5664	93.5529	51.3222	50.711	64.6521	52.0509	47.0504	54.0667	59.8928	56.9674	73.9737	60.3783	44.2787	77.4636	93.4257	83.5865	99.7625	39.986	37.6802	40.7434	47.6376	45.3064	46.061	54.0775	48.6702	45.091	47.337	42.6878	44.401	79.0087	59.9643	72.8967	62.1439	55.6923	53.2309	91.2588
38	55.4876	49.1908	124.719	53.2602	43.8065	49.4635	50.4095	43.5418	48.101	56.3032	47.5921	78.4705	55.6876	45.3175	79.8277	51.9893	49.6897	62.3293	52.6164	46.7009	51.2189	60.2521	57.5792	69.0609	57.4261	43.2729	70.6748	107.274	80.2532	99.125	39.7646	36.6229	40.1177	50.439	44.8099	46.3472	54.1338	48.5523	45.2237	47.4384	42.815	45.4506	84.0321	70.9037	78.4437	61.8237	53.8737	52.3587	90.5912
40	57.5099	64.1681	128.046	51.6594	45.3157	49.9371	49.0921	45.444	49.5253	54.1961	53.6137	79.4159	53.2448	46.1307	74.5245	51.6772	51.2134	59.2619	51.857	47.228	50.2051	60.1154	56.9325	68.1852	55.119	43.5986	67.9656	117.294	91.389	98.4031	39.6279	36.5942	39.3932	49.5339	45.1439	46.2108	54.8226	49.2463	45.0162	47.2257	41.9115	44.4553	89.8483	73.051	76.8363	64.0828	55.312	53.4738	91.1558
42	64.8792	58.5712	133.687	53.3253	43.5806	50.7927	50.3979	43.0377	49.1174	55.4544	50.8487	81.5275	53.5206	46.0022	71.1472	51.5739	49.3674	56.2923	52.1076	46.519	47.5281	60.1198	57.9142	65.0995	53.3667	42.1785	69.9411	110.611	99.2879	104.655	39.5568	36.8458	38.1692	48.8758	44.0859	46.4343	53.3861	48.0709	45.586	47.1913	43.5961	44.1442	91.8988	79.2604	73.9246	61.3721	54.2056	51.5911	96.5811
44	69.9924	64.8298	127.859	52.5841	44.7071	50.5923	50.3189	43.3214	48.9956	56.0424	53.996	77.2144	51.9816	45.7214	68.2482	51.2917	49.8443	56.2832	51.3049	46.2764	47.7701	60.289	56.8257	64.6294	50.6922	41.6294	70.5864	116.197	105.074	104.926	39.6417	36.8583	38.0282	49.7118	45.6685	48.1779	54.1725	47.8648	44.8201	48.264	44.9305	43.6373	89.2776	81.9272	77.3103	61.2736	55.3193	52.948	99.5299
46	74.8677	68.1685	130.641	53.1782	47.6389	50.375	50.0935	43.7136	48.9534	55.0131	56.7732	77.0545	51.2056	45.1025	63.24	51.1188	48.8733	54.5483	50.9933	46.0117	47.3931	59.6229	57.162	63.8817	51.1056	47.3713	65.1017	111.394	101.195	101.878	39.591	36.5138	37.7476	49.7078	44.2749	48.7693	52.6079	47.165	45.6839	47.1448	43.6878	44.4404	91.9272	78.0694	79.8475	61.5416	54.3405	51.5658	101.941
48	79.6821	66.7738	133.378	53.6914	46.5781	50.9935	50.2978	43.2019	48.7408	60.2163	54.2518	74.7285	50.9206	45.0514	60.3422	51.5711	48.6726	53.2853	51.6563	45.9853	47.287	61.0314	57.8313	65.2482	50.4706	47.4573	63.988	112.72	105.863	103.191	39.6403	37.2915	38.1323	50.0873	44.2131	47.1824	52.375	48.8335	45.6103	47.8311	42.5331	45.4601	100.103	77.0142	77.5659	62.1621	53.2579	52.7253	101.016
50	80.501	78.0416	136.189	53.9938	47.6504	51.6075	51.0487	45.4212	47.9764	64.8706	63.6704	76.2652	50.7943	45.0573	60.9341	51.5296	49.5093	53.0668	52.3779	44.9889	46.4666	62.083	57.953	63.8953	50.355	45.6637	62.0908	123.468	113.944	106.683	39.8651	37.0013	38.2373	49.6453	43.3659	48.6216	53.5432	46.6336	45.8574	47.8108	43.7451	44.1906	95.8536	77.2714	80.9107	62.7397	54.0136	53.1263	104.426
52	73.0945	78.277	131.298	50.8396	46.4433	51.0959	50.6118	43.9939	48.952	74.1037	63.6001	74.0872	48.6702	44.2874	59.4241	49.6747	47.5604	53.2887	50.3357	44.277	47.0491	60.544	55.1224	64.7027	47.9154	43.0313	58.1266	119.33	112.018	107.082	38.6068	36.1544	39.2757	47.9439	43.3043	64.152	53.1169	46.0292	46.5469	46.6383	41.4983	46.918	94.7485	78.463	88.4898	61.2756	52.0717	53.8285	104.264
54	73.3482	73.3552	131.393	52.2785	44.6025	50.0304	52.1182	44.7584	48.3944	79.8027	63.1582	75.3368	49.5112	44.6745	56.4176	51.1178	49.4708	52.982	50.6214	45.3316	46.9525	60.3632	56.9621	64.9714	54.0519	44.7605	65.4417	125.466	126.543	111.015	38.4968	37.3341	38.3244	49.1885	44.5761	74.8805	52.5256	48.3306	46.7655	47.0943	42.5707	45.2811	90.3787	84.2669	87.7086	61.5584	55.3093	53.3817	104.643
56	87.1937	67.9328	129.463	53.0546	44.6827	50.1801	51.0801	44.0055	48.4546	76.1684	60.3249	77.155	48.7765	44.8062	54.1003	49.6653	49.1717	51.3749	50.0207	46.7656	46.277	60.065	56.2065	64.3265	55.6481	44.2802	72.3185	125.775	118.966	109.909	38.568	37.6013	37.4643	48.1183	45.1283	65.0635	52.2223	47.6511	45.1302	46.2066	41.6906	43.7492	92.8513	84.9324	86.7356	60.4036	55.0771	53.7206	111.166
58	89.3171	74.0935	133.886	53.6158	45.9653	49.4049	50.1821	43.6208	48.7417	68.7416	57.157	83.6126	48.7777	44.6872	53.3911	49.5637	49.5725	52.3828	51.1949	46.4828	46.3449	59.7807	57.1136	63.6899	52.9317	43.8351	75.4698	120.329	122.323	111.112	38.2377	36.4804	38.2618	48.627	43.7064	59.9256	52.3333	47.7378	45.2205	46.6648	43.2869	44.9078	99.5587	83.6605	87.1583	62.1711	53.2847	52.0054	113.753
60	87.3135	68.6108	132.539	53.1779	45.2865	49.162	49.4823	42.9576	48.1169	68.4449	54.1682	82.814	48.768	44.4841	50.9959	49.4614	48.8089	51.3187	50.2226	45.2912	45.7611	59.9386	56.8241	63.4903	57.3754	44.3046	78.9149	116.793	116.139	105.575	38.5004	37.2514	37.9084	48.4631	44.1707	55.9822	52.5521	47.3866	45.5138	46.7109	44.011	44.2175	99.112	88.7051	87.0309	60.1879	53.2549	52.8602	105.311
62	89.5111	76.193	130.657	52.6339	45.0476	48.8448	50.964	43.4048	46.7194	79.277	57.2254	81.3309	48.5877	44.3511	49.6085	49.9666	49.5286	51.7475	50.337	46.067	46.0011	60.3095	58.1632	62.5271	57.485	48.8471	82.8276	120.032	120.027	105.619	39.0343	41.8477	38.4449	47.8536	44.0344	53.0955	52.8343	47.9884	45.5514	48.4374	44.1854	43.77	98.5958	83.8577	90.1176	61.9151	55.7728	51.0048	112.009
64	88.9518	75.2995	124.627	52.759	46.432	48.9653	51.0094	44.3903	48.5049	83.6306	60.2944	83.9206	48.4261	44.3421	50.4101	49.4277	49.3856	52.7275	50.3057	46.1392	45.2255	59.3845	57.2685	62.2318	58.6085	52.0236	82.2257	116.42	121.316	103.435	38.1052	40.9065	45.5045	48.8782	45.3859	65.0986	51.6132	48.5592	45.2051	46.6537	44.7208	44.482	99.4994	85.8548	90.6197	60.3515	55.4842	51.4972	101.667
66	89.7057	76.8942	130.148	54.1495	46.2178	50.0171	52.0797	43.8566	47.897	84.0999	56.9732	84.1342	48.3476	43.3845	49.8449	49.8598	48.4497	53.4881	50.1455	45.5573	46.0818	59.7828	56.7545	63.1429	67.5037	54.2568	82.1361	116.592	122.512	110.364	38.783	40.2396	48.3601	48.6723	44.2594	58.71	52.9842	47.9929	46.2543	47.6696	42.0388	45.8127	101.448	84.6747	89.5767	61.7208	54.0991	53.0277	100.733
68	86.2415	75.4028	133.353	52.9819	44.9915	49.7213	50.5447	41.9538	48.5708	87.106	54.4761	82.9141	48.6448	42.5447	48.8444	50.0511	47.6086	51.9066	50.5607	44.3897	45.6566	60.8334	55.6211	62.214	70.317	50.0466	75.8934	115.832	121.825	114.646	39.125	39.0237	44.5051	50.0817	43.398	56.2568	53.6181	46.7054	47.1926	47.8346	41.4626	44.2306	105.996	79.4861	91.3221	60.9209	52.8823	52.1793	104.212
70	88.5596	78.6846	135.189	53.3282	46.2493	50.5407	50.9369	44.8429	48.6111	80.6621	62.653	84.6335	47.6787	43.3969	48.7013	49.7431	48.0465	52.8347	50.2646	45.4092	47.2585	60.4637	56.8396	63.418	62.3743	48.8396	77.474	115.177	122.214	114.321	38.4436	39.4777	42.9152	48.163	44.5658	53.8222	53.7875	48.9595	45.862	48.3167	41.924	44.2795	101.353	83.6652	88.7742	62.5038	57.0261	54.3234	107.406
72	85.7164	73.9816	133.159	52.2712	45.3247	50.5867	50.8444	44.4284	49.1325	78.7261	61.4855	82.3887	46.8984	43.3354	49.2493	49.6475	47.2126	52.7687	50.5737	45.4796	46.749	60.1602	56.5951	63.9916	56.8577	47.3823	79.8255	121.032	124.166	118.676	37.9809	38.1044	55.4116	47.9234	43.6134	54.0544	52.8496	48.3081	47.7883	46.4943	41.1752	46.8536	100.68	81.4713	88.6714	60.6964	55.1056	53.2497	110.753
74	92.0374	78.2461	132.919	54.6639	46.5863	49.2689	49.8107	43.6167	48.4555	74.8641	63.1401	81.0487	46.9297	41.998	48.7201	48.9992	48.0716	52.5116	49.9574	44.5062	47.2457	59.9441	54.8739	63.0044	54.1657	44.8151	74.4156	119.73	122.659	118.285	38.0593	37.7423	54.8461	48.0784	43.3671	51.5585	52.5241	47.823	45.2401	46.1296	43.2188	44.0135	101.254	88.4088	89.3363	60.2632	54.325	52.9147	110.916
76	84.6332	71.6928	132.692	52.349	45.5494	49.3619	50.9933	44.3658	47.3284	83.653	65.0894	84.1122	47.7535	46.1047	48.3275	49.1679	49.6802	51.8203	50.0805	45.3534	45.3116	61.3671	56.0559	61.2599	56.7073	44.2271	72.2592	115.941	120.805	117.69	38.2932	38.4421	49.8844	59.0494	43.7808	51.9957	53.0945	48.4994	44.9965	46.3279	43.0852	43.1957	98.5207	87.9465	93.2847	60.4287	54.5837	52.7689	109.822
78	79.6032	76.7835	128.101	52.8335	46.3427	49.1982	50.5344	42.8961	48.2156	77.082	58.2834	86.6446	47.8482	45.3009	48.0757	49.0748	48.4662	51.9065	49.6085	45.5761	45.4549	61.351	55.7296	60.4177	53.6486	44.6302	67.1531	116.078	107.796	113.48	38.0918	37.6953	46.2088	54.2636	42.9811	51.0438	52.4624	47.8732	45.5759	45.5384	43.3801	43.6596	96.238	89.6384	92.9567	61.5907	53.0873	52.1649	118.978
80	82.5271	82.3063	130.983	53.1469	47.0002	49.8333	50.8086	45.2674	47.6668	76.3959	69.8472	89.604	48.3024	44.587	47.7855	49.1138	48.5031	51.0236	49.5599	45.4543	44.3748	60.7368	55.358	60.9204	52.5556	48.7766	69.8463	123.249	112.663	114.235	37.8361	37.1205	51.5604	52.0972	44.0626	50.8531	53.4709	46.7043	45.624	46.5422	41.5926	44.3566	96.8122	89.363	92.6774	61.925	52.7555	52.4092	119.983
82	86.6216	73.684	133.392	53.9518	46.3686	50.3548	50.3209	42.9304	48.9417	75.3664	66.0179	87.0611	47.6294	44.1872	49.3385	49.2764	50.297	52.3122	49.3097	44.716	45.4935	61.653	63.5918	63.6099	54.3028	55.2684	70.7181	120.32	113.259	112.287	37.2192	37.5909	48.1912	51.7507	46.5692	51.4583	53.2167	47.4645	46.1573	47.1253	42.8576	46.2559	95.0644	88.2486	93.5218	61.039	53.4277	53.875	120.126
84	81.2409	70.361	148.457	70.0062	51.1974	60.5054	60.8034	52.7555	62.6167	90.5146	77.0616	130.674	62.4601	55.5484	82.4283	65.1216	64.8948	87.1503	59.9129	55.1014	93.0337	86.1089	87.6722	107.452	73.0305	68.5842	111.998	112.707	112.088	142.506	47.4373	46.7063	66.5457	57.3829	50.6291	69.4609	64.4396	57.2812	59.0673	56.5104	49.5521	56.1934	86.541	78.9791	106.98	78.042	66.3715	70.6878	130.136
86	67.3675	58.5747	138.307	61.6984	48.6983	57.0774	55.6395	49.7569	60.6888	74.6683	65.5238	119.764	57.9104	52.6873	99.6812	58.1401	60.5169	83.4139	55.7774	53.173	77.3217	74.9131	77.4546	96.6569	64.0163	58.6949	105.827	90.2336	89.9798	123.861	43.6392	44.5957	59.3678	52.1532	47.2827	68.6729	61.0651	53.3508	53.7921	49.9905	47.0481	52.3273	69.8241	62.3904	97.3044	71.2026	62.0513	65.8559	96.2439
88	62.4531	54.8354	147.002	58.7479	46.427	58.1811	56.3484	48.5103	59.2068	70.8272	61.1476	112.484	61.0685	51.1911	105.426	59.2469	59.8071	79.9418	56.9023	52.8154	72.3592	75.551	73.1962	93.4918	61.2468	55.3481	100.463	81.4596	77.8726	125.746	44.1759	42.8342	55.2866	51.9269	46.2731	63.6126	60.8858	55.0942	54.6393	51.8159	46.0516	52.9076	64.5718	56.8999	95.3396	71.6903	63.6158	64.0561	87.8615
90	63.6911	50.182	143.007	57.8456	46.6444	56.6923	55.1141	48.5014	60.4269	66.5939	58.5494	108.184	64.4244	51.5479	113.711	58.5675	59.1263	79.701	56.2822	52.9962	66.3693	73.8846	73.107	92.0058	59.146	53.4948	99.7539	75.4091	68.2279	125.695	44.1339	43.6153	51.8845	49.8676	46.8967	58.7989	61.0899	53.607	54.407	51.2996	45.283	51.2237	61.108	52.787	93.3854	71.3144	62.1616	62.882	93.0946
92	65.3321	46.8368	140.396	57.2518	45.9189	54.687	56.0252	47.0076	58.2156	63.7903	56.3181	105.588	66.218	50.4999	113.445	58.4688	58.082	77.6519	57.1547	51.3617	63.4265	74.3046	69.521	86.7422	61.2851	51.8824	93.6029	76.3767	63.2052	123.957	43.8988	41.0265	48.5844	52.0823	45.2841	55.8744	61.7941	52.1555	53.3782	50.354	44.7441	50.0444	64.4008	48.7881	88.2014	73.9857	62.1311	61.236	97.529
94	71.2016	43.8323	131.811	55.812	43.0863	51.3141	52.1188	43.6341	52.8023	56.9646	49.1491	91.6339	63.6958	47.5475	101.3	55.5165	52.7104	67.4414	55.779	48.5419	55.6183	69.0557	60.1599	74.4689	63.6363	46.4945	82.2393	80.4289	61.8991	106.234	40.5396	37.7113	42.6128	50.2821	43.1645	52.3529	59.9954	48.4698	50.9802	49.3968	42.0387	46.1533	79.9325	46.5181	83.3476	67.3041	56.7376	55.2938	90.6922
96	73.7657	44.298	124.615	55.3127	42.8525	50.5226	50.7972	42.6698	51.4005	55.6473	48.4116	82.718	59.5084	46.2654	85.6137	53.9726	52.7656	61.2671	54.0912	47.714	53.0686	66.4493	58.8361	70.3751	59.4679	46.6581	72.7987	83.0626	78.3675	105.782	38.8731	36.8902	40.0114	48.5896	42.803	47.8326	57.4719	49.7749	47.6066	47.7443	42.4698	44.6471	84.3829	58.3117	82.3402	64.49	55.3237	52.1312	87.657
98	79.8193	44.6542	127.781	55.1943	41.7672	49.8621	52.8612	42.1933	49.5212	62.6662	49.0428	81.5796	58.25	46.1168	76.5169	54.6953	53.0765	59.9958	53.79	47.1457	50.368	67.6518	58.3828	66.8329	57.2828	44.6737	66.2167	97.5824	87.9603	107.578	39.0004	36.5721	39.4779	48.5581	43.2699	47.8108	58.7887	49.0522	47.9491	47.6852	41.9992	44.8436	94.1376	66.9756	77.0587	63.2731	55.3302	53.061	96.8405
100	74.3313	43.9556	126.717	54.708	42.462	50.5898	53.7491	43.0858	50.5398	72.0411	48.9902	81.653	56.9037	45.6013	68.9599	54.9518	51.6688	57.1308	53.1235	46.2935	50.2142	66.2402	57.6811	66.2334	54.4768	44.3278	67.6539	95.2761	96.4337	97.2843	38.9292	35.9777	38.8209	49.6955	42.262	46.3879	57.8009	48.278	46.1543	47.955	40.5115	42.6852	95.0954	73.5022	77.2616	62.286	53.7751	51.3585	102.286
102	80.6789	58.1273	125.718	55.0029	44.6826	50.0788	53.4334	42.6332	48.5654	72.0565	47.7555	76.7286	55.2726	44.9811	63.4871	54.505	50.5684	56.9945	52.4392	45.94	49.3943	64.6209	58.2483	65.5495	52.0843	43.2292	68.5899	98.6712	97.9576	96.4921	38.3311	34.5623	37.5796	47.3538	41.8123	46.4853	55.659	47.4576	46.3746	46.6157	40.112	43.0977	91.9355	68.1898	82.6344	62.1041	53.7	50.4807	103.819
104	86.483	62.865	126.232	54.2604	44.7474	50.0834	51.4846	45.9406	49.8867	67.6463	57.7076	78.7068	54.2094	45.2851	61.51	54.3327	50.5058	56.1019	52.7997	45.749	48.3823	65.4128	57.7701	66.5547	59.8416	43.5324	69.7445	102.603	99.8793	85.8419	38.159	36.0371	37.4237	47.6301	41.6884	47.1802	57.3751	47.2021	46.5118	45.5696	39.4621	43.3311	96.2266	73.8903	86.5702	62.5042	55.334	51.4423	101.429
106	82.5159	71.9375	130	55.0058	47.6139	51.6501	52.6665	46.1776	51.9819	72.9729	68.2179	82.6076	54.4513	46.0925	59.9322	54.5675	51.6747	57.0113	52.4048	46.0615	49.4696	65.9992	59.6466	67.5231	55.062	44.0533	69.5758	101.18	100.396	83.9404	38.3122	35.9863	38.356	47.6482	42.1716	49.9167	56.5019	48.5734	47.2787	45.6958	39.5442	45.5556	96.1675	78.0584	89.339	61.831	55.3032	52.6913	104.795
108	99.531	71.9409	123.802	56.8885	46.584	49.144	53.1463	47.2597	50.0062	82.2749	72.5128	85.2445	53.5034	45.3932	55.8501	54.736	51.4569	54.3023	53.0394	46.2096	47.4839	66.3192	60.7758	67.9366	55.656	43.526	69.0962	104.353	105.289	85.9022	38.748	36.4546	37.4935	47.7973	42.8064	48.6913	56.5811	48.316	46.2985	48.223	41.5523	43.6472	86.5912	81.5124	85.5431	61.8278	55.6997	52.9089	108.397
110	95.7923	62.8074	127.642	55.8886	44.3606	50.5821	52.9737	46.4078	50.8662	77.8508	78.8027	83.5449	53.3409	44.9861	55.4577	54.689	49.4125	55.2699	52.7095	45.6487	47.6895	67.0131	59.494	67.4201	57.6062	46.0537	68.1213	107.936	102.792	92.2955	38.3	35.7452	37.7215	47.3401	41.7444	49.0381	58.0989	47.2393	47.9934	45.4526	40.6933	44.5674	93.2146	83.1037	87.1849	63.0114	53.4888	51.8862	115.624
112	96.0906	66.1187	124.802	53.46	44.8711	49.7549	53.8836	46.5433	49.5982	80.9192	77.8251	87.2517	52.1589	44.4505	54.2461	55.3561	49.1177	54.0677	51.8199	45.4851	47.0881	66.0839	59.0318	68.1088	55.3925	46.1894	73.314	110.171	105.001	94.3641	38.3333	34.6873	36.7828	48.1152	42.3761	48.7193	57.6996	46.7505	47.5497	45.2799	40.7649	43.5518	97.7455	82.6408	87.7001	61.3234	53.2974	52.1282	120.547
114	93.2381	72.1142	127.636	55.315	46.6145	51.2865	53.0422	46.2274	50.0524	81.4009	78.6794	85.961	51.8151	44.6569	52.8149	53.9162	48.974	53.5415	50.9696	45.5716	48.1291	65.602	57.708	76.2942	53.2022	43.8096	73.7015	110.306	105.63	105.142	38.6766	34.7744	37.3563	47.4068	41.7119	48.6665	55.9787	46.2762	46.2885	44.1401	40.9271	44.4049	96.4039	85.551	89.5953	60.9633	52.7769	51.2134	115.905
116	90.6457	72.7815	127.985	53.4542	46.7361	50.357	53.6294	46.8754	48.2329	82.9352	81.1372	84.6605	51.188	44.715	51.4513	53.9723	49.8858	53.3164	51.0393	47.5845	46.374	63.6176	57.8323	92.4542	55.561	44.1849	72.4221	109.688	101.748	103.252	38.2959	35.9676	36.7091	47.7199	44.2021	47.1192	56.227	48.3605	46.6114	44.7704	40.5035	43.8059	97.5945	85.5981	88.5155	61.4038	54.405	52.7385	114.251
118		76.4595			48.2409			47.1462			81.28			45.3619			49.5929			45.3646			58.4815			47.3832			106.834			34.5921			43.0827			48.055			41.9129			88.0023			54.3573
120		76.1456			47.3322			47.4042			79.4593			45.5039			50.9868			46.7999			59.0871			46.5674			110.255			34.7631			44.227			48.688			42.0827			87.5251			54.9471
122		73.2673			45.989			46.167			76.7045			43.8696			48.5462			45.0452			57.6044			48.1762			106.592			34.2017			42.1878			46.6889			40.7271			85.3653			52.9622
Slice 2 field 2
	Cell 1	Cell 2	Cell 3	Cell 4	Cell 5	Cell 6	Cell 7	Cell 8	Cell 9	Cell 10	Cell 11	Cell 12	Cell 13	Cell 14	Cell 15	Cell 16	Cell 17	Cell 18	Cell 19	Cell 20	Cell 21	Cell 22	Cell 23	Cell 24
Time (s)	[Ca2+]1	[Ca2+]1	[Ca2+]1	[Ca2+]1	[Ca2+]1	[Ca2+]1	[Ca2+]1	[Ca2+]1	[Ca2+]1	[Ca2+]1	[Ca2+]1	[Ca2+]1	[Ca2+]1	[Ca2+]1	[Ca2+]1	[Ca2+]1	[Ca2+]1	[Ca2+]1	[Ca2+]1	[Ca2+]1	[Ca2+]1	[Ca2+]1	[Ca2+]1	[Ca2+]1
0	84.3327	42.8859	37.6927	52.2599	21.8335	41.3055	65.4423	24.066	55.6253	35.4435	120.777	40.0161	91.7326	58.5176	102.487	98.3215	24.0274	63.9329	91.576	85.2809	20.7189	66.7715	26.8716	41.1604
2	87.2861	42.4621	37.3573	59.783	21.5578	41.6506	62.0326	23.3819	48.2075	32.2064	116.711	46.1013	86.9001	53.5802	106.179	100.576	23.7211	61.3931	90.6942	74.8799	20.4613	62.0998	26.8632	49.2942
4	91.4931	42.8475	37.9307	54.7031	22.3788	42.0465	67.5377	24.4471	53.3336	35.1534	117.814	44.6517	86.9847	52.5156	102.649	95.9486	23.3529	56.6655	92.0145	77.726	22.1672	71.5569	27.2369	54.0115
6	97.5864	42.9964	38.5164	52.8636	21.9946	42.2233	64.9185	30.4425	49.3961	32.8149	120.18	43.1366	84.4177	53.0427	109.146	101.648	23.5599	54.0133	96.5065	74.8094	21.6835	76.9443	27.1789	53.8838
8	95.8692	42.6684	37.5488	49.7824	22.4868	41.2306	61.8009	31.719	43.5218	29.5641	118.233	41.7094	93.6645	51.4306	112.399	104.662	22.8437	52.8975	94.8209	76.6898	20.6148	72.7261	26.3914	54.1523
10	96.5065	43.5309	38.2376	47.5547	22.2307	42.1955	60.412	28.1378	51.3881	33.2158	121.107	44.4409	91.7312	48.4478	108.971	101.919	23.4153	65.2904	91.9823	79.064	21.4288	73.8618	27.2296	59.0293
12	97.3125	47.2482	38.2781	51.719	25.9447	45.3993	61.4963	25.7969	51.4042	33.6883	119.969	43.2165	95.9037	56.7576	105.88	104.594	23.375	61.1933	91.8485	85.518	21.9028	70.2112	27.2496	57.6488
14	96.7219	46.1308	37.829	53.9246	33.0883	44.4382	69.8553	26.9229	58.3654	35.0328	124.244	42.9596	96.4503	54.0315	100.382	101.529	22.4571	73.7203	95.7577	89.6366	21.9571	61.5838	28.0754	56.8478
16	96.177	46.2403	37.8671	56.6589	33.9001	43.6005	68.3691	26.2209	50.6574	34.5426	123.158	41.1864	86.135	55.266	101.626	96.9284	23.0156	72.1879	96.8705	81.5141	21.8239	57.7426	27.2857	56.9288
18	93.1558	46.3321	37.7303	59.0011	34.383	43.4427	65.0081	25.222	45.9771	32.8967	122.056	41.0948	89.9305	49.9321	103.088	80.4362	23.5593	70.2836	92.5239	80.0114	21.7031	67.199	27.3788	57.7194
20	95.3067	45.3531	37.9272	61.4102	34.5099	43.8688	62.1956	26.4515	49.2934	33.7111	122.528	43.0418	101.688	48.7921	113.024	91.4378	23.6213	58.2295	99.1679	84.4041	24.2992	69.6261	27.4156	58.2933
22	96.6819	44.963	37.817	54.9952	33.9593	43.5775	61.0099	24.6254	62.3543	37.6869	119.371	42.9561	104.649	43.3198	109.646	90.5925	22.6344	71.2986	94.9991	88.132	24.0112	71.1681	26.2384	57.0829
24	91.7047	48.2009	39.0299	54.3722	36.1398	44.5028	71.241	24.9924	55.7223	36.9968	161.828	43.8278	78.4428	39.5967	104.266	75.7	22.5898	58.9911	77.8417	79.8269	23.6636	61.3444	27.0938	56.9267
26	75.3429	43.9679	37.8883	47.3917	33.5947	44.4567	67.5127	23.3073	53.219	34.8611	163.272	44.4249	60.248	34.9428	93.8459	65.4502	20.9087	43.9854	61.4585	65.2423	25.0803	53.7312	27.3913	45.288
28	62.2066	41.362	37.2534	42.2686	30.7826	43.228	62.2512	22.2334	45.9135	32.7871	156.761	41.9968	64.6258	33.3184	89.7744	60.8749	19.7775	37.7164	51.3326	47.3921	22.8207	46.3061	26.1585	38.2128
30	57.1427	43.217	37.2823	57.8147	30.8721	43.4864	67.3527	21.5661	43.2718	32.4281	143.106	42.1278	57.3643	32.2001	85.5784	57.1903	21.3858	36.9096	48.0009	45.7123	23.9213	43.0114	27.3956	37.3229
32	50.8665	46.0471	36.5901	56.3241	28.6358	42.7536	64.5038	22.0555	40.5841	31.3899	138.753	41.5525	51.4976	31.7639	84.5056	55.9799	20.1714	34.0538	43.2629	45.4146	22.5254	41.1817	26.4799	33.744
34	45.612	42.8954	35.3001	51.7065	26.8175	41.796	59.6596	21.3844	37.2454	30.651	134.259	39.4929	51.9221	30.5524	81.8626	53.4631	18.8413	32.1664	47.1974	37.3469	20.352	39.5162	25.9984	31.7624
36	45.0449	42.3022	35.0202	49.1495	26.2396	41.5347	57.4842	21.6501	36.1192	30.2808	128.56	41.0558	73.8446	29.6887	79.7044	52.0345	18.7622	31.0766	57.8089	51.3604	21.4154	39.6283	26.2999	30.8805
38	51.1471	40.9977	35.4852	45.5913	25.4725	41.8958	57.4863	22.5956	34.6833	29.1878	129.211	41.1425	80.2544	31.7664	79.0708	50.4628	19.4096	30.3758	67.5901	57.3729	22.4221	38.8843	26.5142	44.3172
40	64.7819	40.8316	34.953	43.8551	25.0251	42.1604	56.5639	21.9126	33.3002	28.8301	122.989	40.0313	84.0273	31.003	77.3488	50.717	18.6038	30.2164	70.6902	68.0056	21.8951	39.3506	26.2347	52.4348
42	76.8005	40.7045	34.4885	40.8718	24.0403	41.1653	54.4498	20.9445	32.4387	28.6071	120.589	38.4395	79.3854	31.8015	76.9432	49.4858	20.1223	30.4129	75.1019	73.2016	21.1896	50.8222	26.7838	54.0623
44	85.3575	40.338	34.6502	41.4086	24.2074	41.7314	54.9495	21.9997	31.9609	28.4722	119.416	40.9186	81.1215	32.7251	76.1415	49.6999	19.6771	33.1137	80.5946	71.3717	22.1455	58.2884	26.8004	57.5841
46	82.915	39.8084	34.9521	39.5819	23.1113	41.5284	53.0884	22.371	31.0148	27.6668	117.421	40.4786	86.4824	32.6348	74.8586	49.376	19.1714	32.128	84.7651	71.8524	21.7648	57.1392	27.1221	54.2188
48	87.6655	41.0689	35.2084	39.6071	23.4411	42.2723	53.3553	21.7004	31.9141	29.2662	121.31	38.9313	80.8456	36.244	77.0583	50.3555	20.0688	33.2402	82.317	76.0747	23.4272	51.6496	29.0237	56.4617
50	93.1979	40.7202	35.2446	38.4518	23.1211	41.9448	53.9094	21.6123	30.502	27.722	121.029	39.3175	83.0766	35.1103	77.187	49.6401	19.5525	31.2794	83.043	83.5783	23.6243	46.328	28.9428	62.3145
52	94.3593	39.3081	35.1024	38.9656	22.9189	41.7967	53.952	22.1016	31.6846	28.6438	122.23	39.131	86.8681	33.8704	76.5916	50.4154	19.5247	32.3849	86.0523	83.456	24.8341	43.5395	29.1445	58.4204
54	100.065	39.7823	34.5281	40.1459	22.5634	41.7649	53.99	22.4477	31.6905	28.8614	125.974	39.641	73.7074	37.1557	76.4336	50.1742	19.5105	33.9103	88.4349	85.7491	23.706	43.9499	28.5142	56.455
56	100.666	39.5521	34.7483	38.7782	22.3575	42.0298	52.7245	22.6885	31.2569	27.8701	121.904	39.7664	81.1338	44.6756	74.3005	50.7729	19.2056	47.1099	84.4075	87.193	23.0033	40.4934	29.3142	60.4735
58	105.994	38.9824	35.1525	38.8125	22.183	41.9908	52.8829	23.071	30.9188	28.3862	119.992	41.1574	90.0894	47.2703	73.7443	48.7537	19.5247	48.4685	90.3424	79.3585	24.1627	40.4113	28.9947	59.9799
60	100.844	38.9401	34.7013	38.151	22.2486	41.6213	52.3883	22.1327	30.6875	26.8736	117.88	40.0964	92.5775	48.9875	71.5787	49.9862	18.5073	58.4751	87.8064	70.661	23.308	38.7447	28.1318	61.3602
62	98.462	38.8993	35.0235	36.3382	21.5562	41.8525	52.0249	22.4426	30.4509	27.3929	116.243	40.1694	98.2416	42.6303	70.5155	48.3609	18.8454	54.2154	84.1153	71.4131	24.0219	38.248	28.1042	65.0237
64	101.745	39.9936	35.2156	37.074	22.256	41.637	52.4306	22.3712	31.5184	27.7635	115.895	39.8453	92.9347	42.4464	70.311	48.8639	20.3202	56.7016	85.1757	78.4877	24.5461	47.9388	28.3146	59.1156
66	97.8434	40.8188	34.8663	36.7472	21.9616	41.5116	53.2521	21.5982	30.4803	27.3098	119.038	40.0694	97.8041	40.0022	71.1973	48.5903	19.6326	51.6705	88.4669	79.7887	24.7761	45.3537	27.8569	64.4106
68	95.9334	41.2818	34.8905	38.1581	22.3891	42.2446	53.0023	21.9433	31.5524	27.8145	119.162	41.2193	83.0698	43.5177	78.1704	50.4776	21.1886	56.4738	86.1659	84.3023	25.4872	43.8699	28.5324	60.2223
70	92.719	41.9382	34.934	37.866	21.8761	41.5882	52.1854	22.1296	30.666	27.9899	116.499	41.3563	91.2188	45.6916	77.2672	50.1047	20.4284	43.2689	89.3401	76.7461	26.3947	40.8904	28.4089	61.9748
72	94.2443	41.6401	35.4164	38.5784	21.9165	41.8409	54.1169	22.3435	31.2294	27.5368	118.208	41.7159	93.1436	54.6109	77.7817	51.2053	20.1262	36.8063	95.077	82.3328	26.6574	40.6997	27.8038	60.0016
74	98.0908	40.7797	34.9627	37.0811	21.888	41.2943	52.015	22.3045	30.4862	27.4963	117.165	41.7049	78.1055	47.7097	77.0643	48.7532	19.5836	40.1586	91.7469	78.0425	24.2797	39.0411	27.3352	58.3906
76	97.0155	40.4493	34.3617	37.7054	21.9297	41.1425	51.5246	23.0503	30.8514	27.6778	115.124	43.0569	85.2747	49.5433	75.029	49.2519	19.8265	42.2424	97.0084	118.986	26.4677	38.4082	28.4275	51.9406
78	99.1776	40.2884	34.4513	38.839	22.4599	42.3772	52.5055	23.1427	31.4299	27.6084	117.369	43.8782	86.386	43.9389	75.469	49.1821	19.9714	54.2838	95.2522	141.202	26.0678	38.3154	29.8435	58.1658
80	102.507	40.4732	35.7575	36.212	21.7589	42.3837	52.5534	22.2326	30.7137	27.8681	116.766	42.8401	85.3951	42.5935	74.8343	49.2757	20.4287	58.2798	91.1464	131.014	26.0943	40.8836	29.1738	56.5918
82	98.3709	39.9003	35.5548	37.4645	21.9856	42.3526	51.8491	23.4963	31.5943	27.2347	117.567	43.3998	87.9299	47.9746	73.4976	50.2273	21.0766	53.1053	91.7987	108.767	27.9689	38.5404	29.8505	57.0446
84	97.0399	43.7169	37.3517	48.4156	26.4317	44.8861	58.5079	24.0115	33.77	28.4403	154.818	44.6637	72.8172	41.5922	73.0011	51.9912	22.6574	48.1313	79.1497	86.0992	27.9004	38.0671	29.8147	54.3149
86	80.4496	42.1896	37.34	53.1654	26.3795	44.7355	57.5694	23.7951	35.2745	27.3048	161.206	46.7611	57.6064	36.8806	69.6421	51.7829	23.1915	38.7365	64.8443	67.2727	30.3255	37.2042	29.0866	45.8439
88	67.1368	41.2343	37.0037	47.6797	25.6643	44.9738	56.4605	24.0586	34.4358	27.7705	162.465	45.7404	52.91	34.0849	70.2455	53.1607	22.8416	34.3603	55.258	50.238	29.8035	34.9851	30.0048	40.6468
90	58.1117	39.9671	36.3757	43.3301	23.9728	43.3948	55.0467	22.5469	33.6431	27.3816	160.365	44.6403	51.5535	31.0193	68.5871	50.0664	20.7228	29.9156	48.0707	38.2328	28.1886	34.7831	27.5202	36.0197
92	51.3094	40.9849	35.937	52.2117	23.6992	42.3325	54.7316	21.8855	32.0624	28.3181	160.939	40.5642	51.1645	29.3885	67.8587	47.2699	20.0733	29.4235	45.1373	33.1409	25.882	33.1421	27.3481	34.7898
94	47.7294	38.9802	35.0676	47.6015	22.8148	42.0762	53.0145	21.9705	31.6345	28.5854	154.182	41.7235	57.8267	28.4739	69.3463	46.8161	19.3136	28.2442	53.7893	29.9968	24.1022	33.3996	27.28	31.3368
96	52.5902	37.806	33.7871	46.6825	22.7215	41.3275	51.5701	20.5237	31.3206	28.2071	147.23	41.3913	69.6024	29.5935	68.5419	47.2902	18.695	27.6267	61.8428	43.5483	25.2812	33.5575	28.0541	35.0707
98	63.7721	37.3969	34.1936	45.5635	23.0205	41.9893	51.0718	21.9654	31.69	27.6093	140.555	40.6411	71.9014	29.4391	68.4014	48.7465	19.9214	29.1464	70.9301	50.5946	25.2866	35.9255	29.3998	41.8027
100	78.4824	37.812	34.9074	43.6528	23.2214	41.8316	50.8437	22.8543	32.3886	27.7422	135.529	41.4957	75.6234	30.1699	68.4924	47.3836	19.3858	27.5751	78.576	59.0642	26.6043	36.1447	29.185	39.9866
102	86.6249	38.9658	34.5031	43.2223	23.7322	42.5829	50.7736	23.5296	31.8929	27.1589	133.561	44.5354	73.6873	30.1617	68.0847	48.4812	19.3036	28.3091	79.9627	64.4431	26.8324	36.177	29.7758	43.4001
104	85.9233	38.5285	34.371	40.7956	23.2556	42.2332	50.2322	22.4764	31.8792	27.0784	129.913	43.6312	71.5265	29.8115	66.9712	47.024	19.4459	28.3555	85.2865	59.9165	27.6711	35.348	29.7478	51.5539
106	93.4457	38.2503	34.3046	40.348	22.8582	41.7929	50.6963	22.1505	31.9849	27.0979	127.305	42.4662	75.5793	29.7841	68.5064	47.6425	18.8393	29.4225	85.4485	63.3206	26.1743	34.9678	29.3458	48.8094
108	96.8229	37.0866	33.3763	38.9144	21.7332	41.4908	49.4671	22.0471	31.0731	26.2817	121.399	40.9834	76.1788	29.9213	67.2026	46.2686	18.3656	27.5806	86.655	69.0648	27.1452	41.4098	28.7964	51.1044
110	96.2616	38.6022	34.2848	38.0093	22.0923	41.856	50.1795	21.6551	31.4555	25.2774	123.292	42.2214	69.8177	30.2127	69.7952	48.3799	19.9243	30.3508	88.2324	67.9016	26.3405	40.4618	29.1294	47.3291
112	95.9149	38.9631	33.9961	37.4969	22.074	42.0442	49.3583	22.6342	31.9087	24.8242	123.546	42.9824	78.49	29.5404	67.8572	47.2866	19.4126	33.4074	87.9386	65.8556	27.1554	39.6035	28.6625	52.9464
114	99.7899	38.5699	34.1805	38.348	22.0601	41.6656	49.37	21.6352	31.079	24.4135	121.315	41.8946	79.3438	29.0742	68.6171	47.5665	19.4656	30.5993	86.7082	64.0373	28.049	37.6176	29.1583	55.2831
116	104.123	38.4648	34.5177	37.2522	21.8702	41.1928	50.5564	21.8253	31.9946	23.5509	122.808	42.2239	79.3372	29.4426	68.1877	49.2707	19.4076	30.6069	86.4661	63.1029	27.2129	37.1768	28.916	54.2351
118	108.199	38.6646	33.9897	38.0692	22.2082	41.5648	49.3744	22.6892	32.0903	24.653	121.464	43.3696	74.3836	29.2209	67.2674	46.964	20.2711	37.033	88.5422	64.77	28.829	41.3777	28.6451	53.8974
120	106.254	38.3527	33.8911	38.3018	22.0004	41.4826	49.3325	21.9571	32.197	24.9615	121.213	43.1969	77.0602	29.6212	66.2964	45.8242	19.6732	33.5261	90.1009	67.3738	28.275	39.7286	29.5866	49.6434
Slice 2 field 3
	Cell 1	Cell 2	Cell 3	Cell 4	Cell 5	Cell 6	Cell 7	Cell 8	Cell 9	Cell 10	Cell 11	Cell 12	Cell 13	Cell 14	Cell 15	Cell 16	Cell 17	Cell 18	Cell 19	Cell 20	Cell 21	Cell 22	Cell 23	Cell 24	Cell 25	Cell 26	Cell 27	Cell 28	Cell 29	Cell 30	Cell 31
Time (s)	[Ca2+]1	[Ca2+]1	[Ca2+]1	[Ca2+]1	[Ca2+]1	[Ca2+]1	[Ca2+]1	[Ca2+]1	[Ca2+]1	[Ca2+]1	[Ca2+]1	[Ca2+]1	[Ca2+]1	[Ca2+]1	[Ca2+]1	[Ca2+]1	[Ca2+]1	[Ca2+]1	[Ca2+]1	[Ca2+]1	[Ca2+]1	[Ca2+]1	[Ca2+]1	[Ca2+]1	[Ca2+]1	[Ca2+]1	[Ca2+]1	[Ca2+]1	[Ca2+]1	[Ca2+]1	[Ca2+]1
0	75.4695	65.3298	79.905	71.2027	70.7506	67.6263	98.3447	76.3049	54.7829	66.1334	70.7584	76.9445	63.27	91.6201	65.8556	56.6021	46.1249	57.9522	77.1898	35.0868	50.4229	89.1838	95.1081	59.2988	43.7902	47.0914	53.8796	35.4574	44.6609	55.8002	40.4869
2	82.83	73.0129	79.8799	73.6793	69.2884	68.2328	100.371	80.6085	55.6479	66.7192	73.3339	74.9202	65.572	89.534	66.6027	55.4742	45.4045	58.0175	74.0636	36.6742	49.905	91.2012	94.8446	59.7004	44.8495	47.5676	54.644	35.8905	46.7968	52.5281	41.323
4	79.665	70.08	69.0383	76.2227	70.1147	68.8728	97.1949	78.7607	55.5012	66.508	73.4296	74.0664	68.7146	88.2782	65.9195	56.4759	45.7738	63.5895	76.0182	35.259	49.0508	92.0922	95.0164	59.2203	45.893	46.851	53.964	35.2884	45.1896	53.569	40.9949
6	77.2825	69.9376	72.0596	74.413	70.2122	64.7778	99.808	76.7734	54.8577	66.9744	73.9685	81.2926	64.7915	89.7637	64.0432	55.253	45.8784	63.4569	76.2315	36.0828	48.4025	91.3822	93.5341	59.1008	42.1544	46.8112	53.4726	34.9184	45.5542	48.8309	40.9425
8	85.0605	74.7015	73.9365	75.3176	70.3613	66.3625	99.3855	77.8225	54.9356	67.478	76.1012	79.4514	66.7101	88.2631	65.5804	54.7753	45.1112	63.2633	74.9034	35.6944	54.3928	91.1526	94.798	59.4365	45.6768	45.5354	53.4468	35.5831	46.2597	52.4629	40.9703
10	84.3642	74.3684	73.484	74	70.8664	61.4277	99.6916	78.166	55.1734	67.0181	76.1837	80.4049	66.102	89.6895	64.1134	53.3102	43.9684	62.7813	73.8735	35.4922	50.4915	86.6993	92.7958	58.1385	47.6946	45.6715	53.8192	34.559	49.5799	45.2246	40.0515
12	86.631	76.707	75.6836	75.847	70.1588	63.6423	93.6248	76.5448	54.4844	66.5291	74.2939	79.9861	66.271	93.4168	66.1525	54.7704	44.5028	60.1061	74.6106	35.0172	49.0466	87.2773	93.9206	57.2525	44.2859	45.1581	53.609	35.3625	47.0937	42.365	40.7714
14	86.9016	73.5267	75.4891	78.8553	69.5578	64.9719	96.3978	75.9495	54.2237	65.8276	74.3912	83.0975	66.5652	93.2588	65.395	58.8142	45.4764	59.582	77.2919	35.5785	48.9823	88.296	91.7509	53.7501	45.1981	45.3284	53.4639	34.9896	45.877	49.3343	40.3922
16	79.3258	77.7748	81.5166	78.0063	69.8964	70.2139	101.084	77.7949	54.1774	67.4565	74.6966	82.3957	70.4239	89.3763	64.3912	58.4954	45.0878	67.9264	80.2801	35.6495	48.8115	92.8087	96.5511	57.7989	48.0952	45.2165	53.6154	34.8515	45.1569	42.8375	41.3524
18	81.7781	75.3587	79.303	77.7606	68.9747	68.645	102.841	77.7286	55.1389	68.0705	71.0828	79.4458	69.5452	90.9424	64.7266	61.584	45.8378	65.3756	79.8028	35.8655	49.7894	92.7804	96.0159	61.0179	44.681	45.6755	53.7774	35.5533	45.7032	47.4323	40.8221
20	78.7562	66.9655	80.0522	79.782	67.6912	69.3927	99.9032	73.5922	54.6817	68.1239	69.5632	80.6461	68.0941	90.8971	64.8219	58.9648	45.41	61.877	78.431	38.4421	48.8827	92.2689	95.0805	57.9296	48.4474	45.3134	53.4734	35.0028	47.0667	49.1322	41.1452
22	78.5485	66.0532	83.1559	80.0268	69.7696	69.6087	100.042	76.7274	55.1188	69.2472	71.3198	82.4413	68.4134	95.3729	64.6189	58.4557	45.0281	61.8421	78.1638	36.5876	48.5839	93.6266	96.7377	59.5186	47.6273	46.0369	53.6646	35.2229	45.9683	46.5597	40.5891
24	70.4395	60.4448	82.0477	96.9465	70.6835	64.5174	83.5833	73.8974	55.4958	72.5973	71.0538	79.9183	61.8875	84.769	66.4911	58.6543	46.9345	141.681	81.4292	37.0285	49.8567	83.9018	98.9569	66.5055	43.2768	46.2849	53.7167	35.0478	50.2173	42.3434	40.653
26	58.1489	47.8559	75.5787	97.7422	68.9711	55.1949	67.6234	66.5523	55.2693	72.3508	66.54	71.2242	54.473	73.949	65.704	57.1304	45.062	161.654	74.792	36.1341	48.6896	72.3364	93.5624	63.3117	39.2267	46.8909	53.1114	35.5976	50.9603	40.0464	40.9954
28	49.3164	40.8759	64.2825	93.4803	66.2233	49.0396	58.8737	59.7434	54.8872	71.8659	61.4043	66.0704	50.038	68.1069	64.0414	54.4132	45.4236	162.162	75.2884	34.5931	45.9679	62.534	78.0131	58.1571	37.7197	46.004	52.906	34.9566	47.9084	38.4654	40.5853
30	44.6195	37.1807	60.2816	90.4503	68.9731	47.6198	53.205	55.982	54.2102	71.65	60.1807	64.3797	48.5361	65.7934	63.4497	53.7964	44.6864	167.421	71.9772	34.5789	44.9423	57.0412	76.7486	52.4268	35.011	45.8067	52.7619	34.3609	47.3298	37.9395	40.3775
32	41.7286	35.0824	59.5975	83.0449	68.2113	45.365	52.0684	55.6954	55.1195	72.466	59.7752	61.8988	47.3573	65.7595	65.0354	53.2779	43.9381	162.029	68.6943	35.5636	46.7118	57.0013	86.9328	50.1081	34.8808	45.4504	53.0762	34.6746	46.4786	37.9749	39.4662
34	44.9473	34.2361	64.0586	73.6746	69.8819	43.6209	49.9225	52.8792	53.7463	71.1694	58.8684	60.4099	46.5218	64.65	65.2125	51.8294	43.5546	117.575	69.8208	34.156	44.3973	53.8813	77.7757	48.2674	34.4199	45.5911	53.4868	34.0506	44.7919	37.4708	39.6426
36	63.2345	34.845	64.2664	74.827	69.5897	47.0524	49.4187	51.5778	54.5704	72.3814	60.4497	60.8389	62.7096	66.0768	66.7115	52.9754	45.1797	90.1551	70.9942	33.7891	45.3677	55.3411	73.9861	48.6173	33.8767	45.7982	53.6065	34.9672	44.7154	38.3458	40.9024
38	70.9069	44.7474	60.8315	68.4085	69.4326	54.8852	55.8116	52.7449	54.2942	72.4952	65.9143	59.9299	56.1922	73.8036	67.1973	52.5999	44.4501	73.6073	71.7317	34.3082	44.8058	57.1354	72.1821	47.1003	36.7721	47.3619	52.8623	34.5007	43.8936	38.33	40.4946
40	80.0753	51.0757	59.9487	72.1729	70.1453	59.547	72.7704	59.2212	53.9877	72.4717	67.9819	64.6804	50.8578	82.5319	68.0449	54.0412	43.9068	64.6898	74.1136	33.9456	45.183	64.6517	75.8151	51.3892	37.3159	46.3841	52.8891	34.2696	43.3503	41.192	40.8374
42	81.5518	54.4861	65.2729	72.9992	71.4008	66.8506	82.0859	68.4582	55.5359	73.9981	76.3381	71.8421	48.9641	87.2269	70.6974	55.1985	44.7136	61.0393	74.0746	34.514	46.5806	71.9682	83.7534	52.3636	41.6072	47.7077	53.7369	34.2986	44.5089	39.908	41.5628
44	84.4077	56.4311	74.8397	75.3005	70.7717	64.5354	90.6559	70.5536	56.1112	73.6642	76.2957	75.3808	62.5221	84.6514	68.9492	59.0991	45.5056	56.7427	75.9883	34.7847	47.4063	79.7532	90.0055	55.7921	44.91	47.1915	53.7199	34.9916	45.9305	46.7165	41.5529
46	88.471	53.1138	76.933	81.3582	70.9134	68.4258	93.5642	76.9075	55.5143	74.5602	75.0571	76.3803	55.7015	91.3533	67.2728	57.4231	45.3299	54.8232	77.0213	35.1706	47.9585	80.2368	86.9143	56.4746	47.8233	47.1651	53.4715	34.4894	43.9106	49.3258	41.6138
48	84.3253	56.2512	76.9578	81.2288	70.3037	68.4543	98.9342	80.1848	55.3785	74.1186	74.2292	77.0359	64.1556	89.3584	66.4409	58.9022	45.1373	54.3905	78.3327	35.0802	48.3207	84.6682	91.3361	53.2437	46.1305	48.1524	53.641	34.8891	44.0612	43.9877	42.1437
50	89.6606	57.5304	76.386	78.2447	70.8847	68.3315	102.78	77.7733	54.9528	73.6142	76.5725	77.0018	69.3465	96.6754	66.0353	56.0316	44.262	53.2841	75.6705	35.0175	47.8198	86.1846	93.0038	56.0306	47.5285	47.5821	53.7819	34.6219	44.0561	41.1206	41.9242
52	86.6737	58.1736	77.2804	81.6815	71.5274	71.9475	101	80.1546	55.055	74.1059	78.5189	80.3253	64.6153	95.1952	67.0117	53.6459	45.0711	53.1488	72.9256	35.073	47.6458	85.9801	93.0519	58.1061	46.7788	48.3397	53.7423	34.3253	44.7631	49.9615	41.8448
54	85.3667	62.5773	79.1017	81.5818	70.5959	71.5522	102.281	81.0843	54.5377	73.2907	78.5585	79.027	63.3571	88.16	65.838	55.1387	48.01	53.2273	74.2	35.2595	47.6519	88.8968	90.6989	58.688	50.3316	47.8181	54.0815	35.0459	46.025	48.4603	42.3725
56	92.3499	60.8843	76.55	94.7409	70.8748	70.1018	104.932	80.6328	54.8017	72.8429	79.6303	81.9609	65.8795	83.163	65.2645	55.829	46.9763	52.9661	77.458	34.5558	46.9374	84.8589	91.2456	59.2776	46.4648	48.9897	53.3357	33.9242	45.2938	43.2223	41.9478
58	90.3191	65.2856	75.6105	93.8046	70.3079	69.5894	103.395	79.5082	54.6658	73.4311	79.6568	74.1096	65.7717	90.4292	66.0036	54.7228	46.584	52.7622	76.6657	35.7761	48.4764	89.3133	93.1299	58.3359	45.4614	48.4901	53.4083	34.158	46.2684	47.7253	41.4407
60	86.7023	71.4649	69.8832	83.9602	69.6454	68.8535	111.064	80.2561	55.0626	73.9232	81.1368	79.5903	70.8262	87.7293	65.5521	59.9601	48.0906	52.1823	77.444	34.9008	53.8334	92.3026	97.6765	57.7008	44.4298	47.7231	53.0889	35.2724	47.5552	45.4129	42.3065
62	94.3978	66.0939	72.1086	81.0642	69.5742	70.6598	106.996	81.7831	55.4187	74.8549	79.4048	77.8906	70.2847	88.8517	66.3594	60.7917	47.3419	52.9336	75.7188	36.1028	51.9793	95.6044	100.393	59.2128	46.7847	49.4292	54.1101	35.275	48.41	42.6542	42.604
64	94.3431	66.3036	74.9032	75.2777	69.4545	67.7283	109.954	83.0435	55.0484	73.7013	77.678	73.4144	66.3301	91.4774	67.1292	55.7268	45.0727	54.096	78.7978	35.1078	49.3423	94.9636	99.2107	59.8376	46.4511	49.6605	53.6495	35.2827	48.4907	46.579	42.0031
66	94.3627	71.3893	79.2516	78.6931	69.1481	68.4779	107.433	83.027	55.2466	74.428	81.4626	77.8206	71.6003	84.557	64.9005	56.9591	45.9284	58.6746	75.107	34.4192	48.4945	94.1553	95.7049	57.5538	47.009	49.9401	53.5839	34.8281	49.8486	47.4236	42.1561
68	92.9746	74.2803	83.8678	81.3921	68.7867	70.2565	107.928	84.61	55.5483	74.0915	78.521	80.0908	65.0718	90.7783	66.3292	53.203	45.6509	60.3816	73.8299	35.1705	47.9172	90.8753	92.2438	61.0726	45.2185	48.8829	53.6908	34.865	48.5005	48.4058	41.9697
70	98.3017	76.8335	76.5172	78.0745	67.8924	68.0805	110.427	84.4939	55.5887	72.9358	77.89	80.5054	66.1868	91.5878	66.1082	53.5797	45.369	57.8908	76.8968	33.4899	47.3312	92.3725	96.533	64.244	49.2826	49.2468	53.4663	34.8098	48.5237	42.9815	41.944
72	98.1726	74.11	69.1288	79.9789	67.8951	69.5277	104.737	85.7779	54.9183	72.4245	76.5298	79.4961	58.571	92.7875	65.6666	53.9518	44.1411	62.7735	77.4638	33.3475	48.4377	95.6018	98.2615	62.9388	44.1015	50.4116	53.3352	34.5697	47.1177	39.8146	41.7603
74	102.616	70.7253	73.2779	81.3023	70.9803	71.1157	110.801	87.2444	54.7999	73.3746	76.1155	83.076	65.6096	96.532	66.1654	57.4907	45.1627	60.2297	77.1978	34.6428	49.2156	96.6496	98.2589	67.3377	49.8474	50.2545	54.675	35.2175	47.9657	39.4955	43.0939
76	101.932	72.33	76.6835	80.8527	70.415	73.1831	112.142	87.2378	55.7453	73.6238	74.6776	82.3572	62.0866	95.7988	67.1232	54.1208	45.7187	67.7797	77.4679	34.7008	48.991	98.086	96.5061	63.6906	47.1719	49.7203	54.724	34.7836	46.3918	38.949	43.2309
78	96.5687	69.3514	76.8039	75.5958	69.192	68.6474	106.972	86.1932	54.2582	72.4934	72.0662	76.7268	68.3179	93.1507	64.4717	52.6234	45.449	61.8156	77.3649	34.4313	48.5081	98.3752	101.102	61.2256	48.7247	49.8192	54.0314	34.8984	47.1111	44.5413	41.8076
80	93.0418	67.4247	77.4436	82.0077	67.7076	69.8495	112.192	85.852	54.0101	71.6338	69.222	80.6632	59.1081	89.9661	65.6674	52.6118	45.1004	60.6835	78.5914	34.5555	48.6028	96.4398	98.8511	62.1929	49.6303	48.5662	52.9031	34.3311	45.7174	50.5736	42.4619
82	81.8703	58.1346	68.9445	87.4326	66.8568	64.4688	89.2583	83.0495	55.4627	72.5391	69.1511	78.191	54.3265	78.084	65.4716	53.8145	49.0841	142.856	82.1164	33.9112	49.3248	83.2581	99.9571	67.2516	44.2135	48.9022	53.0295	34.6152	48.6879	42.7106	41.6089
84	67.6929	53.7271	73.1365	83.2871	67.2318	55.0198	72.1492	78.6645	54.8587	71.8851	65.6963	70.2827	50.2135	71.982	65.7034	54.8284	45.6437	159.565	77.8865	35.3962	54.7023	74.986	103.066	69.1392	39.8517	48.8072	53.327	34.7478	47.6424	39.5908	42.3717
86	59.5123	46.776	66.7785	83.7694	67.477	49.7965	62.0805	74.8562	54.9027	72.3125	61.9244	73.3641	48.6778	70.3755	65.371	53.4138	47.2074	165.784	79.9712	34.2753	50.4136	68.9672	96.0301	62.9243	39.8671	50.0752	53.1361	34.9403	46.5158	37.8964	42.4702
88	53.8546	40.9665	61.7279	79.266	66.2556	48.0184	55.7039	67.2156	55.7882	72.5438	61.79	68.8613	47.9264	68.4611	65.723	53.3512	48.3599	168.199	78.0368	34.7514	49.792	62.7247	88.6711	59.4153	40.1127	49.6168	53.1138	34.8659	47.3907	37.2458	42.7069
90	49.1592	40.5057	65.1401	68.4398	68.1191	45.7754	55.2031	62.0157	55.4047	70.874	60.1057	65.525	46.9716	70.6448	66.1824	52.6777	46.2287	157.72	75.4255	35.5187	49.7796	60.1345	84.7773	55.2511	37.1885	49.0552	53.6843	35.0238	46.5673	36.7381	41.7825
92	55.041	48.5729	62.089	67.7408	67.5109	49.0594	52.5993	59.7592	55.7276	69.9171	59.8846	60.8496	45.8882	71.7654	66.4572	52.5481	45.3543	117.961	75.2373	34.9209	48.2334	57.5358	77.3031	51.9143	36.1333	49.2564	53.9178	34.8859	44.9907	36.9207	41.425
94	71.2937	46.4868	62.4519	69.1494	67.8851	53.8052	61.8558	60.5035	54.0574	69.9712	62.511	68.7172	59.7291	76.0551	65.7052	49.7774	43.9749	88.9113	64.6334	34.4001	45.9203	55.2464	72.1415	50.3344	33.4265	47.9661	53.4775	34.4427	42.8498	36.6719	40.9596
96	81.4142	46.6695	60.3115	68.4493	68.7363	60.7267	81.3548	67.4461	54.9952	69.8667	64.6172	69.7504	61.7293	81.2595	66.9977	51.3846	44.4638	78.0722	66.2183	33.7679	47.0279	65.9978	77.8973	50.0228	36.8883	49.2899	53.8871	34.617	44.0276	37.2078	41.3129
98	88.4656	51.345	62.8259	71.8427	69.3539	62.1594	95.7161	74.9692	55.4049	71.4367	68.3898	73.5233	59.4346	85.2347	66.3716	52.238	45.3644	72.885	73.5248	34.4711	46.1722	74.2633	85.2107	52.3279	42.7062	48.6096	53.7186	34.3637	45.8115	38.7648	42.2793
100	94.7664	60.2677	71.5286	73.2966	69.1845	64.6466	99.2164	80.5264	54.7191	71.6865	71.5967	79.0418	61.9234	86.0605	66.8688	50.16	46.8441	64.0754	73.0432	33.3567	46.7277	80.5019	89.025	55.3025	38.0241	48.4099	53.6207	34.4841	43.9206	45.862	40.8585
102	103.155	64.0853	84.349	77.0586	70.6686	67.4351	105.394	83.5111	56.1432	71.397	73.868	78.0764	66.2324	87.2657	68.0117	55.0684	47.596	59.7088	73.162	35.0486	46.9789	83.7283	91.4816	54.9374	42.0253	49.8637	53.8773	34.4575	46.7908	52.7933	41.8495
104	94.3964	69.3884	79.9498	76.3657	69.3346	65.57	110.291	82.6328	54.364	70.6318	71.1331	82.136	61.22	89.3129	68.1447	57.9967	46.3468	61.341	78.4904	34.0852	45.6869	85.9764	91.6081	56.7774	43.7815	48.7687	53.2891	33.9091	44.9693	44.7377	41.6775
106	96.0533	69.4074	73.7962	83.3136	70.3939	70.7575	113.806	82.3397	55.3407	71.9542	76.1209	81.2576	62.7643	90.6803	67.1627	57.2568	47.5397	58.9257	75.6974	33.6445	47.4593	88.3832	97.1714	55.824	42.4674	50.7933	54.2109	34.9379	44.8288	44.6797	42.6271
108	99.8079	73.1664	76.7311	83.1241	69.6808	70.5886	111.704	82.6826	55.2905	71.2353	77.0852	82.9549	59.3722	87.1359	68.6179	56.7211	46.1401	63.0483	76.832	34.474	47.4847	86.8513	95.2856	58.1884	41.1961	50.372	53.6948	33.8362	44.56	48.0676	41.6698
110	98.7188	74.7561	77.9001	86.9985	70.6184	71.0606	117.874	83.7036	56.1807	73.1967	76.6535	86.1683	57.3858	96.7979	68.3322	54.767	46.1646	58.5239	78.4502	36.1734	47.2816	90.0661	94.8675	55.7834	45.4861	50.5833	53.9368	34.631	44.5121	45.8832	42.2818
112	100.875	74.0368	74.4245	89.9016	70.5736	70.8872	120.028	88.4545	55.8843	72.8746	77.0382	83.0203	64.4799	94.0642	68.4043	56.9247	46.905	56.7672	77.9385	35.133	48.4326	93.5401	98.6187	61.1999	43.029	50.5803	53.9588	34.7906	43.9468	43.9918	42.2393
114	90.2885	72.2778	77.201	89.6633	69.7648	68.852	114.959	88.5537	55.8704	73.0136	77.6201	83.212	66.312	93.3813	68.6645	60.2454	46.3202	58.3652	79.3098	34.2232	47.6971	95.563	101.122	61.385	43.9137	50.4329	53.1685	34.2419	46.7628	44.2457	42.7255
Slice 2 field 4
	Cell 1	Cell 2	Cell 3	Cell 4	Cell 5	Cell 6	Cell 7	Cell 8	Cell 9	Cell 10	Cell 11	Cell 12	Cell 13	Cell 14	Cell 15
Time (s)	[Ca2+]1	[Ca2+]1	[Ca2+]1	[Ca2+]1	[Ca2+]1	[Ca2+]1	[Ca2+]1	[Ca2+]1	[Ca2+]1	[Ca2+]1	[Ca2+]1	[Ca2+]1	[Ca2+]1	[Ca2+]1	[Ca2+]1
0	138.623	258.978	163.62	60.8818	145.926	126.901	152.457	223.588	337.479	86.6474	47.3702	44.0338	53.3585	55.3515	198.023
2	136.216	259.181	168.533	59.6684	155.425	122.714	147.069	215.779	329.924	87.8764	46.7241	41.0398	47.5134	55.8786	194.485
4	132.976	240.688	162.698	57.6558	145.359	123.205	149.456	223.407	332.294	89.9488	46.2642	41.8497	44.4921	62.9743	191.011
6	145.903	225.513	168.92	61.9819	140.707	113.131	150.743	208.859	315.505	88.7609	45.378	51.1618	50.5507	71.5622	181.825
8	137.137	210.697	154.948	58.6935	150.707	117.393	147.499	219.602	317.751	84.8219	46.6176	48.8509	52.5185	66.0138	180.815
10	130.791	217.734	165.452	57.7977	140.054	112.862	152.576	219.179	317.153	91.628	46.1923	49.5368	59.851	60.1385	167.89
12	143.949	210.62	171.224	59.0547	144.946	113.002	152.769	217.36	320.587	91.7229	47.4644	49.6961	58.6296	60.8275	140.354
14	139.059	213.577	174.742	57.5179	154.997	111.296	152.328	223.891	316.503	93.5943	47.6224	45.5754	64.6443	55.0837	159.554
16	133.009	212.551	177.417	58.983	130.445	112.152	145.069	220.984	317.086	91.6398	45.5472	50.0967	67.0004	59.3022	167.311
18	134.755	235.213	176.685	78.4363	131.053	118.154	152.875	224.066	327.495	95.0496	45.6972	49.5823	67.2606	61.0239	178.442
20	134.912	217.06	166.767	77.1232	141.247	122.913	154.315	223.466	333.411	95.1727	45.9277	49.8224	69.0808	60.4535	162.295
22	140.515	215.71	165.187	67.4899	145.083	124.663	143.556	214.611	324.558	91.6563	44.2818	45.7098	63.5158	59.5491	168.295
24	105.146	174.184	131.124	58.1047	343.418	209.91	185.897	231.93	410.799	69.3167	39.3403	37.2598	49.9057	45.978	102.783
26	89.6627	171.591	142.406	58.1082	338.831	215.482	154.538	246.46	467.262	59.5359	41.3477	34.0359	44.8527	37.6654	92.6007
28	80.1646	203.421	162.796	56.035	392.353	221.11	154.076	298.714	526.646	54.355	41.2732	31.1427	39.6901	31.6767	85.8259
30	78.5001	180.074	158.508	56.126	441.58	236.722	157.326	278.45	618.282	52.8992	40.6929	32.0568	38.8925	30.3446	85.5499
32	70.7051	203.059	148.865	56.237	494.984	243.057	152.492	277.148	648.229	49.9992	41.071	29.7617	36.7282	28.1064	83.1893
34	78.1117	211.185	155.621	57.8017	419.441	207.987	141.06	249.724	583.865	49.9446	40.2346	32.2586	37.8985	29.2529	91.4493
36	100.803	199.536	155.709	59.7671	374.173	197.944	139.868	274.52	577.513	60.2216	43.5699	33.8732	39.475	29.3298	97.6396
38	119.461	251.058	173.299	65.8411	321.029	189.618	138.505	266.381	571.68	73.5205	44.85	34.8897	39.3669	31.1902	110.927
40	122.702	225.289	170.306	62.5311	254.945	174.386	139.266	282.718	567.482	75.1145	43.6203	35.9948	38.5498	30.4126	123.337
42	133.39	226.872	174.505	64.9056	196.445	173.689	135.438	263.351	566.758	82.3523	47.9925	53.5032	40.3132	37.8802	152.652
44	143.798	226.191	183.137	66.2741	156.322	165.295	139.249	256.941	549.857	84.6581	46.2867	55.7743	42.0862	55.7767	156.468
46	145.764	205.007	197.275	64.5334	145.854	162.43	142.316	248.305	547.865	87.9613	45.3872	50.7643	41.2001	60.2251	148.443
48	141.429	230.887	191.724	64.8197	122.389	159.567	139.189	241.399	536.989	88.9267	47.0436	50.2038	42.5834	68.5754	161.521
50	150.885	253.935	199.731	82.262	125.8	151.444	140.271	252.002	539.178	95.9268	47.208	51.6538	42.4182	74.2407	162.995
52	150.847	258.504	195.388	73.061	122.742	149.476	146.505	248	521.368	95.1209	45.3575	47.5348	41.3432	69.6921	163.646
54	163.594	251.301	189.46	66.7754	136.967	151.899	156.961	245.235	514.434	100.348	48.0444	44.5827	41.8789	64.7898	160.933
56	164.877	238.427	191.266	66.8105	128.725	147.003	152.748	241.555	495.169	99.8645	49.0841	45.5759	50.2233	60.9924	165.83
58	177.471	241.307	190.52	72.8978	133.887	149.411	153.944	241.694	489.37	96.313	50.1022	48.4823	55.6362	62.6367	172.631
60	170.966	228.269	198.082	70.172	129.274	149.124	153.857	244.038	479.114	105.736	47.8427	48.3049	57.548	61.3391	153.893
62	173.531	231.702	192.986	68.029	135.45	145.425	146.986	242.129	469.761	100.618	46.4658	47.242	50.6294	68.0065	158.096
64	165.59	217.793	176.14	64.1697	124.69	138.621	153.015	242.092	463.527	103.819	46.5472	42.6559	46.6976	53.92	160.655
66	160.239	227.232	189.673	64.9411	121.213	135.406	151.106	249.573	462.446	112.022	48.4956	40.5655	45.5392	53.5608	167.485
68	162.985	219.146	187.498	66.8946	120.243	141.767	153.41	246.491	463.661	111.22	48.8488	41.8338	45.3707	63.6214	171.711
70	153.673	213.705	187.247	80.6457	115.454	140.306	166.785	237.393	462.73	105.955	48.4873	41.7015	43.4946	57.807	164.475
72	146.949	206.218	189.099	73.0254	117.123	132.567	166.74	236.836	463.841	97.0408	45.8861	40.0319	42.4404	58.0626	166.247
74	155.558	198.402	183.071	66.9747	126.772	133.406	163.142	260.067	455.654	91.023	44.9501	40.0122	40.3196	58.1503	157.001
76	158.612	214.156	183.332	69.4066	134.49	139.987	169.442	274.639	452.569	100.637	47.7688	44.1837	47.2794	64.7071	155.57
78	165.567	221.17	180.124	68.3768	136.92	134.705	161.464	263.045	439.91	95.2245	47.889	46.1197	54.7133	65.637	170.557
80	157.552	227.258	184.261	66.111	140.953	135.068	156.038	254.295	436.48	100.555	48.5028	42.6057	49.9282	58.3272	171.271
82	170.769	233.531	191.815	66.4351	147.551	132.578	168.444	257.081	440.686	100.268	49.0796	42.302	46.5394	59.521	175.925
84	134.314	212.868	162.567	60.4821	327.074	207.861	208.842	280.618	537.519	82.7737	45.6369	39.9719	41.5023	65.1199	123.722
86	112.129	240.306	190.476	64.0749	287.665	234.367	177.572	298.868	588.429	69.5964	44.3131	37.2669	38.5619	55.193	99.5745
88	104.47	240.284	201.934	65.6879	280.028	242.711	165.589	343.781	679.99	63.6751	43.9801	37.131	37.8193	52.1316	92.5756
90	97.6013	255.881	204.698	63.4585	285.634	260.713	175.247	374.869	707.172	67.5006	45.6131	38.0096	39.1644	54.1115	87.4896
92	102.582	270.806	209.712	65.1609	381.687	279.635	187.935	413.889	774.662	78.5847	40.882	37.2729	38.0252	53.6626	85.5108
94	121.145	267.039	203.974	67.9234	300.034	248.856	163.005	352.063	668.888	63.3305	44.8159	39.6463	39.442	51.3762	97.0765
96	140.252	261.164	208.232	71.1595	231.455	223.231	153.684	330.606	627.013	79.636	49.4357	38.8349	39.2818	46.2543	122.063
98	165.147	236.344	204.777	70.2662	182.607	202.496	151.913	324.856	604.404	83.3264	46.2809	40.3645	39.6746	40.8958	131.239
100	181.711	237.368	202.31	68.7517	154.962	188.6	152.64	311.5	612.018	86.1588	46.0346	40.6893	39.3621	38.3349	140.728
102	174.508	252.162	211.734	70.3376	129.899	189.476	150.344	307.54	591.539	94.1883	46.5242	45.0405	47.5751	51.2991	160.224
104	167.6	261.447	197.511	72.122	119.657	189.874	156.743	298.03	585.675	90.0226	46.1472	45.1675	47.1046	54.5581	174.992
106	177.6	214.762	194.805	70.376	136.739	182.64	172.18	306.452	573.271	91.0159	46.7789	44.6657	45.5744	60.5941	164.09
108	172.982	210.836	206.74	71.7036	125.377	181.975	173.63	283.993	546.172	97.1678	45.5019	46.9262	43.3587	67.0082	177.147
110	176.276	226.309	212.567	70.6843	143.883	176.018	166.897	274.55	570.334	98.2956	49.3899	46.1858	43.5483	69.5205	176.964
112	174.688	250.993	216.067	71.0656	150.418	168.98	170.31	272.246	560.936	106.433	48.5177	46.9765	43.8309	69.0112	184.939
114	175.544	237.07	222.372	73.3448	159.537	162.306	169.467	269.703	528.446	102.497	48.4969	49.7228	51.0268	74.3955	195.123
116	163.774	247.839	216.643	72.4778	160.385	162.45	174.877	279.23	539.161	98.4196	49.3927	47.8651	46.6008	75.7028	189.477
118	172.116	239.754	216.482	72.6637	169.231	161.595	171.779	260.979	527.674	98.2257	49.1059	46.2269	45.1902	72.0724	192.88
120	168.806	232.217	218.016	71.9774	162.048	161.539	169.47	277.397	520.734	107.606	48.9731	47.3678	49.4314	68.4919	172.375
Slice 2 field 5
	Cell 1	Cell 2	Cell 3	Cell 4	Cell 5	Cell 6	Cell 7	Cell 8	Cell 9	Cell 10	Cell 11	Cell 12	Cell 13	Cell 14	Cell 15	Cell 16	Cell 17	Cell 18	Cell 19	Cell 20	Cell 21	Cell 22	Cell 23	Cell 24	Cell 25	Cell 26	Cell 27	Cell 28	Cell 29	Cell 30	Cell 31	Cell 32
Time (s)	[Ca2+]1	[Ca2+]1	[Ca2+]1	[Ca2+]1	[Ca2+]1	[Ca2+]1	[Ca2+]1	[Ca2+]1	[Ca2+]1	[Ca2+]1	[Ca2+]1	[Ca2+]1	[Ca2+]1	[Ca2+]1	[Ca2+]1	[Ca2+]1	[Ca2+]1	[Ca2+]1	[Ca2+]1	[Ca2+]1	[Ca2+]1	[Ca2+]1	[Ca2+]1	[Ca2+]1	[Ca2+]1	[Ca2+]1	[Ca2+]1	[Ca2+]1	[Ca2+]1	[Ca2+]1	[Ca2+]1	[Ca2+]1
0	87.4017	30.8431	75.5465	32.7894	208.714	78.5004	40.3241	42.3715	41.4652	100.89	101.108	35.5392	72.9549	44.1976	53.1156	38.9889	30.5856	27.8343	88.9249	32.3861	74.3347	35.0218	104.399	54.3704	77.7166	85.0564	33.7185	93.6665	85.2788	35.0189	35.9028	29.8075
2	93.4379	29.8366	84.1827	32.7661	209.714	86.8134	40.2022	42.6619	42.023	101.274	101.618	35.5444	74.0238	46.1004	53.5326	38.0788	31.4591	28.7169	87.8748	35.0833	76.0093	35.6982	109.17	58.9582	77.6995	89.6561	34.1879	94.678	83.0413	35.8678	35.9356	30.2151
4	92.5066	30.8116	75.6278	31.6712	239.088	143.479	66.7292	42.2588	42.6211	101.109	104.935	34.7034	72.1577	45.4738	53.1983	37.7824	31.3194	31.4338	87.0325	32.9646	72.7721	35.5248	112.012	59.1401	79.6071	85.8763	33.9583	93.4392	85.7173	35.7446	35.7068	29.5117
6	88.9601	27.8513	85.2126	33.2434	244.139	151.139	83.4217	42.3864	42.6084	95.4388	103.071	35.278	72.6801	44.7211	54.0344	36.8428	31.8079	29.5342	91.067	30.6656	74.3363	36.5389	107.546	59.3994	79.1596	88.9638	37.1902	89.9987	86.3619	36.2787	36.1594	30.1293
8	90.1141	22.8587	80.1104	31.2399	224.199	122.572	56.0258	41.8693	41.6296	94.6688	102.137	35.3284	72.8944	43.9604	52.8407	35.2728	30.9341	26.7048	88.8612	28.015	68.0971	36.0011	111.99	64.0667	77.8301	85.4299	34.8449	91.3164	82.8152	35.0005	36.0176	29.2759
10	91.4157	25.9097	88.1175	30.6417	240.488	115.783	57.5094	42.7076	41.7664	99.1782	104.781	36.6663	74.0242	44.3021	53.6014	36.4669	31.8579	29.5998	91.342	30.1797	71.2665	38.3892	110.434	50.2785	79.2769	87.3186	36.6852	93.8621	86.0701	36.1621	37.4261	30.0715
12	90.3166	22.8233	77.7626	31.2963	229.171	129.2	68.6366	42.6409	41.1065	96.1157	104.768	43.0676	75.0597	43.9716	53.1687	41.4548	31.6873	27.9351	86.006	44.1741	66.6731	34.6672	106.355	58.4435	86.1172	93.1001	35.8665	95.8256	86.4292	35.2885	36.5361	30.4454
14	87.7076	26.6858	82.4894	30.0574	214.876	96.8974	50.33	41.1655	40.6067	88.6242	103.923	44.6626	74.9319	42.729	52.9984	38.2574	31.2579	26.1453	88.1077	31.3931	65.9671	33.9521	105.986	46.0276	82.9903	90.3083	34.8147	97.0193	85.5066	35.0103	36.2697	30.1937
16	88.5139	24.9876	82.6561	30.3603	219.054	91.0986	43.0426	41.4075	41.6705	89.912	105.883	47.7785	74.0486	44.2532	52.666	37.7375	30.7875	26.8437	85.9816	27.4726	73.4377	34.3638	108.244	47.3305	79.5495	85.0919	34.6733	93.5389	85.0826	35.68	36.0507	29.6722
18	88.9095	23.9294	88.0475	29.1479	213.081	84.4859	59.6092	41.041	40.6077	89.8836	103.868	42.326	73.6329	42.8495	52.7799	35.7551	30.8564	25.5155	88.384	27.4956	74.8988	33.981	106.414	48.7082	82.4701	88.0895	34.8841	92.0076	88.9976	34.9194	36.1304	29.3002
20	87.7589	23.4892	90.0395	29.1351	208.767	89.7103	54.3369	40.7797	41.2974	91.4547	100.926	45.8096	71.5118	41.9093	51.9807	33.8698	30.698	25.6813	91.371	27.9673	70.5043	33.742	104.262	41.092	80.9981	83.0041	34.9688	94.9687	80.6251	34.1601	36.3424	29.424
22	89.481	21.3128	92.5744	29.3244	215.002	97.2559	45.96	40.9274	41.7246	92.1107	103.6	41.4859	74.2651	42.4819	52.3179	34.3787	31.0776	25.4154	89.2287	27.9946	75.1875	35.1213	106.671	58.1624	80.4005	88.9545	33.9558	94.4702	81.4696	34.3524	36.9235	29.8336
24	68.0067	21.0719	69.2959	28.8602	222.578	113.48	48.021	40.1361	40.3089	112.918	92.6772	36.35	62.8181	41.8066	51.3987	31.6253	30.1286	24.2231	76.7074	37.3815	74.8489	33.7042	125.211	47.576	81.1239	106.314	33.5224	80.1376	82.7929	39.5347	34.3443	26.5741
26	51.9479	18.8962	51.2425	28.3128	242.669	111.781	40.6183	39.4755	39.6201	121.365	88.3293	32.7512	54.5922	40.6804	51.3071	31.4223	30.1214	21.4255	60.7881	28.9397	80.8175	31.9303	120.296	39.2312	87.2026	103.308	34.1851	65.9082	82.2339	40.5705	34.9522	27.0952
28	42.4486	19.8036	45.342	28.4768	255.787	112.969	38.8544	39.316	38.6479	120.045	83.3524	31.3498	51.2533	40.388	51.6922	30.9373	30.4662	21.4029	53.8976	27.3062	74.5477	29.6693	113.257	33.5114	85.4159	101.261	34.194	58.3036	80.8801	36.0218	34.8065	26.8108
30	37.4579	16.4627	39.6562	27.9559	260.638	107.914	35.1888	39.0742	39.6365	117.364	84.8809	30.5186	47.722	39.6251	51.2784	30.9855	30.4205	20.7312	50.7524	24.3868	64.9606	29.9153	111.207	32.8343	83.635	101.078	33.8381	64.288	77.8722	35.588	34.0046	26.7577
32	33.5216	19.9421	38.3123	28.4745	267.601	104.887	38.1964	39.4573	40.0162	121.369	82.5498	30.9512	47.4623	39.5107	52.5504	31.6043	31.7892	23.2165	45.8579	26.8064	67.2249	33.4786	112.582	32.2909	86.0017	97.8431	33.1011	62.4688	78.4301	34.6456	35.3883	28.0927
34	31.5771	16.6996	32.6487	28.5066	239.549	128.195	61.5899	40.0654	40.0866	112.832	80.7708	31.1487	46.1196	40.1262	52.8136	31.76	31.3345	22.282	41.9749	25.1351	57.6027	32.3719	104.733	30.725	84.2869	89.3189	33.2439	73.6725	71.7186	34.4355	35.3588	28.5213
36	44.3343	18.6104	39.2896	28.3	232.939	112.311	67.7511	39.5311	39.9984	99.2808	83.9927	31.9333	44.0359	39.7602	52.6603	32.0162	31.0148	25.3588	45.3798	25.784	54.3624	30.7263	98.29	37.6354	75.0092	78.8735	34.4318	78.8048	70.097	34.4233	36.1071	29.4245
38	56.0607	20.3021	49.7981	27.7294	225.918	114.386	72.613	39.3731	40.0042	96.3819	83.885	33.6754	44.3406	40.7437	53.1138	31.3377	30.3506	26.4401	56.1537	26.0943	51.3683	31.3568	100.568	42.2162	74.7001	77.5406	35.3119	80.3613	70.7913	33.3868	36.1107	29.027
40	60.6825	19.4047	65.3701	28.0828	226.586	151.987	82.5397	38.6347	41.247	91.9634	87.0446	33.9764	44.2415	40.628	52.9197	32.3745	30.5169	30.5788	57.2684	26.5001	49.6948	30.8001	98.8077	51.2045	75.264	69.9023	34.3923	81.817	72.8858	34.1191	35.967	28.3765
42	70.642	19.228	74.1985	29.3504	217.156	110.632	68.6437	40.1524	43.3507	94.6023	90.6994	35.6792	53.4035	53.7748	53.348	33.8998	31.3626	32.735	63.4586	28.6379	52.0978	31.7619	98.661	49.6184	73.9979	86.3694	34.4819	87.2077	76.4493	35.1528	36.713	29.5481
44	74.9162	19.8513	80.2932	29.6697	213.726	128.642	70.9601	39.3185	42.2091	93.5836	93.677	36.9042	58.7079	59.4939	52.6861	34.294	31.6672	31.7429	64.7617	28.1645	53.6948	33.0013	103.56	50.0414	76.3762	83.866	34.7061	89.3332	79.5012	34.4884	37.0082	29.5444
46	81.5835	23.2344	84.0588	29.553	204.568	101.191	53.9858	39.8097	42.1534	91.3283	97.5543	36.788	64.618	65.8546	53.3047	33.7477	31.0695	33.2821	62.9085	27.3785	59.1777	32.2036	100.785	60.0392	75.829	85.3033	34.8465	92.1794	81.3809	36.7067	36.1389	30.1137
48	80.4473	21.9828	69.8683	28.608	215.388	121.495	66.3393	39.3677	42.5085	93.512	99.4901	36.0266	68.7418	65.3514	53.5568	33.7106	30.9954	31.6352	71.8263	27.1389	61.5812	32.8778	99.7927	58.3937	75.7581	85.2172	33.558	93.8138	81.0854	34.5771	35.4895	29.0927
50	76.3962	22.7882	80.8051	29.9392	218.332	88.2554	57.8367	39.1194	43.4236	95.8856	101.938	41.3845	69.3926	62.9889	53.4359	34.2846	31.2849	29.1019	73.9446	26.7178	62.575	34.1781	105.004	58.3594	77.6615	86.2892	33.3678	97.3399	82.3383	34.2689	35.5766	29.7025
52	81.6096	25.608	87.2825	28.8966	216.053	104.491	45.4913	38.3473	42.5624	96.6261	104.876	37.9894	73.0015	55.9766	53.0873	34.6671	30.0785	26.9657	75.534	25.8584	62.9152	32.8164	106.307	59.0727	77.306	85.1906	31.558	96.2844	83.4359	34.4796	35.2462	29.1616
54	87.1896	26.2476	84.8177	29.6892	222.182	94.0424	53.4351	39.5966	42.8192	95.0862	104.768	42.3824	74.9826	56.2003	53.2682	37.9515	30.8118	28.1254	81.4953	34.4935	67.5199	33.2807	106.843	68.6907	77.4583	85.979	33.4143	100.183	83.8396	33.8019	36.2333	28.6582
56	85.9031	24.151	87.13	29.9554	214.291	103.573	43.7833	39.6956	42.6412	96.6746	105.731	39.8582	75.5604	59.6319	53.9326	40.2477	31.2925	29.5187	82.8326	41.2614	70.6008	36.4035	99.5826	54.8251	78.9141	93.0778	32.4531	96.2611	84.1765	34.4683	35.221	28.5134
58	89.6608	22.8848	90.2632	30.3572	218.425	87.0625	42.4717	39.6838	42.7677	96.9206	107.892	39.9147	75.6967	67.0238	54.0505	38.5314	31.7074	28.8506	87.4353	39.746	72.159	36.27	105.881	58.5816	83.7125	97.5374	33.3254	94.9185	87.5439	34.9151	35.8962	29.2183
60	91.2711	21.2295	81.5284	28.7603	223.254	94.5846	41.4717	39.1683	43.0074	96.0986	106.952	37.1758	78.1324	59.197	53.2408	37.0767	30.5669	27.9224	85.7039	31.2844	67.573	37.7076	106.626	45.3017	80.422	92.6073	31.8203	93.8479	85.3005	33.2847	34.8581	28.5575
62	96.0067	27.3951	82.4996	30.1029	223.313	111.351	47.7615	38.9799	44.3465	98.7108	106.123	37.0654	78.603	54.4485	54.3797	44.7951	30.7072	26.1529	93.9706	29.2336	67.8911	36.6455	102.003	48.7501	81.9034	93.6017	32.3132	94.0664	86.975	36.5771	34.297	29.5527
64	91.1924	25.7293	83.3626	30.1859	219.18	100.423	51.8532	39.1375	43.1027	98.9873	106.311	36.8573	76.7682	51.7311	53.6413	43.6741	30.3875	28.065	92.7671	28.9531	67.6534	34.2893	101.814	53.9901	80.8555	93.6426	31.9224	92.5583	83.9379	35.6258	34.7076	29.5883
66	90.7237	37.748	83.6522	29.8356	219.02	110.576	56.1657	39.7211	44.6844	98.4426	103.19	36.4736	80.6117	49.069	53.7493	40.6022	29.8674	31.3853	91.1885	26.9266	71.8082	36.6134	101.083	47.4708	80.8547	91.4966	32.8658	92.5858	85.2494	37.5247	34.2102	28.8301
68	86.9089	31.0926	82.5577	29.7554	216.516	105.288	44.9907	38.9395	43.2438	99.7154	103.441	36.6095	79.0508	47.9082	55.2119	37.5581	31.1117	30.4978	102.062	28.4606	74.2864	38.9281	101.719	52.5104	81.9147	98.011	32.1735	92.2255	86.5145	38.1472	34.3737	28.9121
70	88.8244	26.3063	74.6726	29.6742	213.524	89.7035	42.9332	38.0525	43.086	97.3349	107.545	37.0482	79.4854	47.3021	55.7108	45.274	30.4888	29.8786	95.0826	27.3235	70.3831	38.473	100.733	49.4124	79.9624	94.9199	31.7673	94.3472	85.1098	35.6035	34.5106	28.5407
72	90.2644	25.8472	73.1177	29.7617	212.834	92.8061	40.5594	38.8833	43.7262	100.116	108.411	36.5393	76.8512	47.6112	56.2669	44.7909	31.0746	29.2364	94.9966	28.8282	70.938	37.7283	106.771	47.5764	80.1106	92.8852	34.2412	97.1129	85.3492	35.2905	33.9467	29.0068
74	84.7745	24.1336	69.0438	29.6426	214.228	84.3853	36.9743	38.8221	42.2993	97.9185	108.573	38.0038	80.2897	56.4065	56.0643	45.6687	30.5477	25.4874	97.7682	45.5305	72.2241	40.2285	106.142	43.9632	82.1157	93.4858	30.8151	88.5617	85.7417	33.5639	33.1406	28.3566
76	87.8251	25.7067	71.6015	29.9102	222.831	92.9691	48.725	39.2986	42.4897	105.566	107.59	37.5288	80.3538	53.6821	56.3868	52.8172	31.0249	29.4576	96.1539	49.3624	76.9237	38.707	106.9	47.1235	84.8651	97.2291	32.4876	90.9611	84.2944	33.6228	33.3372	29.5198
78	87.1111	29.6107	76.2025	29.8055	221.922	97.6778	47.2706	38.7326	42.0242	103.593	108.82	36.3609	80.9588	48.8846	56.2425	45.6297	30.4106	27.8788	98.3991	47.1031	74.7959	34.3314	106.858	55.8622	82.9758	96.1016	31.7095	89.0374	85.3377	34.2593	33.5879	28.3276
80	91.0516	26.8271	85.4459	29.3834	222.297	103.453	42.5272	38.6953	43.2575	104.493	110.31	43.9307	81.5592	62.3875	56.3555	40.4518	30.3002	27.0257	99.2889	33.3629	75.8561	35.3308	109.319	50.605	83.7875	99.9985	32.269	90.9695	87.7593	35.7762	33.9708	28.299
82	96.6955	33.1519	84.3489	30.0101	222.961	93.1503	41.7796	38.4182	41.7456	103.994	107.877	40.833	81.4714	63.0004	56.4682	38.6529	30.4428	29.5253	99.7509	30.1135	77.3333	35.1397	107.21	49.5303	83.6887	97.6142	32.9832	90.7901	90.4088	34.988	34.2476	28.7674
84	73.6844	27.9196	66.8444	29.64	244.838	123.255	45.8107	39.7333	41.1188	123.389	101.835	36.6055	71.1569	60.8624	56.1761	34.7089	31.0578	26.6709	87.9487	42.1092	76.5714	33.7176	125.038	39.4891	85.0947	110.595	31.6448	77.9	87.07	34.6396	32.316	27.2048
86	55.0666	22.8205	50.3804	29.6757	239.076	113.529	39.022	37.2896	39.5707	125.954	99.2339	33.9738	59.6621	54.2858	55.3243	31.7755	30.231	21.3311	68.2848	30.6249	76.2284	32.64	122.066	34.7049	87.7541	102.342	32.2018	63.0338	86.9455	33.2419	31.6881	26.5123
88	44.2935	23.1576	45.2028	28.8497	233.793	117.994	37.0153	37.6636	39.4737	121.331	94.7873	33.3428	53.2838	50.1479	54.7107	30.9008	30.9538	21.4799	60.8933	27.9099	71.8697	31.1352	117.975	33.2423	87.5717	98.867	31.8421	57.8814	83.5847	32.5263	31.4994	26.5578
90	37.6792	18.997	38.0507	28.6547	234.792	111.505	36.6755	37.5477	38.3135	118.858	95.0787	31.7056	49.4656	46.6703	54.7593	29.9205	29.2188	19.5885	57.6069	24.933	66.0186	30.2127	109.815	30.2566	84.5292	97.0852	32.0409	52.7595	78.0195	31.5741	30.9823	26.7846
92	35.7328	19.6564	33.757	29.1088	238.12	110.728	37.3393	39.1396	38.5404	118.857	93.7333	31.4184	48.7189	45.1398	55.49	31.2208	30.3492	20.7233	58.9741	26.5567	58.6615	31.008	109.932	30.2796	83.7728	98.799	31.6838	63.8649	77.3037	32.9052	31.8477	26.9673
94	34.2169	20.3124	40.9996	28.2978	216.305	105.061	40.3536	38.681	38.1842	112.517	93.9857	31.1331	45.6265	44.1613	55.4301	30.8225	30.6479	21.056	64.9789	28.5939	56.9296	31.8968	108.408	30.8512	81.9975	85.8684	31.5245	76.4191	78.7197	32.5608	31.9689	27.6376
96	47.85	20.6641	56.5094	28.3718	212.247	105.43	57.8768	38.4946	38.3963	107.902	94.0846	32.0759	47.5025	43.6775	55.3514	30.9768	30.0292	23.7507	69.0613	25.4373	53.4076	31.5653	110.549	31.1826	79.0437	85.1924	31.5427	81.6779	77.6695	32.6366	32.8938	27.9103
98	59.9162	22.0993	63.1401	28.832	199.488	106.071	64.5989	38.6845	38.3369	102.962	98.5299	34.8004	50.9293	50.614	54.7668	31.8296	30.3564	22.7687	72.1852	28.8359	55.8136	32.1902	111.377	38.7686	77.1018	84.5241	32.5254	88.2163	78.407	38.5045	33.2306	27.8949
100	70.9264	21.5468	72.4563	29.1344	201.843	106.004	56.2516	38.2356	40.3266	95.5082	100.113	35.6713	57.0538	59.2186	54.9939	32.7965	29.562	24.2372	78.7876	28.3086	53.7126	31.1426	105.087	34.1266	80.2686	87.1822	32.5777	86.7131	79.3701	36.4163	34.6867	27.889
102	78.9886	32.4366	77.7266	29.6191	204.9	93.5117	46.5913	38.3809	40.6344	93.677	104.603	36.0764	61.1425	54.9883	54.2786	33.2149	30.1885	26.2469	83.7278	27.9137	56.5651	37.3291	103.462	39.7749	81.1282	83.1167	34.3974	86.9272	81.1907	34.3306	34.2969	28.9649
104	82.6473	29.6257	74.3475	30.2515	205.901	101.238	52.7011	37.741	40.8297	93.819	102.751	36.7943	66.7914	52.2847	54.5796	34.7098	29.9003	26.0389	86.6368	26.8864	56.3673	37.9391	101.001	43.8707	79.7067	85.6405	33.6035	86.6423	83.3754	33.9358	34.8127	28.3842
106	83.5349	29.441	73.787	29.0245	209.693	104.269	51.5845	39.1759	41.7665	94.3622	102.522	35.3182	71.0414	49.5734	53.8732	35.2922	30.3597	23.9642	82.7882	45.0369	57.2857	34.7258	105.325	49.0575	78.8147	95.3025	33.1541	87.9536	84.4668	33.7398	34.63	27.8912
108	87.3886	27.1113	77.4793	29.8652	214.375	101.885	44.4204	38.4852	41.0507	94.2269	105.768	35.984	73.1296	58.0651	53.9245	38.4189	29.9494	25.3644	87.1978	50.1725	53.2414	37.7102	102.856	53.0575	79.8677	95.3093	33.7867	90.4844	85.3884	33.0136	34.8845	27.539
110	90.4646	25.804	82.0619	29.1983	208.005	106.154	41.4653	39.051	42.6301	96.8847	108.421	36.6047	71.6593	55.8958	54.1752	37.3221	30.4569	26.0587	88.3485	35.1955	61.7946	40.1825	101.697	49.2157	81.7904	92.8249	33.7277	88.3727	88.4206	33.9115	35.1294	29.0327
112	92.2665	24.5217	88.1547	28.8461	216.349	90.5522	38.6885	38.5967	40.862	90.6243	111.205	35.8726	75.3498	53.6585	52.7488	41.6654	29.7606	29.2519	85.1826	40.8086	66.4358	36.2899	106.642	53.1625	81.0558	90.4959	32.3748	89.79	88.0332	32.8841	34.6855	28.1364
114	92.5716	23.9279	82.7615	28.1397	221.266	108.867	47.7979	38.6454	41.0118	91.8552	108.711	35.8383	79.9992	61.293	52.6399	41.5086	29.3546	29.3536	90.5774	47.508	67.9935	33.0397	100.707	48.3932	79.5038	97.994	34.1678	86.1436	87.7224	32.7347	34.0428	27.7187
116	94.3125	29.4551	80.4689	28.895	217.433	78.2858	43.6122	39.9869	40.9227	93.5661	110.558	36.9716	77.9584	64.1088	53.3104	39.9183	30.5109	31.4651	91.1775	40.0083	68.1948	35.3274	105.543	53.3466	80.014	98.9897	35.175	85.5024	87.1206	34.1715	33.9312	28.1636
118	98.2454	28.9752	80.9808	27.9584	223.563	137.666	58.0371	39.4525	40.6072	89.8297	108.075	36.6531	80.3431	70.1871	53.1492	37.5429	29.813	28.1287	87.3178	29.9858	68.1904	35.516	105.522	47.6294	82.4807	95.4681	35.9507	87.0794	86.9008	33.1889	34.282	28.7952
[truncated: 56 more columns]

## Sheet: 27_09_2021
Slice 1
	Cell 1			Cell 2			Cell 3			Cell 4			Cell 5			Cell 6			Cell 7			Cell 8			Cell 9			Cell 10			Cell 11			Cell 12			Cell 13			Cell 14			Cell 15			Cell 16			Cell 17
Time (s)	[Ca2+]1	[Ca2+]2	[Ca2+]3	[Ca2+]1	[Ca2+]2	[Ca2+]3	[Ca2+]1	[Ca2+]2	[Ca2+]3	[Ca2+]1	[Ca2+]2	[Ca2+]3	[Ca2+]1	[Ca2+]2	[Ca2+]3	[Ca2+]1	[Ca2+]2	[Ca2+]3	[Ca2+]1	[Ca2+]2	[Ca2+]3	[Ca2+]1	[Ca2+]2	[Ca2+]3	[Ca2+]1	[Ca2+]2	[Ca2+]3	[Ca2+]1	[Ca2+]2	[Ca2+]3	[Ca2+]1	[Ca2+]2	[Ca2+]3	[Ca2+]1	[Ca2+]2	[Ca2+]3	[Ca2+]1	[Ca2+]2	[Ca2+]3	[Ca2+]1	[Ca2+]2	[Ca2+]3	[Ca2+]1	[Ca2+]2	[Ca2+]3	[Ca2+]1	[Ca2+]2	[Ca2+]3	[Ca2+]1
0	24.8436	27.4831	30.5684	35.0272	42.5037	43.0175	5.15817	12.4872	12.544	52.7877	53.5861	43.8419	117.539	104.925	104.326	38.4557	36.0261	30.3061	30.9693	43.3527	41.4359	70.0726	71.3492	72.8892	84.1604	75.2523	84.7047	101.786	87.128	93.8637	37.4733	33.4594	31.3519	96.666	84.7289	129.292	145.1	78.9362	77.5242	77.5055	57.8024	54.4515	115.187	95.1425	83.9842	69.7464	59.6587	61.5702	100.249
2	25.3893	26.6978	26.563	35.0736	41.6166	42.2547	5.84328	12.5169	12.8883	49.2839	52.316	51.0051	112.49	101.478	105.968	36.3317	33.6977	32.1806	38.4306	49.4656	40.191	71.2429	73.9532	72.0697	80.9496	83.8195	82.7324	97.4408	87.1785	94.1259	35.9835	34.4238	30.2014	88.93	86.2946	127.806	137.875	80.066	72.8976	70.0339	57.4283	53.4734	121.744	86.7033	81.993	69.5082	62.5245	59.0176	92.9491
4	28.1036	26.0283	26.8424	37.1211	44.1481	43.9761	7.8801	14.5438	15.9634	51.9874	56.5284	46.6975	117.457	103.59	107.807	38.8348	36.6654	33.8727	39.0849	48.8778	45.5093	71.2445	76.5452	75.2526	81.0713	78.4973	82.0609	97.1148	82.2017	96.5828	37.8484	36.2578	32.3219	98.5502	90.266	134.397	133.037	93.583	82.3454	70.0332	61.427	56.4618	114.05	93.658	88.8871	70.8661	66.1894	60.8651	97.2804
6	27.8876	28.0741	25.5847	38.2163	44.797	39.9766	7.22094	14.7026	14.0014	52.2692	56.0928	46.7966	114.353	109.369	106.597	38.0541	39.9366	32.5823	37.7697	49.7851	47.4654	74.6194	73.3237	72.9305	83.2627	73.467	79.7518	100.484	81.5315	99.1772	38.8857	34.5457	31.0177	94.9354	86.1266	135.543	143.716	93.978	81.1384	74.6988	62.7139	55.9712	114.18	82.8241	84.7982	69.8244	69.6345	59.0139	102.641
8	37.4856	25.202	24.5291	39.3889	39.7897	39.1764	7.99579	13.8373	15.356	51.8983	51.7237	43.5949	110.169	106.081	96.7064	42.9867	35.5953	33.183	34.2704	53.5176	42.484	70.8214	69.8633	73.581	83.4375	74.7284	82.7085	96.5603	91.1905	102.67	38.4252	35.6314	31.5805	97.9774	84.6535	131.56	130.684	65.7293	78.2536	73.4647	60.9458	55.4273	117.049	85.2518	86.2151	73.242	68.3038	57.6784	99.2118
10	33.5425	25.2632	24.5842	43.7999	41.1972	40.7315	8.69243	13.7899	14.9598	52.2527	50.9924	43.3243	117.803	101.896	100.306	40.2065	31.4455	34.7431	35.9999	47.3238	42.1086	67.5778	73.3376	74.6773	76.9368	83.5121	84.9168	99.7368	76.4121	105.345	39.4436	33.7331	30.68	95.8468	85.143	134.022	144.876	53.8669	79.6877	71.4209	58.3288	53.9527	110.536	93.0944	91.329	70.1635	65.7492	65.195	104.913
12	30.1841	26.6657	25.3993	40.1343	41.0742	44.9225	8.01774	14.2779	14.8631	49.3321	54.3365	46.5694	115.002	103.343	104.895	37.9391	35.1109	36.0458	31.2244	48.467	41.647	68.135	74.1818	74.5389	77.7606	74.9565	82.5216	98.597	79.9355	102.311	36.93	34.5706	31.1469	94.2303	83.4346	132.95	152.591	67.7078	76.6665	68.0335	62.2903	59.1043	120.236	96.3265	90.8098	67.7091	67.3836	60.0561	103.326
14	29.2154	27.3727	25.1947	41.2482	41.075	39.9171	7.52769	13.0261	13.6446	54.1478	55.062	45.2632	111.937	109.289	104.658	35.9877	38.0865	33.0407	32.9166	52.7505	35.4485	68.1359	75.0123	77.5304	79.2823	74.14	80.084	103.907	84.753	97.1317	36.1089	34.4319	30.3077	101.957	83.1864	138.561	147.709	83.5678	70.9906	68.5173	59.5782	56.1266	122.727	88.6496	90.5392	68.8604	65.0808	60.7363	104.325
16	29.7198	26.8231	23.9033	42.4019	42.622	40.0405	7.69947	14.7642	14.5503	53.9135	53.4706	43.0508	111.729	108.169	108.327	37.1024	38.4014	32.1516	33.8244	52.343	35.8193	71.7503	72.5414	69.2735	78.838	82.2308	77.6006	104.931	94.0272	102.096	37.1347	34.6675	30.7696	103.58	91.4848	141.365	170.414	93.2993	67.7953	72.167	57.3199	54.5521	119.46	89.5137	91.5832	67.9331	65.4905	59.9937	96.1395
18	30.5932	27.2928	25.2924	43.5892	43.9963	42.413	9.42963	14.663	14.1195	54.2543	55.5088	44.1967	116.642	104.592	106.307	39.2675	38.4503	30.0109	38.6124	52.8421	33.889	72.055	74.5808	72.418	80.1619	77.2468	81.0855	107.812	92.3005	94.1014	38.7411	36.1773	30.7106	104.479	93.4255	142.688	160.617	66.8163	70.0809	76.4532	57.5531	54.2843	123.608	90.3551	80.1671	79.0012	63.8179	59.6715	105.696
20	30.1488	28.0445	24.1786	41.847	44.9919	43.2526	8.2431	13.9829	12.9045	62.7266	55.0731	48.1435	119.322	108.696	98.8445	37.9313	38.1738	28.407	39.4933	54.2108	39.9363	72.0562	72.6316	71.4182	81.7564	79.9558	78.3376	109.272	99.7636	96.2989	37.8712	35.5366	31.6377	103.241	88.0791	145.691	136.769	58.5971	71.323	73.1184	55.3241	55.191	108.934	91.3688	92.1394	72.1213	63.2665	59.3494	102.099
22	30.26	36.3688	23.4574	40.6277	73.7984	37.5067	7.34776	22.0037	11.751	54.9678	123.117	43.6746	117.876	84.1048	100.735	36.4301	48.7492	29.9109	41.8119	68.1623	46.2823	71.7936	76.6972	69.8602	75.7694	70.1326	79.1004	101.649	147.165	90.0712	36.7214	44.7992	28.6583	102.989	75.1165	149.161	143.41	56.2375	72.0078	74.0687	65.0802	54.298	112.949	97.8287	97.3142	73.8807	59.306	56.617	103.713
24	59.0818	35.1118	31.3979	70.6655	73.0865	82.4087	16.762	21.3653	19.6545	166.906	133.333	96.0172	96.1231	56.7972	98.7054	50.1598	45.6524	40.3387	57.0426	62.4908	69.494	76.4078	66.2091	87.969	66.5343	56.3817	94.5519	144.328	156.501	92.4725	44.0265	43.1053	40.7137	104.654	58.56	170.81	160.386	49.7496	71.8534	79.042	63.8974	63.964	154.366	105.422	91.401	58.3943	49.1327	70.7187	88.1377
26	65.7642	37.3084	34.2642	76.7317	82.1621	99.1283	17.263	24.3592	21.7461	182.115	138.771	126.207	69.1515	45.1335	97.5758	49.6568	51.1784	43.5619	56.693	63.791	64.1251	69.1171	64.3527	86.254	57.8554	51.6176	92.1433	162.334	168.145	84.2096	47.4644	45.3763	43.1931	103.818	58.0668	168.14	144.773	49.5526	73.2802	80.744	65.4358	67.8894	179.144	121.082	95.1683	52.6156	48.1381	66.9609	74.4968
28	53.5919	37.5202	33.5814	79.7568	84.5012	92.4432	16.2142	25.2701	21.1193	157.572	136.124	116.605	64.0111	39.1145	92.7629	52.4431	53.3795	42.5158	59.176	63.4343	55.4842	65.7891	62.3322	77.9497	54.1738	50.1004	84.2423	164.98	164.217	72.7284	46.5661	44.9316	41.8532	98.8561	54.6842	177.267	151.737	48.709	81.6819	76.9404	69.4714	65.2127	168.286	128.026	98.0874	49.6849	48.0718	58.546	68.9294
30	48.1243	36.3247	35.3601	84.3075	86.2451	94.8415	18.0178	25.4042	22.8899	163.838	114.076	124.265	50.3758	35.2678	99.7292	56.0304	52.1933	43.1725	59.7115	61.3525	54.8485	62.4191	63.1363	69.9047	53.5612	50.7631	77.5706	158.211	157.403	73.3634	48.2095	43.8013	42.8936	88.6367	54.5758	175.949	154.712	48.5284	77.1608	78.5843	68.5623	63.8348	155.716	127.056	97.0131	49.691	47.3356	61.0924	65.2685
32	44.0085	33.551	33.8492	82.3307	67.6134	81.9175	17.2582	19.7299	22.159	146.324	76.1103	102.397	44.1209	34.0988	96.0643	51.9619	45.6662	43.1784	58.2091	49.6648	52.9376	62.1897	52.3542	62.2901	54.0792	43.4605	70.0951	149.903	137.217	70.0447	44.7283	40.0205	41.185	93.5222	59.21	178.527	125.421	49.5139	56.9859	79.0031	66.7929	65.3397	145.677	114.881	97.0562	52.7434	42.1417	49.0944	65.9042
34	37.081	31.9682	28.68	63.9606	59.2934	60.9859	11.4725	17.949	14.3928	89.6265	62.9996	63.91	60.1776	44.211	84.389	42.1697	42.6772	35.8163	45.4926	41.675	39.4798	50.8388	48.082	52.7137	43.8183	40.0326	53.1555	133.842	132.242	62.5716	40.7273	38.1666	34.5763	69.0061	76.8041	169.298	86.7204	48.483	47.0092	79.3336	65.0096	62.7461	127.086	103.848	91.2085	43.7674	39.6478	34.7863	60.3353
36	35.1374	29.9669	28.6873	60.839	54.8063	58.2434	10.0167	15.0023	16.3753	67.3872	55.9588	53.9087	78.0423	55.4135	87.6747	40.6462	38.1258	33.7165	36.664	37.1918	32.5993	44.5843	42.9585	53.2701	39.3642	37.7553	56.2838	113.616	127.68	65.2408	39.4526	36.2585	33.5894	64.8611	80.5645	154.576	88.5943	48.7067	44.5521	73.4446	64.5909	68.8903	123.419	94.8285	95.0387	40.3192	38.6813	44.1293	62.2928
38	34.3301	29.0718	26.5665	55.7	49.4266	52.781	8.30101	14.982	12.8171	57.9883	54.389	50.0211	87.1832	62.3391	89.9871	37.8882	38.5048	30.953	32.5774	37.5099	30.0641	40.5264	47.9003	57.9818	39.4795	38.5629	64.2333	93.5221	119.326	69.2293	37.5293	35.7742	32.2404	58.5188	86.4061	148.424	108.622	61.2939	42.1625	69.7086	70.852	72.39	116.345	98.1964	95.0531	35.2451	35.1477	47.0304	59.3292
40	32.0412	27.6222	26.8043	50.0221	48.6304	45.0249	7.36027	15.2401	11.8619	54.3018	54.2906	46.3323	99.6443	73.4303	92.3585	37.3252	37.6448	29.1147	31.4287	36.2483	28.0927	40.7134	51.5902	55.4629	38.7993	44.7873	62.7834	89.9184	121.597	73.688	36.5627	35.7109	29.8945	57.8768	88.8189	146.631	119.125	52.0953	59.8265	70.81	121.139	88.6047	112.815	101.565	101.877	35.4439	37.3323	49.8472	57.2778
42	32.6534	25.888	24.6968	50.867	46.7268	44.8363	9.00445	11.8599	12.3595	56.7077	50.36	42.4023	103.866	83.445	98.9935	38.1738	38.2388	29.0164	31.4504	33.8051	25.909	39.8095	57.242	58.3225	39.8695	57.9608	63.8332	86.215	111.815	79.7018	37.3236	34.9212	28.7873	72.6115	82.0889	139.745	109.479	50.0333	55.2449	72.503	116.225	102.008	121.004	90.0648	91.6047	36.2823	42.3321	51.3278	58.0742
44	31.9281	27.012	24.7067	48.9535	44.4061	45.9933	9.16476	13.3993	13.0259	56.428	52.2476	44.8464	110.324	91.9809	92.9023	41.4184	38.4391	32.1766	32.1901	34.7235	31.7465	52.2863	61.8363	62.0439	50.4313	52.4475	72.2206	77.6665	103.014	82.6079	38.0307	33.8395	31.6055	77.2879	87.6745	144.815	96.8699	47.853	64.2462	72.5782	83.3499	81.876	109.973	83.7851	90.0218	38.6928	50.453	56.5529	57.9748
46	32.6909	26.422	24.8566	46.6148	43.901	49.0696	9.64492	13.5048	13.7287	55.4041	53.6003	47.6258	113.538	97.7297	98.2072	44.7707	38.5978	31.9835	32.6591	34.3783	31.6187	57.9627	66.5899	62.567	52.2122	66.2045	74.5798	83.1506	117.608	83.5688	38.549	33.8815	31.1528	81.6576	87.0688	146.967	120.37	46.3381	80.2224	73.088	65.1422	63.2093	112.762	84.9561	85.1182	40.8112	56.5874	59.881	65.2096
48	32.3631	24.5625	24.8189	49.4017	39.0485	45.3337	10.6476	11.5483	14.4639	55.5773	50.9532	46.5926	108.778	103.88	102.279	43.2994	32.8053	32.5143	32.8274	36.3452	37.5971	64.0548	66.6292	67.7262	63.271	66.8756	75.993	85.2829	108.781	85.9236	39.1965	31.9338	30.8463	84.7778	85.4515	145.502	135.839	44.6427	74.2912	71.6244	55.3041	76.3171	103.279	86.3616	87.9527	60.9745	52.8378	57.0284	66.6911
50	32.8327	23.6028	24.2919	47.8345	39.9179	44.3202	10.5706	10.9463	13.6059	56.0882	58.2171	51.1359	111.086	97.9774	97.9827	46.7979	32.1697	32.1995	34.2507	40.2012	35.3548	68.7646	70.8871	71.7466	73.0685	74.676	83.0547	78.9298	99.2151	91.1159	38.3511	31.6113	30.4187	88.0741	82.5806	139.971	131.259	44.6355	75.0347	72.2332	51.8924	133.959	108.446	83.7174	90.4228	53.9426	51.7376	57.0848	66.6038
52	33.8846	24.5143	23.9393	48.5697	40.0613	41.0334	12.7434	12.744	12.4949	59.923	52.2024	47.6898	114.148	100.123	97.5155	50.1815	36.3831	33.3858	35.2588	38.4926	38.7282	72.4545	74.7366	71.9872	81.589	70.8972	83.0471	80.9902	97.1526	90.8773	39.6633	31.2093	31.0177	89.1258	86.9993	139.697	149.491	43.5856	73.0705	72.9112	51.7547	98.7282	122.297	86.6576	90.7963	64.028	51.7387	58.4941	73.3523
54	33.7687	24.0893	23.4403	49.1913	41.7382	39.8021	12.2288	13.0718	13.0276	59.3383	54.1596	45.4007	111.1	102.146	95.7774	49.7999	33.9287	30.9431	35.3502	35.537	35.9191	72.9163	75.86	70.9608	81.6053	78.7477	80.9851	84.5153	111.752	89.1716	39.9497	31.8787	29.6625	80.7554	84.8669	140.363	148.566	68.951	79.2976	72.7039	55.8769	70.1307	122.544	84.7443	91.9512	71.5507	59.1763	58.0698	80.4891
56	33.4345	26.3333	24.9883	45.5374	42.0134	44.9338	10.1315	15.3844	15.6251	58.4608	55.5869	50.4303	113.05	103.153	102.935	45.62	38.7409	35.8011	32.9367	34.341	40.7529	77.0353	78.6645	72.3478	88.3262	75.961	85.7307	84.8484	107.146	93.1753	40.3679	35.0173	33.0727	82.3563	92.0204	142.55	143.269	61.3654	88.3706	76.599	61.8663	64.3281	110.049	87.8837	95.3799	66.1431	62.0854	62.9804	103.803
58	31.2067	26.3133	23.7098	43.0007	42.5255	40.613	8.31507	15.0573	12.7766	55.0315	53.9562	44.9832	99.5888	105.202	101.581	42.5068	39.613	35.1456	31.0318	33.4842	34.856	76.7693	84.4869	72.5488	82.433	80.6038	81.4066	86.7798	110.597	95.8174	39.3555	33.0767	30.6631	77.3898	86.493	135.422	125.1	64.0334	67.5235	71.3082	65.584	59.6339	101.892	81.2148	90.1768	63.9042	62.7615	60.6517	98.4593
60	28.859	26.1885	23.9262	37.6869	42.9155	40.3368	7.31908	14.8771	14.1801	53.2546	60.7595	44.2908	107.717	102.779	101.328	36.0566	40.5237	33.5509	33.35	32.7717	39.0848	76.9284	83.7621	69.981	75.8699	82.5928	81.7294	88.7417	116.758	90.4497	36.0057	34.1771	31.5035	75.9469	88.293	148.589	121.358	61.7799	71.4895	69.562	102.844	55.4452	100.399	83.229	89.1389	58.7061	61.9346	63.2543	98.477
62	29.2027	28.0233	24.9507	41.4852	46.196	42.7783	9.11798	14.698	15.7077	55.0616	70.1867	45.637	110.577	110.267	101.516	42.7132	44.0755	37.5397	33.2996	34.7622	39.2298	84.9547	83.2489	71.8737	83.0308	89.6154	80.07	96.9721	120.697	93.056	37.8489	35.7283	33.3334	79.0771	90.0116	149.834	111.757	71.509	81.1445	67.2524	133.315	60.348	104.274	89.893	87.7426	69.1493	64.7465	63.3625	113.785
64	29.6283	29.0251	25.0145	41.9156	48.2585	40.653	9.16256	16.9535	14.787	54.7603	73.8956	57.6232	111.64	107.456	97.2152	45.0972	43.1238	36.2318	31.6099	41.8575	41.7377	78.6851	86.3608	74.7521	84.79	90.7052	80.3586	98.4495	111.067	97.4096	39.096	37.1157	32.5967	76.8235	99.9834	154.34	92.3123	84.4119	88.0272	71.3708	99.618	58.6711	110.75	92.9085	87.7298	69.8185	69.2115	59.5992	119.673
66	32.0113	29.1107	26.577	46.0179	46.3229	43.7069	11.2445	16.7177	17.0725	66.7925	64.005	58.3108	121.951	104.552	100.978	46.8143	41.8363	38.9863	31.3406	40.0479	43.3425	79.7004	88.8543	77.1968	87.4106	90.5332	85.6063	104.058	132.678	99.2564	40.51	36.1166	33.7703	83.204	90.6649	155.361	116.028	72.1993	79.4013	72.4139	72.9064	63.2764	115.558	95.8867	88.1117	70.3312	65.6272	58.2352	115.526
68	33.0671	28.4641	24.3754	44.264	49.7643	43.9841	12.259	16.0996	16.3507	61.7071	66.8633	72.3361	116.664	101.901	103.506	44.9677	40.0724	39.4414	35.4951	48.1391	40.4402	76.9477	88.6721	74.1458	87.1449	86.9031	82.6188	96.3987	122.647	102.23	40.3961	34.6077	31.2871	80.7244	89.615	150.904	95.3247	91.438	75.7255	74.3384	67.3203	58.283	113.617	91.0323	83.6558	74.5225	67.6065	58.7941	113.914
70	30.4575	26.5462	25.3831	41.6549	44.7952	44.8392	11.1222	14.6994	17.5774	64.7693	66.9728	55.673	108.669	103.154	104.322	45.331	40.9477	38.6924	32.902	50.3659	47.0693	74.1524	88.9359	72.0233	80.8231	99.0046	84.4921	97.4482	109.471	98.0668	36.8896	33.6021	32.435	80.0289	85.5287	146.979	98.8849	86.9263	83.0655	76.8645	62.0154	60.8689	103.85	96.778	89.7561	67.8457	69.6232	66.7969	117.942
72	28.9336	26.9045	25.2172	40.8456	40.9515	45.0611	9.19972	15.3884	18.0827	66.2781	68.6584	49.9331	113.936	99.1109	98.306	46.9339	39.3922	41.439	31.6601	48.888	47.59	73.369	88.4738	76.487	85.0563	91.9064	85.9092	104.603	109.793	96.7556	36.8529	35.9263	32.2133	77.7734	93.3615	138.238	95.3225	68.289	87.4502	77.9188	60.0682	61.1867	110.107	95.4674	92.5431	62.7289	64.4095	64.9714	114.384
74	30.4888	29.48	25.1287	44.5202	46.6104	48.2226	11.7106	17.4643	17.892	62.8046	69.5511	57.1936	121.867	98.7891	105.018	47.1836	43.9392	41.5587	33.2877	46.5496	45.0367	77.9587	88.7399	79.0738	93.2708	94.0162	89.5369	104.39	116.641	95.5114	39.9881	36.4243	32.3999	76.7963	92.7358	141.859	102.12	66.1267	80.4575	89.4573	61.6084	60.8368	116.556	92.3259	93.8618	73.8489	76.3885	63.8081	107.328
76	28.6951	27.9217	24.1584	42.4182	48.1713	45.3569	9.60408	17.0512	15.7282	58.3554	61.5513	59.7347	116.671	97.634	103.548	47.9588	44.1623	39.8873	31.7344	46.6971	47.6315	79.5694	89.5506	78.8593	92.7633	90.7361	86.7939	105.653	108.213	94.0833	39.4276	36.1929	32.4052	68.699	89.3323	140.398	81.7906	61.8353	86.036	80.9552	61.1379	62.4989	124.101	95.7483	89.1038	62.9145	72.1581	61.2563	117.736
78	28.2453	28.7553	24.6416	42.1874	45.7421	48.8131	9.31218	18.1362	17.2937	63.5253	68.2529	57.1549	117.27	95.844	98.4503	52.1087	44.8493	40.7307	37.9202	49.2132	48.5531	81.1459	87.721	79.5207	87.4126	96.0389	86.8003	95.65	106.904	96.7759	38.1727	37.1493	32.5109	73.9696	88.5575	147.089	88.286	74.49	87.2144	72.7347	68.2448	69.9262	114.173	100.976	102.867	63.9201	76.0041	61.2808	107.612
80	28.4447	29.3135	24.985	40.7419	49.2798	50.1234	9.89563	19.3557	17.3433	61.2521	73.5897	63.6233	114.9	96.526	106.536	50.227	48.2429	39.246	46.2873	59.1576	49.9989	80.7867	88.6271	76.7596	89.9606	92.4251	84.4074	102.784	112.51	101.018	37.5941	38.2253	32.4364	64.2676	87.8137	147.863	97.5667	60.5251	79.4373	86.277	78.5624	81.6366	114.2	100.915	103.523	59.6374	70.0714	58.2845	115.351
82	29.8306	27.1778	25.2975	44.9585	43.9344	46.9924	9.77536	17.3189	16.362	72.3923	80.7169	56.156	118.105	92.4046	102.495	49.3187	44.4332	40.9757	40.7616	52.7543	52.2967	85.9435	83.8119	76.4519	94.8547	89.5674	90.5378	104.568	104.192	99.2637	38.9484	36.7042	32.6856	67.2781	88.692	167.386	91.8269	52.354	87.5433	81.0206	84.2375	88.5645	114.036	93.3977	98.6498	62.6984	68.1419	64.2911	114.648
84	46.7928	37.9367	33.6297	78.0753	79.6455	98.4772	20.739	27.1867	28.1777	172.11	145.902	116.366	104.708	70.258	106.739	65.0925	57.6548	55.2955	57.179	71.0767	95.3016	94.2191	92.9314	99.2312	75.7675	72.3775	105.842	151.25	140.615	105.56	48.4433	46.9952	41.7233	79.4918	72.0472	190.439	139.805	54.0466	100.606	82.9424	126.17	103.237	132.785	110.402	99.3019	55.3693	61.1131	70.0088	109.719
86	52.7459	38.5418	35.1132	82.4052	85.1995	133.211	22.0287	27.853	28.5676	182.852	157.784	136.809	84.4022	53.3177	104.398	66.1437	56.7263	52.0767	60.5187	70.4887	88.124	81.55	81.6491	95.7973	64.6019	57.1904	103.621	163.799	147.6	98.6102	48.2536	45.859	42.0985	76.5249	61.2629	188.503	146.321	50.8768	81.2043	85.2121	137.919	95.2284	156.582	114.767	86.8324	54.6288	54.442	70.9888	87.4902
88	48.674	39.0531	36.2427	91.3629	88.3417	136.918	24.4609	30.456	26.4615	190.882	153.664	135.426	77.7592	44.2614	94.993	73.6821	56.6885	54.5186	66.5293	72.5082	73.221	78.0135	74.4416	94.35	64.3219	53.0969	99.4399	168.59	146.731	89.7101	50.9174	46.6765	42.1461	69.5444	57.7698	196.094	140.945	50.9263	80.6899	88.1238	117.625	84.7996	165.193	119.464	82.1434	56.5017	51.8096	57.956	83.4587
90	46.5291	36.7773	35.2433	95.6795	85.7651	125.564	24.6043	27.6276	26.8168	198	139.251	134.015	63.3601	38.0419	92.3312	72.5238	54.0139	53.4955	64.5932	72.5317	68.7758	74.9509	68.9636	93.7081	65.2396	51.4729	98.3653	168.908	142.573	81.2624	49.1278	46.3344	41.8141	73.8205	54.7249	201.99	124.08	47.0189	65.3895	85.0928	90.422	72.6919	156.521	110.373	83.9109	57.1779	48.8601	61.7074	81.7111
92	43.9846	36.2725	33.0266	89.2902	77.8027	108.263	22.4181	28.0157	24.621	140.402	137.025	119.127	68.6147	35.0225	86.9821	68.6205	52.3528	54.7653	61.4128	71.7882	62.9472	69.4101	65.7261	83.3081	58.2055	48.5208	86.4898	159.388	143.58	76.5824	45.962	43.6648	39.9085	72.8491	53.7419	188.993	137.401	47.138	59.2786	84.9091	75.4974	61.0495	153.668	106.806	79.5634	54.4171	47.5403	51.4148	75.0671
94	38.7097	30.9983	30.4254	75.9108	61.9865	81.9094	16.6855	20.4164	21.2336	92.5808	83.8544	75.0946	79.6562	37.4347	87.0457	57.1715	47.2657	49.0768	49.866	58.3956	46.4529	57.8589	51.9435	75.078	50.8867	40.6967	75.5002	134.285	126.346	80.0921	41.8872	38.9313	37.5181	60.5451	51.0984	191.663	93.4029	45.4667	57.541	83.1465	65.3866	62.5691	144.913	108.546	86.8484	48.8728	39.4384	38.0372	76.1813
96	37.0213	31.863	28.0668	64.5354	61.6602	67.3804	12.6473	18.4592	16.4359	74.2022	68.7975	53.8575	84.6109	49.2489	88.1391	55.4201	49.0275	39.8112	41.6862	47.2801	36.2541	48.5239	48.895	69.2886	45.714	39.4853	66.5795	127.572	114.97	76.0791	41.5286	40.5196	33.5841	56.3218	68.1247	177.455	94.2464	47.0948	47.5803	77.5647	62.8022	58.3741	132.704	99.2369	83.5834	42.7067	37.735	41.781	77.1206
98	35.2609	29.599	28.1781	58.9625	53.1741	64.9331	12.1545	16.4551	17.5111	65.9661	61.8723	54.646	82.1862	58.7478	87.5189	52.6072	46.8778	38.8998	36.1024	42.792	31.2505	44.9266	49.4141	65.6287	42.3009	45.4309	70.5401	113.624	105.027	78.3489	39.432	38.3013	33.1862	54.814	69.3115	169.917	77.5216	54.8301	44.499	81.5813	59.8113	60.5504	131.9	98.0055	86.2413	40.5256	37.1923	51.0002	71.7392
100	33.696	29.3483	27.7652	57.3692	53.8046	58.4614	10.6671	15.7652	16.3724	62.9484	59.9671	51.0608	89.8376	68.1059	98.1658	51.4262	43.4962	38.5454	33.7166	41.5066	34.1103	45.7113	57.8601	63.2911	44.247	44.0473	70.9829	120.817	96.4581	80.5114	39.5439	38.7665	33.3057	54.5779	71.2638	175.795	70.1382	66.8027	43.7054	78.8018	60.2452	64.464	140.34	92.3267	83.0605	38.5083	37.3331	56.1721	84.9468
102	33.2876	29.2497	26.4316	54.5052	53.8689	55.8943	10.5812	17.2418	16.0834	63.8454	60.1908	52.0859	88.4867	73.4212	97.7884	52.2964	42.478	40.8493	32.4157	37.3378	38.5366	47.31	62.7584	72.2141	51.2439	61.2115	77.3305	118.028	91.7735	95.9592	38.4842	36.8179	33.1135	52.2898	82.539	172.633	65.2361	68.0183	40.9764	72.9313	60.6737	66.6601	120.823	85.8574	88.2548	39.6333	43.7614	57.3679	97.5505
104	32.7945	29.2978	26.4448	52.3732	52.7315	54.9295	10.4022	16.1365	16.3152	60.9569	59.4582	51.7353	89.4219	77.9884	95.1188	54.3272	43.3082	45.2269	33.2098	35.78	42.4069	54.1268	63.2948	75.1187	50.5031	61.8	80.9961	108.641	94.7772	96.5694	38.9245	38.062	34.409	55.397	83.9894	166.945	65.2884	78.0278	60.4511	72.3074	62.2005	73.6343	119.286	90.3725	89.4644	40.4252	43.3233	62.0804	100.429
106	31.9668	27.2177	24.7137	48.705	50.8501	50.1147	9.88722	15.0917	15.5542	60.2641	56.2771	46.779	105.177	71.2357	94.0427	50.7705	39.0276	41.7909	33.8037	34.6523	35.09	52.8834	68.3231	72.2279	52.7788	64.2566	85.0588	118.975	97.8306	95.401	38.1877	35.2917	32.49	52.9864	84.6521	168.085	64.8402	78.2335	63.6662	72.6042	66.2655	80.8986	130.833	90.1129	91.4948	43.2147	43.3311	57.2226	112.962
108	31.6137	26.5814	25.6479	48.6801	49.8196	51.3168	7.84884	13.6358	15.5982	59.6354	58.4662	61.0037	114.355	73.1779	92.3803	53.5546	37.5221	42.2729	34.2027	32.1568	32.7488	58.7801	67.7065	70.3582	60.6325	66.4624	83.219	124.466	92.9449	94.1442	37.5154	34.1478	32.9304	52.9104	77.2174	166.746	64.8235	64.9762	72.0536	72.6897	67.996	83.2001	119.796	87.8097	85.8419	47.1338	49.5365	58.2748	113.676
110	31.6779	28.8898	25.8221	47.5539	56.2324	50.0238	10.6578	16.5608	17.5802	60.0104	61.2826	65.127	118.811	75.5966	94.5849	51.9338	42.0505	42.6557	35.9321	37.4464	37.7837	61.7456	71.1843	72.3538	61.3935	69.2085	81.5677	132.453	94.0528	91.4985	38.5554	37.0907	32.3918	52.422	87.0257	169.035	76.09	64.4481	69.171	70.2735	80.8225	78.8068	113.338	86.9055	88.4446	54.8796	56.2725	57.4568	113.966
112	30.4248	28.3899	25.8131	44.8466	52.2568	49.0819	8.78381	16.6781	17.8637	64.6351	59.587	57.0156	108.674	80.4392	98.9282	46.7821	41.8906	41.4145	49.6455	37.6218	35.5793	61.5236	74.2794	72.2421	53.3055	63.7402	82.8263	115.685	95.8029	91.5554	37.8867	35.5805	32.0077	51.9311	84.6734	170.384	66.6211	78.4228	57.9944	69.1668	84.3896	76.8302	113.703	85.9049	94.8504	61.4419	56.1434	62.2465	101.973
114	28.764	26.0714	26.3469	44.3569	46.9658	51.2476	7.67571	15.3353	16.3268	59.8894	63.3021	65.7314	110.285	78.1725	99.3138	50.4982	39.4668	38.9067	54.3438	38.509	41.2713	68.9021	73.2303	71.1218	68.6815	72.0174	80.2467	115.473	100.696	101.848	37.5732	33.5302	31.7187	53.3333	77.8949	161.552	62.9487	78.7611	48.8778	70.935	85.5514	71.8776	119.241	83.9475	96.6786	56.1617	61.1863	63.266	100.23
116	29.3018	27.403	25.9927	46.8894	46.0917	47.6345	9.04221	15.112	14.8743	74.4328	63.4225	67.5143	120.076	82.8203	92.1447	52.8751	38.4621	40.8996	44.0827	42.2681	41.5817	76.7586	73.5013	75.0502	82.191	78.6464	84.3463	111.765	99.4498	97.5709	39.3846	34.5117	31.0447	57.1373	81.4766	168.851	62.9819	77.9966	66.9186	72.8161	93.6022	64.5966	116.903	87.7286	95.2882	64.3256	55.9717	63.286	111.879
118	30.4776	28.4434	25.4169	45.9452	46.9314	48.5245	9.86404	15.2668	15.6253	81.683	65.3077	61.143	109.178	91.6582	89.5563	51.4567	43.4579	38.6663	36.2597	45.725	39.0759	75.2244	74.6134	76.2363	88.1015	80.7878	83.9395	113.274	96.8423	97.3426	40.2026	36.1226	31.1663	55.2848	84.8968	165.432	74.5075	78.0515	66.857	71.3217	100.94	61.9576	108.855	90.4413	88.9706	60.289	56.7138	62.5309	106.027
120	30.9422	27.761	27.9015	51.1512	48.1652	54.5737	12.4581	16.5204	17.7289	83.8314	72.6681	62.2314	113.489	88.7611	91.6966	56.7163	43.4455	40.5569	34.6729	39.4081	45.6503	78.4045	79.9874	76.3579	94.0258	77.8504	89.8971	121.67	102.906	102.073	40.6932	35.9665	32.1395	73.1712	85.1314	175.831	70.0918	82.9087	68.0047	70.8803	106.235	61.7886	108.798	102.021	87.402	65.6023	60.4755	64.1959	113.244
122	30.327		26.1647	47.5311		46.8679	10.3713		15.0598	70.2393		63.7796	104.417		88.9256	54.4029		39.243	32.9358		46.388	74.9625		75.5354	89.9519		87.6948	118.516		104.084	39.0978		32.0427	58.2137		169.199	74.0422		53.2451	70.0214		57.2227	115.491		83.2901	71.7205		60.5031	109.967
124	28.8984			44.3778			9.60745			67.0343			108.71			51.4834			35.0419			67.5679			78.6921			114.338			37.6383			53.1613			67.7712			67.7323			110.591			62.9905			110.929
[truncated: 26 more columns]
